# Supplementary material for: Molecular evolution of virulence genes and non-virulence genes in clinical, natural and artificial environmental Legionella pneumophila isolates
Source: PeerJ. 2017 Dec 4;5:e4114. doi: 10.7717/peerj.4114 (PMC5719964; doi:10.7717/peerj.4114)
Supplement: Supplemental Information 1 [file peerj-05-4114-s005.zip]

Archive with 6 entries (5 files):
- sequences of the five genes/
- sequences of the five genes/cca.txt
- sequences of the five genes/icmK.txt
- sequences of the five genes/lspE.txt
- sequences of the five genes/lssD.txt
- sequences of the five genes/trpA.txt
