# Supplementary material for: Molecular evolution of virulence genes and non-virulence genes in clinical, natural and artificial environmental Legionella pneumophila isolates
Source: PeerJ. 2017 Dec 4;5:e4114. doi: 10.7717/peerj.4114 (PMC5719964; doi:10.7717/peerj.4114)
Supplement: Supplemental Information 1 [file peerj-05-4114-s005.zip › sequences of the five genes/cca.txt]

>A1
CCTGTCCAGGAACAGGATTGGGTAGTCGTCGGAGCAACGCCGGAAGAATTATTAAAAAGAAAATATAGGCAAGTTGGGCGGGATTTCCCCGTTTTTTTGCATCCTGAAACGAAAGAGGAATATGCATTAGCAAGAACAGAGCGTAAATCAGCTCCAGGATATTATGGATTCATTTGTGATTTTAGTGAATCAGTGACGTTGGAAGAGGATTTGGCACGACGAGATTTAACGATTAATGCCATGGCTATGGATGAACAGGGAAATTTAATTGATCCATATCAGGGACAGCGAGATCTCGAAGAGAAATTATTACGTCATGTGTCCTCCGCTTTTGTAGAAGATCCTGTTCGGGTTTTACGTGTTGCCCGTTTTGCCAGTCGGTTTCATCATCTTGGATTTAGAATAGCCAATGAGACTCGTTTATTAATGTATTCCATGGTTAAACAAGGTGAATTAGCTCATTTGATCCCCGAGCGTGTTTGGCAGGAATGGCAAAAAAGTCTTGAAGAAAAAAATCCTGAACAATTCATTCTTTCTTTACGTTCCTGTGATGCATTAAGAGTGATTTTGCCAGAAATTAACTCATTATTTGGTGTGCCTAATCCACATCAATACCATCAAGAAATAGATACGGGCATTCATTCATTAATGACATTACGGGCATCATCTGAGCTTAGCGAAGAACCATTAGTACGATTTGCTGCTTTGGTTCATGATTTAGGCAAAGCCTCGACACCAATTCAGGCATGGCCTAAACACCATGGGCATGAGGAGGAGGGTACCAAGCTGATTCGAGCATTATGTGCTCGCTTGCGCATTCCTAATGATTATCGCGACTTGGCCGTTACAGTGGCGCGAGCTCATTTGAATATTCATAGGCTATGCGAATTGCGTCCTAACACAATCGTCAAGCTTTTGGAGCAGGTAGATGCCTTTAGACGACCTCAATTATTTCATAAAATATTGATTGCTTGTCAAGCAGATGCCGAGAGTTGTGGCAAAACAGTGGTCTATCGCCAAACTCAATTATGGAATGAAATATTATCTGAATGTGTTAAAGTGACGCCACAAACTTTTATCGTCCTG
>A2
CCTGTCCAGGAACAGGATTGGGTAGTCGTCGGAGCAACGCCGGAAGAATTATTAAAAAGAAAATATAGGCAAGTTGGGCGGGATTTTCCCGTTTTTTTGCATCCTGAAACGAAAGAGGAATATGCATTAGCAAGAACAGAGCGTAAATCAGCTCCAGGATATTATGGATTCATTTGTGATTTTAGTGAATCGGTGACGTTGGAGGAGGATTTGGCACGACGAGATTTAACGATTAATGCCATGGCTATGGATGAACAGGGGAATTTAATTGATCCATATCAGGGACAGCGAGATCTCGAAGAGAAACTATTACGTCATGTGTCCCCCGCTTTTGCAGAAGATCCTGTTCGAGTATTACGTGTTGCCCGTTTTGCCAGCCGGTTTCATCATCTTGGATTTAAAATTGCCAATGAGACTCGTTTATTAATGTATTCCATGGTTAAACAAGGTGAATTAGCTCATTTGATTCCTGAGCGTGTTTGGCAGGAATGGCAAAAAAGTCTTCAAGAAAAAAATCCTGAACAATTTATTCTTTCTTTACGTTCCTGTGATGCATTAAGAGTGGTTTTGCCAGAAATTAACTCATTATTTGGTGTGCCTAATCCGCATCAATACCATCAAGAAATAGATACGGGCATTCATTCATTAATGGCATTAAGGGCATCATCTGAGCTTAGCGAAGAGCCATTAGTACGATTTGCTGCTTTGGTTCATGACTTAGGCAAAGCCTCGACACCAATTCAGGATTGGCCTAAACATCATGGACACGAGGAGGAGGGTACCAAGCTGATTCGAGCTTTATGTGCTCGCTTGCGCATTCCTAATGATTATCGCGACTTGGCCGTTACAGTGGCGCGAGCTCATTTGAATATTCATAGGGTATGCGAATTGCGTCCTAACACAATCGTCAAGCTTTTGGAGCAGGTAGATGCCTTTAGACGACCTCAATTATTTCATAAAATATTGATTGCTTGTCAAGCAGATGCCGAGAGTTGTGGCAAAACAGTGGTCTATCGCCAAACTCAATTATGGAATGAAATATTATCTGAATGTGTTAAAGTGACGCCACAAACTTTTATCGTCCTG
>A3
CCTGTCCAGGAACAGGATTGGGTAGTCGTCGGAGCAACGCCGGAAGAATTATTAAAAAGAAAATATAGGCAAGTTGGGCGGGATTTCCCCGTTTTTTTGCATCCTGAAACGAAAGAGGAATATGCATTAGCAAGAACAGAGCGTAAATCAGCTCCAGGATATTATGGATTCATTTGTGATTTTAGTGAATCAGTGACGTTGGAAGAGGATTTGGCACGACGAGATTTAACGATTAATGCCATGGCTATGGATGAACAGGGAAATTTAATTGATCCATATCAGGGACAGCGAGATCTCGAAGAGAAATTATTACGTCATGTGTCCTCCGCTTTTGTAGAAGATCCTGTTCGGGTTTTACGTGTTGCCCGTTTTGCCAGTCGGTTTCATCATCTTGGATTTAGAATAGCCAATGAGACTCGTTTATTAATGTATTCCATGGTTAAACAAGGTGAATTAGCTCATTTGATCCCCGAGCGTGTTTGGCAGGAATGGCAAAAAAGTCTTGAAGAAAAAAATCCTGAACAATTCATTCTTTCTTTACGTTCCTGTGATGCATTAAGAGTGATTTTGCCAGAAATTAACTCATTATTTGGTGTGCCTAATCCACATCAATACCATCAAGAAATAGATACGGGCATTCATTCATTAATGACATTACGGGCATCATCTGAGCTTAGCGAAGAACCATTAGTACGATTTGCTGCTTTGGTTCATGATTTAGGCAAAGCCTCGACACCAATTCAGGCATGGCCTAAACACCATGGGCATGAGGAGGAGGGTACCAAGCTGATTCGAGCATTATGTGCTCGCTTGCGCATTCCTAATGATTATCGCGACTTGGCCGTTACAGTGGCGCGAGCTCATTTGAATATTCATAGGCTATGCGAATTGCGTCCTAACACAATCGTCAAGCTTTTGGAGCAGGTAGATGCCTTTAGACGACCTCAATTATTTCATAAAATATTGATTGCTTGTCAAGCAGATGCCGAGAGTTGTGGCAAAACAGTGGTCTATCGCCAAACTCAATTATGGAATGAAATATTATCTGAATGTGTTAAAGTGACGCCACAAACTTTTATCGTCCTG
>A4
CCTGTCCAGGAACAGGATTGGGTAGTCGTCGGAGCAACGCCGGAAGAATTATTAAAAAGAAAATATAGGCAAGTTGGGCGGGATTTCCCCGTTTTTTTGCATCCTGAAACGAAAGAGGAATATGCATTAGCAAGAACAGAGCGTAAATCAGCTCCAGGATATTATGGATTCATTTGTGATTTTAGTGAATCAGTGACGTTGGAAGAGGATTTGGCACGACGAGATTTAACGATTAATGCCATGGCTATGGATGAACAGGGAAATTTAATTGATCCATATCAGGGACAGCGAGATCTCGAAGAGAAATTATTACGTCATGTGTCCTCCGCTTTTGTAGAAGATCCTGTTCGGGTTTTACGTGTTGCCCGTTTTGCCAGTCGGTTTCATCATCTTGGATTTAGAATAGCCAATGAGACTCGTTTATTAATGTATTCCATGGTTAAACAAGGTGAATTAGCTCATTTGATCCCCGAGCGTGTTTGGCAGGAATGGCAAAAAAGTCTTGAAGAAAAAAATCCTGAACAATTCATTCTTTCTTTACGTTCCTGTGATGCATTAAGAGTGATTTTGCCAGAAATTAACTCATTATTTGGTGTGCCTAATCCACATCAATACCATCAAGAAATAGATACGGGCATTCATTCATTAATGACATTACGGGCATCATCTGAGCTTAGCGAAGAACCATTAGTACGATTTGCTGCTTTGGTTCATGATTTAGGCAAAGCCTCGACACCAATTCAGGCATGGCCTAAACACCATGGGCATGAGGAGGAGGGTACCAAGCTGATTCGAGCATTATGTGCTCGCTTGCGCATTCCTAATGATTATCGCGACTTGGCCGTTACAGTGGCGCGAGCTCATTTGAATATTCATAGGCTATGCGAATTGCGTCCTAACACAATCGTCAAGCTTTTGGAGCAGGTAGATGCCTTTAGACGACCTCAATTATTTCATAAAATATTGATTGCTTGTCAAGCAGATGCCGAGAGTTGTGGCAAAACAGTGGTCTATCGCCAAACTCAATTATGGAATGAAATATTATCTGAATGTGTTAAAGTGACGCCACAAACTTTTATCGTCCTG
>A5
TCTGTCCAGGAACGGGATTGGGTCGTCGTTGGAGCAACACCGGAAGAATTATTGAAAAGGAAATATAGGCAAGTTGGCCGAGATTTCCCTGTTTTTTTGCATCCTGAAACGAAAGAAGAATATGCCTTAGCGAGAACAGAGCGTAAATCAGCTCCAGGATATTATGGGTTTATTTGTGATTTTAGTAAGTCTGTCACGTTGGAAGAGGATTTGGCGCGACGGGATTTAACGATTAATGCAATGGCTATGGATGAACAGGGGCATTTAATTGATCCTTATCAGGGAAAGCGAGATCTGGAAGAGAAATTATTACGTCATGTGTCCCCAGCTTTTGCAGAAGATCCTGTTCGAGTTTTACGTGTTGCCCGTTTTGCCAGCCGGTTTTATCATCTTGGATTTAGAATAGCAAATGAGACCCGTTTATTAATGTATTCTATGGTTAAACGAGGTGAATTAGCTCATTTGATTCCTGAACGTGTTTGGCAAGAATGGCAAAAGAGTCTTGAAGAAAAAAATCCCGAACAATTTATTCTATCTTTACGATCTTGTGATGCGTTAAGAGTTGTTTTGCCAGAAATTAACTTATTATTTGGAGTGCCTAATCCGTATCAATATCATCAAGAAATTGATACGGGCATTCATTCATTAATGTCATTAAGGGCATCATCTGACCTGAGCGAAGAACCATTAATACGATTTGCTGCTTTGGTTCATGATTTGGGCAAAGCGTCGACACCAATTCAAGCTTGGCCTAAACATCATGGACATGAGGAGGAAGGTAGCAAACTGATTCGAGCTTTATGTGCTCGTTTGCGCATCCCTAATGATTATCGCGATTTGGCTGTTACAGTAGCACGTTTTCATTTGAATATTCATCGGGTATGCGAATTGCGTCCAAACACAATAGTCAAGCTTTTGGAGCAGGTAGATGCTTTTAGACGACCCCAATTATTCCATAAATTATTAATTGCTTGTCAAGCTGATGCCGAGAGTTGTGGTAAAACAGTGGTCTATCGCCAAACTCAATTATGGAATGAAATATTATCTGAATGTGTTAAAGTGACGCCACAGACTTTTATTGCCCTG
>A6
CCTGTCCAGGAACAGGATTGGGTCGTCGTCGGAGCAACGCCGGAAGAATTATTAAAAAGAAAATATAGGCAAGTTGGGCGGGATTTTCCCGTTTTTTTGCATCCTGAAACGAAAGAGGAATATGCATTAGCAAGAACAGAGCGTAAATCAGCTCCAGGATATTATGGATTCATTTGTGATTTTAGTGAATCAGTGACGTTGGAAGAGGATTTGGCACGACGAGATTTAACGATTAATGCCATGGCTATGGATGAACAGGGAAATTTAATTGATCCATATCAGGGACAGCGAGATCTCGAAGAGAAATTATTACGTCATGTGTCTCCCGCTTTTGCAGAAGATCCTGTTCGGGTTTTACGTGTTGCCCGTTTTGCCAGTCGATTTCATCATCTTGGATTTAGAATAGCCAATGAGACTCGTTTATTAATGTATTCCATGGTTAAACAAGGTGAATTAGCTCATTTGATCCCCGAGCGTGTTTGGCAGGAATGGCAAAAAAGTCTTGAAGAAAAAAATCCTGAACAATTCATTCTTTCTTTACGTTCCTGTGATGCATTAAGAGTGATTTTGCCAGAAATTAACTCATTATTTGGTGTGCCTAATCCGTATCAATACCATCAAGAAATAGATACGGGCATTCATTCATTAATGGCATTACGGGCATCATCTGAGCTTAGCGAAGAACCATTAGTACGATTTGCTGCTTTGGTTCATGATTTAGGCAAAGCCTCTACACCAATTCAGGCTTGGCCTAAACACCATGGGCATGAGGAGGAGGGTACCAAGCTGATTCGAGCTTTATGTACCCGCTTGCGCATTCCTAATGATTATCGCGATTTGGCCGTTACAGTGGCGCGAGCTCATTTGAATATTCATAGGGTATGCGAATTGCGTCCTAACACAGTCGTCAAGCTTTTGGAGCAGGTAGATGCCTTTAGACGACCTCAACTATTTCATAAAATATTGATTGCTTGCCAAGCAGATGCCGAGAGTTGTGGCAAAACAGTGGTCTATCGCCAAACTCAATTATGGAATGAAATATTATCTGAATGTGTTAAAGTGAAGCCACAAACTTTTATCGTCCTG
>A7
CCTGTCCAGGAACAGGATTGGGTAGTCGTCGGAGCAACGCCGGAAGAATTATTAAAAAGAAAATATAGGCAAGTTGGGCGGGATTTCCCCGTTTTTTTGCATCCTGAAACGAAAGAGGAATATGCATTAGCAAGAACAGAGCGTAAATCAGCTCCAGGATATTATGGATTCATTTGTGATTTTAGTGAATCAGTGACGTTGGAAGAGGATTTGGCACGACGAGATTTAACGATTAATGCCATGGCTATGGATGAACAGGGAAATTTAATTGATCCATATCAGGGACAGCGAGATCTCGAAGAGAAATTATTACGTCATGTGTCCTCCGCTTTTGTAGAAGATCCTGTTCGGGTTTTACGTGTTGCCCGTTTTGCCAGTCGGTTTCATCATCTTGGATTTAGAATAGCCAATGAGACTCGTTTATTAATGTATTCCATGGTTAAACAAGGTGAATTAGCTCATTTGATCCCCGAGCGTGTTTGGCAGGAATGGCAAAAAAGTCTTGAAGAAAAAAATCCTGAACAATTCATTCTTTCTTTACGTTCCTGTGATGCATTAAGAGTGATTTTGCCAGAAATTAACTCATTATTTGGTGTGCCTAATCCACATCAATACCATCAAGAAATAGATACGGGCATTCATTCATTAATGACATTACGGGCATCATCTGAGCTTAGCGAAGAACCATTAGTACGATTTGCTGCTTTGGTTCATGATTTAGGCAAAGCCTCGACACCAATTCAGGCATGGCCTAAACACCATGGGCATGAGGAGGAGGGTACCAAGCTGATTCGAGCATTATGTGCTCGCTTGCGCATTCCTAATGATTATCGCGACTTGGCCGTTACAGTGGCGCGAGCTCATTTGAATATTCATAGGCTATGCGAATTGCGTCCTAACACAATCGTCAAGCTTTTGGAGCAGGTAGATGCCTTTAGACGACCTCAATTATTTCATAAAATATTGATTGCTTGTCAAGCAGATGCCGAGAGTTGTGGCAAAACAGTGGTCTATCGCCAAACTCAATTATGGAATGAAATATTATCTGAATGTGTTAAAGTGACGCCACAAACTTTTATCGTCCTG
>A8
CCTGTCCAGGAACAGGATTGGGTAGTCGTCGGAGCAACGCCGGAAGAATTATTAAAAAGAAAATATAGGCAAGTTGGGCGGGATTTTCCCGTTTTTTTGCATCCTGAAACGAAAGAGGAATATGCATTAGCAAGAACAGAGCGTAAATCAGCTCCAGGATATTATGGATTCATTTGTGATTTTAGTGAATCGGTGACGTTGGAGGAGGATTTGGCACGACGAGATTTAACGATTAATGCCATGGCTATGGATGAACAGGGGAATTTAATTGATCCATATCAGGGACAGCGAGATCTCGAAGAGAAACTATTACGTCATGTGTCCCCCGCTTTTGCAGAAGATCCTGTTCGAGTATTACGTGTTGCCCGTTTTGCCAGCCGGTTTCATCATCTTGGATTTAAAATTGCCAATGAGACTCGTTTATTAATGTATTCCATGGTTAAACAAGGTGAATTAGCTCATTTGATTCCTGAGCGTGTTTGGCAGGAATGGCAAAAAAGTCTTCAAGAAAAAAATCCTGAACAATTTATTCTTTCTTTACGTTCCTGTGATGCATTAAGAGTGGTTTTGCCAGAAATTAACTCATTATTTGGTGTGCCTAATCCGCATCAATACCATCAAGAAATAGATACGGGCATTCATTCATTAATGGCATTAAGGGCATCATCTGAGCTTAGCGAAGAGCCATTAGTACGATTTGCTGCTTTGGTTCATGACTTAGGCAAAGCCTCGACACCAATTCAGGATTGGCCTAAACATCATGGACACGAGGAGGAGGGTACCAAGCTGATTCGAGCTTTATGTGCTCGCTTGCGCATTCCTAATGATTATCGCGACTTGGCCGTTACAGTGGCGCGAGCTCATTTGAATATTCATAGGGTATGCGAATTGCGTCCTAACACAATCGTCAAGCTTTTGGAGCAGGTAGATGCCTTTAGACGACCTCAATTATTTCATAAAATATTGATTGCTTGTCAAGCAGATGCCGAGAGTTGTGGCAAAACAGTGGTCTATCGCCAAACTCAATTATGGAATGAAATATTATCTGAATGTGTTAAAGTGACGCCACAAACTTTTATCGTCCTG
>A9
CCTGTCCAGGAACAGGATTGGGTAGTCGTCGGAGCAACGCCGGAAGAATTATTAAAAAGAAAATATAGGCAAGTTGGGCGGGATTTTCCCGTTTTTTTGCATCCTGAAACGAAAGAGGAATATGCATTAGCAAGAACAGAGCGTAAATCAGCTCCAGGATATTATGGATTCATTTGTGATTTTAGTGAATCGGTGACGTTGGAGGAGGATTTGGCACGACGAGATTTAACGATTAATGCCATGGCTATGGATGAACAGGGGAATTTAATTGATCCATATCAGGGACAGCGAGATCTCGAAGAGAAACTATTACGTCATGTGTCCCCCGCTTTTGCAGAAGATCCTGTTCGAGTATTACGTGTTGCCCGTTTTGCCAGCCGGTTTCATCATCTTGGATTTAAAATTGCCAATGAGACTCGTTTATTAATGTATTCCATGGTTAAACAAGGTGAATTAGCTCATTTGATTCCTGAGCGTGTTTGGCAGGAATGGCAAAAAAGTCTTCAAGAAAAAAATCCTGAACAATTTATTCTTTCTTTACGTTCCTGTGATGCATTAAGAGTGGTTTTGCCAGAAATTAACTCATTATTTGGTGTGCCTAATCCGCATCAATACCATCAAGAAATAGATACGGGCATTCATTCATTAATGGCATTAAGGGCATCATCTGAGCTTAGCGAAGAGCCATTAGTACGATTTGCTGCTTTGGTTCATGACTTAGGCAAAGCCTCGACACCAATTCAGGATTGGCCTAAACATCATGGACACGAGGAGGAGGGTACCAAGCTGATTCGAGCTTTATGTGCTCGCTTGCGCATTCCTAATGATTATCGCGACTTGGCCGTTACAGTGGCGCGAGCTCATTTGAATATTCATAGGGTATGCGAATTGCGTCCTAACACAATCGTCAAGCTTTTGGAGCAGGTAGATGCCTTTAGACGACCTCAATTATTTCATAAAATATTGATTGCTTGTCAAGCAGATGCCGAGAGTTGTGGCAAAACAGTGGTCTATCGCCAAACTCAATTATGGAATGAAATATTATCTGAATGTGTTAAAGTGACGCCACAAACTTTTATCGTCCTG
>A10
CCTGTCCAGGAACAGGATTGGGTAGTCGTCGGAGCAACGCCGGAAGAATTATTAAAAAGAAAATATAGGCAAGTTGGGCGGGATTTTCCCGTTTTTTTGCATCCTGAAACGAAAGAGGAATATGCATTAGCAAGAACAGAGCGTAAATCAGCTCCAGGATATTATGGATTCATTTGTGATTTTAGTGAATCGGTGACGTTGGAGGAGGATTTGGCACGACGAGATTTAACGATTAATGCCATGGCTATGGATGAACAGGGGAATTTAATTGATCCATATCAGGGACAGCGAGATCTCGAAGAGAAACTATTACGTCATGTGTCCCCCGCTTTTGCAGAAGATCCTGTTCGAGTATTACGTGTTGCCCGTTTTGCCAGCCGGTTTCATCATCTTGGATTTAAAATTGCCAATGAGACTCGTTTATTAATGTATTCCATGGTTAAACAAGGTGAATTAGCTCATTTGATTCCTGAGCGTGTTTGGCAGGAATGGCAAAAAAGTCTTCAAGAAAAAAATCCTGAACAATTTATTCTTTCTTTACGTTCCTGTGATGCATTAAGAGTGGTTTTGCCAGAAATTAACTCATTATTTGGTGTGCCTAATCCGCATCAATACCATCAAGAAATAGATACGGGCATTCATTCATTAATGGCATTAAGGGCATCATCTGAGCTTAGCGAAGAGCCATTAGTACGATTTGCTGCTTTGGTTCATGACTTAGGCAAAGCCTCGACACCAATTCAGGATTGGCCTAAACATCATGGACACGAGGAGGAGGGTACCAAGCTGATTCGAGCTTTATGTGCTCGCTTGCGCATTCCTAATGATTATCGCGACTTGGCCGTTACAGTGGCGCGAGCTCATTTGAATATTCATAGGGTATGCGAATTGCGTCCTAACACAATCGTCAAGCTTTTGGAGCAGGTAGATGCCTTTAGACGACCTCAATTATTTCATAAAATATTGATTGCTTGTCAAGCAGATGCCGAGAGTTGTGGCAAAACAGTGGTCTATCGCCAAACTCAATTATGGAATGAAATATTATCTGAATGTGTTAAAGTGACGCCACAAACTTTTATCGTCCTG
>A11
CCTGTCCAGGAACAGGATTGGGTAGTCGTCGGAGCAACGCCGGAAGAATTATTAAAAAGAAAATATAGGCAAGTTGGGCGGGATTTTCCCGTTTTTTTGCATCCTGAAACGAAAGAGGAATATGCATTAGCAAGAACAGAGCGTAAATCAGCTCCAGGATATTATGGATTCATTTGTGATTTTAGTGAATCGGTGACGTTGGAGGAGGATTTGGCACGACGAGATTTAACGATTAATGCCATGGCTATGGATGAACAGGGGAATTTAATTGATCCATATCAGGGACAGCGAGATCTCGAAGAGAAACTATTACGTCATGTGTCCCCCGCTTTTGCAGAAGATCCTGTTCGAGTATTACGTGTTGCCCGTTTTGCCAGCCGGTTTCATCATCTTGGATTTAAAATTGCCAATGAGACTCGTTTATTAATGTATTCCATGGTTAAACAAGGTGAATTAGCTCATTTGATTCCTGAGCGTGTTTGGCAGGAATGGCAAAAAAGTCTTCAAGAAAAAAATCCTGAACAATTTATTCTTTCTTTACGTTCCTGTGATGCATTAAGAGTGGTTTTGCCAGAAATTAACTCATTATTTGGTGTGCCTAATCCGCATCAATACCATCAAGAAATAGATACGGGCATTCATTCATTAATGGCATTAAGGGCATCATCTGAGCTTAGCGAAGAGCCATTAGTACGATTTGCTGCTTTGGTTCATGACTTAGGCAAAGCCTCGACACCAATTCAGGATTGGCCTAAACATCATGGACACGAGGAGGAGGGTACCAAGCTGATTCGAGCTTTATGTGCTCGCTTGCGCATTCCTAATGATTATCGCGACTTGGCCGTTACAGTGGCGCGAGCTCATTTGAATATTCATAGGGTATGCGAATTGCGTCCTAACACAATCGTCAAGCTTTTGGAGCAGGTAGATGCCTTTAGACGACCTCAATTATTTCATAAAATATTGATTGCTTGTCAAGCAGATGCCGAGAGTTGTGGCAAAACAGTGGTCTATCGCCAAACTCAATTATGGAATGAAATATTATCTGAATGTGTTAAAGTGACGCCACAAACTTTTATCGTCCTG
>A12
CCTGTCCAGGAACAGGATTGGGTAGTCGTCGGAGCAACGCCGGAAGAATTATTAAAAAGAAAATATAGGCAAGTTGGGCGGGATTTTCCCGTTTTTTTGCATCCTGAAACGAAAGAGGAATATGCATTAGCAAGAACAGAGCGTAAATCAGCTCCAGGATATTATGGATTCATTTGTGATTTTAGTGAATCGGTGACGTTGGAGGAGGATTTGGCACGACGAGATTTAACGATTAATGCCATGGCTATGGATGAACAGGGGAATTTAATTGATCCATATCAGGGACAGCGAGATCTCGAAGAGAAACTATTACGTCATGTGTCCCCCGCTTTTGCAGAAGATCCTGTTCGAGTATTACGTGTTGCCCGTTTTGCCAGCCGGTTTCATCATCTTGGATTTAAAATTGCCAATGAGACTCGTTTATTAATGTATTCCATGGTTAAACAAGGTGAATTAGCTCATTTGATTCCTGAGCGTGTTTGGCAGGAATGGCAAAAAAGTCTTCAAGAAAAAAATCCTGAACAATTTATTCTTTCTTTACGTTCCTGTGATGCATTAAGAGTGGTTTTGCCAGAAATTAACTCATTATTTGGTGTGCCTAATCCGCATCAATACCATCAAGAAATAGATACGGGCATTCATTCATTAATGGCATTAAGGGCATCATCTGAGCTTAGCGAAGAGCCATTAGTACGATTTGCTGCTTTGGTTCATGACTTAGGCAAAGCCTCGACACCAATTCAGGATTGGCCTAAACATCATGGACACGAGGAGGAGGGTACCAAGCTGATTCGAGCTTTATGTGCTCGCTTGCGCATTCCTAATGATTATCGCGACTTGGCCGTTACAGTGGCGCGAGCTCATTTGAATATTCATAGGGTATGCGAATTGCGTCCTAACACAATCGTCAAGCTTTTGGAGCAGGTAGATGCCTTTAGACGACCTCAATTATTTCATAAAATATTGATTGCTTGTCAAGCAGATGCCGAGAGTTGTGGCAAAACAGTGGTCTATCGCCAAACTCAATTATGGAATGAAATATTATCTGAATGTGTTAAAGTGACGCCACAAACTTTTATCGTCCTG
>A14
CCTGTCCAGGAACAGGATTGGGTAGTCGTCGGAGCAACGCCGGAAGAATTATTAAAAAGAAAATATAGGCAAGTTGGGCGGGATTTTCCCGTTTTTTTGCATCCTGAAACGAAAGAGGAATATGCATTAGCAAGAACAGAGCGTAAATCAGCTCCAGGATATTATGGATTCATTTGTGATTTTAGTGAATCGGTGACGTTGGAGGAGGATTTGGCACGACGAGATTTAACGATTAATGCCATGGCTATGGATGAACAGGGGAATTTAATTGATCCATATCAGGGACAGCGAGATCTCGAAGAGAAACTATTACGTCATGTGTCCCCCGCTTTTGCAGAAGATCCTGTTCGAGTATTACGTGTTGCCCGTTTTGCCAGCCGGTTTCATCATCTTGGATTTAAAATTGCCAATGAGACTCGTTTATTAATGTATTCCATGGTTAAACAAGGTGAATTAGCTCATTTGATTCCTGAGCGTGTTTGGCAGGAATGGCAAAAAAGTCTTCAAGAAAAAAATCCTGAACAATTTATTCTTTCTTTACGTTCCTGTGATGCATTAAGAGTGGTTTTGCCAGAAATTAACTCATTATTTGGTGTGCCTAATCCGCATCAATACCATCAAGAAATAGATACGGGCATTCATTCATTAATGGCATTAAGGGCATCATCTGAGCTTAGCGAAGAGCCATTAGTACGATTTGCTGCTTTGGTTCATGACTTAGGCAAAGCCTCGACACCAATTCAGGATTGGCCTAAACATCATGGACACGAGGAGGAGGGTACCAAGCTGATTCGAGCTTTATGTGCTCGCTTGCGCATTCCTAATGATTATCGCGACTTGGCCGTTACAGTGGCGCGAGCTCATTTGAATATTCATAGGGTATGCGAATTGCGTCCTAACACAATCGTCAAGCTTTTGGAGCAGGTAGATGCCTTTAGACGACCTCAATTATTTCATAAAATATTGATTGCTTGTCAAGCAGATGCCGAGAGTTGTGGCAAAACAGTGGTCTATCGCCAAACTCAATTATGGAATGAAATATTATCTGAATGTGTTAAAGTGACGCCACAAACTTTTATCGTCCTG
>A15
CCTGTCCAGGAACAGGATTGGGTAGTCGTCGGAGCAACGCCGGAAGAATTATTAAAAAGAAAATATAGGCAAGTTGGGCGGGATTTTCCCGTTTTTTTGCATCCTGAAACGAAAGAGGAATATGCATTAGCAAGAACAGAGCGTAAATCAGCTCCAGGATATTATGGATTCATTTGTGATTTTAGTGAATCGGTGACGTTGGAGGAGGATTTGGCACGACGAGATTTAACGATTAATGCCATGGCTATGGATGAACAGGGGAATTTAATTGATCCATATCAGGGACAGCGAGATCTCGAAGAGAAACTATTACGTCATGTGTCCCCCGCTTTTGCAGAAGATCCTGTTCGAGTATTACGTGTTGCCCGTTTTGCCAGCCGGTTTCATCATCTTGGATTTAAAATTGCCAATGAGACTCGTTTATTAATGTATTCCATGGTTAAACAAGGTGAATTAGCTCATTTGATTCCTGAGCGTGTTTGGCAGGAATGGCAAAAAAGTCTTCAAGAAAAAAATCCTGAACAATTTATTCTTTCTTTACGTTCCTGTGATGCATTAAGAGTGGTTTTGCCAGAAATTAACTCATTATTTGGTGTGCCTAATCCGCATCAATACCATCAAGAAATAGATACGGGCATTCATTCATTAATGGCATTAAGGGCATCATCTGAGCTTAGCGAAGAGCCATTAGTACGATTTGCTGCTTTGGTTCATGACTTAGGCAAAGCCTCGACACCAATTCAGGATTGGCCTAAACATCATGGACACGAGGAGGAGGGTACCAAGCTGATTCGAGCTTTATGTGCTCGCTTGCGCATTCCTAATGATTATCGCGACTTGGCCGTTACAGTGGCGCGAGCTCATTTGAATATTCATAGGGTATGCGAATTGCGTCCTAACACAATCGTCAAGCTTTTGGAGCAGGTAGATGCCTTTAGACGACCTCAATTATTTCATAAAATATTGATTGCTTGTCAAGCAGATGCCGAGAGTTGTGGCAAAACAGTGGTCTATCGCCAAACTCAATTATGGAATGAAATATTATCTGAATGTGTTAAAGTGACGCCACAAACTTTTATCGTCCTG
>A16
CCTGTCCAGGAACAGGATTGGGTAGTCGTCGGAGCAACGCCGGAAGAATTATTAAAAAGAAAATATAGGCAAGTTGGGCGGGATTTTCCCGTTTTTTTGCATCCTGAAACGAAAGAGGAATATGCATTAGCAAGAACAGAGCGTAAATCAGCTCCAGGATATTATGGATTCATTTGTGATTTTAGTGAATCGGTGACGTTGGAGGAGGATTTGGCACGACGAGATTTAACGATTAATGCCATGGCTATGGATGAACAGGGGAATTTAATTGATCCATATCAGGGACAGCGAGATCTCGAAGAGAAACTATTACGTCATGTGTCCCCCGCTTTTGCAGAAGATCCTGTTCGAGTATTACGTGTTGCCCGTTTTGCCAGCCGGTTTCATCATCTTGGATTTAAAATTGCCAATGAGACTCGTTTATTAATGTATTCCATGGTTAAACAAGGTGAATTAGCTCATTTGATTCCTGAGCGTGTTTGGCAGGAATGGCAAAAAAGTCTTCAAGAAAAAAATCCTGAACAATTTATTCTTTCTTTACGTTCCTGTGATGCATTAAGAGTGGTTTTGCCAGAAATTAACTCATTATTTGGTGTGCCTAATCCGCATCAATACCATCAAGAAATAGATACGGGCATTCATTCATTAATGGCATTAAGGGCATCATCTGAGCTTAGCGAAGAGCCATTAGTACGATTTGCTGCTTTGGTTCATGACTTAGGCAAAGCCTCGACACCAATTCAGGATTGGCCTAAACATCATGGACACGAGGAGGAGGGTACCAAGCTGATTCGAGCTTTATGTGCTCGCTTGCGCATTCCTAATGATTATCGCGACTTGGCCGTTACAGTGGCGCGAGCTCATTTGAATATTCATAGGGTATGCGAATTGCGTCCTAACACAATCGTCAAGCTTTTGGAGCAGGTAGATGCCTTTAGACGACCTCAATTATTTCATAAAATATTGATTGCTTGTCAAGCAGATGCCGAGAGTTGTGGCAAAACAGTGGTCTATCGCCAAACTCAATTATGGAATGAAATATTATCTGAATGTGTTAAAGTGACGCCACAAACTTTTATCGTCCTG
>A17
CCTGTCCAGGAACAGGATTGGGTAGTCGTCGGAGCAACGCCGGAAGAATTATTAAAAAGAAAATATAGGCAAGTTGGGCGGGATTTTCCCGTTTTTTTGCATCCTGAAACGAAAGAGGAATATGCATTAGCAAGAACAGAGCGTAAATCAGCTCCAGGATATTATGGATTCATTTGTGATTTTAGTGAATCGGTGACGTTGGAGGAGGATTTGGCACGACGAGATTTAACGATTAATGCCATGGCTATGGATGAACAGGGGAATTTAATTGATCCATATCAGGGACAGCGAGATCTCGAAGAGAAACTATTACGTCATGTGTCCCCCGCTTTTGCAGAAGATCCTGTTCGAGTATTACGTGTTGCCCGTTTTGCCAGCCGGTTTCATCATCTTGGATTTAAAATTGCCAATGAGACTCGTTTATTAATGTATTCCATGGTTAAACAAGGTGAATTAGCTCATTTGATTCCTGAGCGTGTTTGGCAGGAATGGCAAAAAAGTCTTCAAGAAAAAAATCCTGAACAATTTATTCTTTCTTTACGTTCCTGTGATGCATTAAGAGTGGTTTTGCCAGAAATTAACTCATTATTTGGTGTGCCTAATCCGCATCAATACCATCAAGAAATAGATACGGGCATTCATTCATTAATGGCATTAAGGGCATCATCTGAGCTTAGCGAAGAGCCATTAGTACGATTTGCTGCTTTGGTTCATGACTTAGGCAAAGCCTCGACACCAATTCAGGATTGGCCTAAACATCATGGACACGAGGAGGAGGGTACCAAGCTGATTCGAGCTTTATGTGCTCGCTTGCGCATTCCTAATGATTATCGCGACTTGGCCGTTACAGTGGCGCGAGCTCATTTGAATATTCATAGGGTATGCGAATTGCGTCCTAACACAATCGTCAAGCTTTTGGAGCAGGTAGATGCCTTTAGACGACCTCAATTATTTCATAAAATATTGATTGCTTGTCAAGCAGATGCCGAGAGTTGTGGCAAAACAGTGGTCTATCGCCAAACTCAATTATGGAATGAAATATTATCTGAATGTGTTAAAGTGACGCCACAAACTTTTATCGTCCTG
>A18
CCTGTCCAGGAACAGGATTGGGTAGTCGTCGGAGCAACGCCGGAAGAATTATTAAAAAGAAAATATAGGCAAGTTGGGCGGGATTTTCCCGTTTTTTTGCATCCTGAAACGAAAGAGGAATATGCATTAGCAAGAACAGAGCGTAAATCAGCTCCAGGATATTATGGATTCATTTGTGATTTTAGTGAATCGGTGACGTTGGAGGAGGATTTGGCACGACGAGATTTAACGATTAATGCCATGGCTATGGATGAACAGGGGAATTTAATTGATCCATATCAGGGACAGCGAGATCTCGAAGAGAAACTATTACGTCATGTGTCCCCCGCTTTTGCAGAAGATCCTGTTCGAGTATTACGTGTTGCCCGTTTTGCCAGCCGGTTTCATCATCTTGGATTTAAAATTGCCAATGAGACTCGTTTATTAATGTATTCCATGGTTAAACAAGGTGAATTAGCTCATTTGATTCCTGAGCGTGTTTGGCAGGAATGGCAAAAAAGTCTTCAAGAAAAAAATCCTGAACAATTTATTCTTTCTTTACGTTCCTGTGATGCATTAAGAGTGGTTTTGCCAGAAATTAACTCATTATTTGGTGTGCCTAATCCGCATCAATACCATCAAGAAATAGATACGGGCATTCATTCATTAATGGCATTAAGGGCATCATCTGAGCTTAGCGAAGAGCCATTAGTACGATTTGCTGCTTTGGTTCATGACTTAGGCAAAGCCTCGACACCAATTCAGGATTGGCCTAAACATCATGGACACGAGGAGGAGGGTACCAAGCTGATTCGAGCTTTATGTGCTCGCTTGCGCATTCCTAATGATTATCGCGACTTGGCCGTTACAGTGGCGCGAGCTCATTTGAATATTCATAGGGTATGCGAATTGCGTCCTAACACAATCGTCAAGCTTTTGGAGCAGGTAGATGCCTTTAGACGACCTCAATTATTTCATAAAATATTGATTGCTTGTCAAGCAGATGCCGAGAGTTGTGGCAAAACAGTGGTCTATCGCCAAACTCAATTATGGAATGAAATATTATCTGAATGTGTTAAAGTGACGCCACAAACTTTTATCGTCCTG
>A19
CCTGTCCAGGAACAGGATTGGGTAGTCGTCGGAGCAACGCCGGAAGAATTATTAAAAAGAAAATATAGGCAAGTTGGGCGGGATTTTCCCGTTTTTTTGCATCCTGAAACGAAAGAGGAATATGCATTAGCAAGAACAGAGCGTAAATCAGCTCCAGGATATTATGGATTCATTTGTGATTTTAGTGAATCGGTGACGTTGGAGGAGGATTTGGCACGACGAGATTTAACGATTAATGCCATGGCTATGGATGAACAGGGGAATTTAATTGATCCATATCAGGGACAGCGAGATCTCGAAGAGAAACTATTACGTCATGTGTCCCCCGCTTTTGCAGAAGATCCTGTTCGAGTATTACGTGTTGCCCGTTTTGCCAGCCGGTTTCATCATCTTGGATTTAAAATTGCCAATGAGACTCGTTTATTAATGTATTCCATGGTTAAACAAGGTGAATTAGCTCATTTGATTCCTGAGCGTGTTTGGCAGGAATGGCAAAAAAGTCTTCAAGAAAAAAATCCTGAACAATTTATTCTTTCTTTACGTTCCTGTGATGCATTAAGAGTGGTTTTGCCAGAAATTAACTCATTATTTGGTGTGCCTAATCCGCATCAATACCATCAAGAAATAGATACGGGCATTCATTCATTAATGGCATTAAGGGCATCATCTGAGCTTAGCGAAGAGCCATTAGTACGATTTGCTGCTTTGGTTCATGACTTAGGCAAAGCCTCGACACCAATTCAGGATTGGCCTAAACATCATGGACACGAGGAGGAGGGTACCAAGCTGATTCGAGCTTTATGTGCTCGCTTGCGCATTCCTAATGATTATCGCGACTTGGCCGTTACAGTGGCGCGAGCTCATTTGAATATTCATAGGGTATGCGAATTGCGTCCTAACACAATCGTCAAGCTTTTGGAGCAGGTAGATGCCTTTAGACGACCTCAATTATTTCATAAAATATTGATTGCTTGTCAAGCAGATGCCGAGAGTTGTGGCAAAACAGTGGTCTATCGCCAAACTCAATTATGGAATGAAATATTATCTGAATGTGTTAAAGTGACGCCACAAACTTTTATCGTCCTG
>A20
CCTGTCCAGGAACAGGATTGGGTAGTCGTCGGAGCAACGCCGGAAGAATTATTAAAAAGAAAATATAGGCAAGTTGGGCGGGATTTTCCCGTTTTTTTGCATCCTGAAACGAAAGAGGAATATGCATTAGCAAGAACAGAGCGTAAATCAGCTCCAGGATATTATGGATTCATTTGTGATTTTAGTGAATCGGTGACGTTGGAGGAGGATTTGGCACGACGAGATTTAACGATTAATGCCATGGCTATGGATGAACAGGGGAATTTAATTGATCCATATCAGGGACAGCGAGATCTCGAAGAGAAACTATTACGTCATGTGTCCCCCGCTTTTGCAGAAGATCCTGTTCGAGTATTACGTGTTGCCCGTTTTGCCAGCCGGTTTCATCATCTTGGATTTAAAATTGCCAATGAGACTCGTTTATTAATGTATTCCATGGTTAAACAAGGTGAATTAGCTCATTTGATTCCTGAGCGTGTTTGGCAGGAATGGCAAAAAAGTCTTCAAGAAAAAAATCCTGAACAATTTATTCTTTCTTTACGTTCCTGTGATGCATTAAGAGTGGTTTTGCCAGAAATTAACTCATTATTTGGTGTGCCTAATCCGCATCAATACCATCAAGAAATAGATACGGGCATTCATTCATTAATGGCATTAAGGGCATCATCTGAGCTTAGCGAAGAGCCATTAGTACGATTTGCTGCTTTGGTTCATGACTTAGGCAAAGCCTCGACACCAATTCAGGATTGGCCTAAACATCATGGACACGAGGAGGAGGGTACCAAGCTGATTCGAGCTTTATGTGCTCGCTTGCGCATTCCTAATGATTATCGCGACTTGGCCGTTACAGTGGCGCGAGCTCATTTGAATATTCATAGGGTATGCGAATTGCGTCCTAACACAATCGTCAAGCTTTTGGAGCAGGTAGATGCCTTTAGACGACCTCAATTATTTCATAAAATATTGATTGCTTGTCAAGCAGATGCCGAGAGTTGTGGCAAAACAGTGGTCTATCGCCAAACTCAATTATGGAATGAAATATTATCTGAATGTGTTAAAGTGACGCCACAAACTTTTATCGTCCTG
>A21
CCTGTCCAGGAACAGGATTGGGTAGTCGTCGGAGCAACGCCGGAAGAATTATTAAAAAGAAAATATAGGCAAGTTGGGCGGGATTTTCCCGTTTTTTTGCATCCTGAAACGAAAGAGGAATATGCATTAGCAAGAACAGAGCGTAAATCAGCTCCAGGATATTATGGATTCATTTGTGATTTTAGTGAATCGGTGACGTTGGAGGAGGATTTGGCACGACGAGATTTAACGATTAATGCCATGGCTATGGATGAACAGGGGAATTTAATTGATCCATATCAGGGACAGCGAGATCTCGAAGAGAAACTATTACGTCATGTGTCCCCCGCTTTTGCAGAAGATCCTGTTCGAGTATTACGTGTTGCCCGTTTTGCCAGCCGGTTTCATCATCTTGGATTTAAAATTGCCAATGAGACTCGTTTATTAATGTATTCCATGGTTAAACAAGGTGAATTAGCTCATTTGATTCCTGAGCGTGTTTGGCAGGAATGGCAAAAAAGTCTTCAAGAAAAAAATCCTGAACAATTTATTCTTTCTTTACGTTCCTGTGATGCATTAAGAGTGGTTTTGCCAGAAATTAACTCATTATTTGGTGTGCCTAATCCGCATCAATACCATCAAGAAATAGATACGGGCATTCATTCATTAATGGCATTAAGGGCATCATCTGAGCTTAGCGAAGAGCCATTAGTACGATTTGCTGCTTTGGTTCATGACTTAGGCAAAGCCTCGACACCAATTCAGGATTGGCCTAAACATCATGGACACGAGGAGGAGGGTACCAAGCTGATTCGAGCTTTATGTGCTCGCTTGCGCATTCCTAATGATTATCGCGACTTGGCCGTTACAGTGGCGCGAGCTCATTTGAATATTCATAGGGTATGCGAATTGCGTCCTAACACAATCGTCAAGCTTTTGGAGCAGGTAGATGCCTTTAGACGACCTCAATTATTTCATAAAATATTGATTGCTTGTCAAGCAGATGCCGAGAGTTGTGGCAAAACAGTGGTCTATCGCCAAACTCAATTATGGAATGAAATATTATCTGAATGTGTTAAAGTGACGCCACAAACTTTTATCGTCCTG
>A22
CCTGTCCAGGAACAGGATTGGGTAGTCGTCGGAGCAACGCCGGAAGAATTATTAAAAAGAAAATATAGGCAAGTTGGGCGGGATTTTCCCGTTTTTTTGCATCCTGAAACGAAAGAGGAATATGCATTAGCAAGAACAGAGCGTAAATCAGCTCCAGGATATTATGGATTCATTTGTGATTTTAGTGAATCGGTGACGTTGGAGGAGGATTTGGCACGACGAGATTTAACGATTAATGCCATGGCTATGGATGAACAGGGGAATTTAATTGATCCATATCAGGGACAGCGAGATCTCGAAGAGAAACTATTACGTCATGTGTCCCCCGCTTTTGCAGAAGATCCTGTTCGAGTATTACGTGTTGCCCGTTTTGCCAGCCGGTTTCATCATCTTGGATTTAAAATTGCCAATGAGACTCGTTTATTAATGTATTCCATGGTTAAACAAGGTGAATTAGCTCATTTGATTCCTGAGCGTGTTTGGCAGGAATGGCAAAAAAGTCTTCAAGAAAAAAATCCTGAACAATTTATTCTTTCTTTACGTTCCTGTGATGCATTAAGAGTGGTTTTGCCAGAAATTAACTCATTATTTGGTGTGCCTAATCCGCATCAATACCATCAAGAAATAGATACGGGCATTCATTCATTAATGGCATTAAGGGCATCATCTGAGCTTAGCGAAGAGCCATTAGTACGATTTGCTGCTTTGGTTCATGACTTAGGCAAAGCCTCGACACCAATTCAGGATTGGCCTAAACATCATGGACACGAGGAGGAGGGTACCAAGCTGATTCGAGCTTTATGTGCTCGCTTGCGCATTCCTAATGATTATCGCGACTTGGCCGTTACAGTGGCGCGAGCTCATTTGAATATTCATAGGGTATGCGAATTGCGTCCTAACACAATCGTCAAGCTTTTGGAGCAGGTAGATGCCTTTAGACGACCTCAATTATTTCATAAAATATTGATTGCTTGTCAAGCAGATGCCGAGAGTTGTGGCAAAACAGTGGTCTATCGCCAAACTCAATTATGGAATGAAATATTATCTGAATGTGTTAAAGTGACGCCACAAACTTTTATCGTCCTG
>A23
CCTGTCCAGGAACAGGATTGGGTAGTCGTCGGAGCAACGCCGGAAGAATTATTAAAAAGAAAATATAGGCAAGTTGGGCGGGATTTTCCCGTTTTTTTGCATCCTGAAACGAAAGAGGAATATGCATTAGCAAGAACAGAGCGTAAATCAGCTCCAGGATATTATGGATTCATTTGTGATTTTAGTGAATCGGTGACGTTGGAGGAGGATTTGGCACGACGAGATTTAACGATTAATGCCATGGCTATGGATGAACAGGGGAATTTAATTGATCCATATCAGGGACAGCGAGATCTCGAAGAGAAACTATTACGTCATGTGTCCCCCGCTTTTGCAGAAGATCCTGTTCGAGTATTACGTGTTGCCCGTTTTGCCAGCCGGTTTCATCATCTTGGATTTAAAATTGCCAATGAGACTCGTTTATTAATGTATTCCATGGTTAAACAAGGTGAATTAGCTCATTTGATTCCTGAGCGTGTTTGGCAGGAATGGCAAAAAAGTCTTCAAGAAAAAAATCCTGAACAATTTATTCTTTCTTTACGTTCCTGTGATGCATTAAGAGTGGTTTTGCCAGAAATTAACTCATTATTTGGTGTGCCTAATCCGCATCAATACCATCAAGAAATAGATACGGGCATTCATTCATTAATGGCATTAAGGGCATCATCTGAGCTTAGCGAAGAGCCATTAGTACGATTTGCTGCTTTGGTTCATGACTTAGGCAAAGCCTCGACACCAATTCAGGATTGGCCTAAACATCATGGACACGAGGAGGAGGGTACCAAGCTGATTCGAGCTTTATGTGCTCGCTTGCGCATTCCTAATGATTATCGCGACTTGGCCGTTACAGTGGCGCGAGCTCATTTGAATATTCATAGGGTATGCGAATTGCGTCCTAACACAATCGTCAAGCTTTTGGAGCAGGTAGATGCCTTTAGACGACCTCAATTATTTCATAAAATATTGATTGCTTGTCAAGCAGATGCCGAGAGTTGTGGCAAAACAGTGGTCTATCGCCAAACTCAATTATGGAATGAAATATTATCTGAATGTGTTAAAGTGACGCCACAAACTTTTATCGTCCTG
>A24
CCTGTCCAGGAACAGGATTGGGTAGTCGTCGGAGCAACGCCGGAAGAATTATTAAAAAGAAAATATAGGCAAGTTGGGCGGGATTTTCCCGTTTTTTTGCATCCTGAAACGAAAGAGGAATATGCATTAGCAAGAACAGAGCGTAAATCAGCTCCAGGATATTATGGATTCATTTGTGATTTTAGTGAATCGGTGACGTTGGAGGAGGATTTGGCACGACGAGATTTAACGATTAATGCCATGGCTATGGATGAACAGGGGAATTTAATTGATCCATATCAGGGACAGCGAGATCTCGAAGAGAAACTATTACGTCATGTGTCCCCCGCTTTTGCAGAAGATCCTGTTCGAGTATTACGTGTTGCCCGTTTTGCCAGCCGGTTTCATCATCTTGGATTTAAAATTGCCAATGAGACTCGTTTATTAATGTATTCCATGGTTAAACAAGGTGAATTAGCTCATTTGATTCCTGAGCGTGTTTGGCAGGAATGGCAAAAAAGTCTTCAAGAAAAAAATCCTGAACAATTTATTCTTTCTTTACGTTCCTGTGATGCATTAAGAGTGGTTTTGCCAGAAATTAACTCATTATTTGGTGTGCCTAATCCGCATCAATACCATCAAGAAATAGATACGGGCATTCATTCATTAATGGCATTAAGGGCATCATCTGAGCTTAGCGAAGAGCCATTAGTACGATTTGCTGCTTTGGTTCATGACTTAGGCAAAGCCTCGACACCAATTCAGGATTGGCCTAAACATCATGGACACGAGGAGGAGGGTACCAAGCTGATTCGAGCTTTATGTGCTCGCTTGCGCATTCCTAATGATTATCGCGACTTGGCCGTTACAGTGGCGCGAGCTCATTTGAATATTCATAGGGTATGCGAATTGCGTCCTAACACAATCGTCAAGCTTTTGGAGCAGGTAGATGCCTTTAGACGACCTCAATTATTTCATAAAATATTGATTGCTTGTCAAGCAGATGCCGAGAGTTGTGGCAAAACAGTGGTCTATCGCCAAACTCAATTATGGAATGAAATATTATCTGAATGTGTTAAAGTGACGCCACAAACTTTTATCGTCCTG
>A25
CCTGTCCAGGAACAGGATTGGGTCGTCGTCGGAGCAACGCCGGAAGAATTATTAAAAAGAAGATATAGGCAAGTTGGTCGGGATTTCCCCGTTTTTTTGCATCCTGAAACGAAAGAGGAATATGCATTAGCAAGAACAGAGCGTAAATCAGCTCCAGGATATTATGGATTCATTTGTGATTTTAGTGAATCAGTGACATTGGAAGAGGATTTGGCACGACGAGATTTAACGATTAATGCCATGGCTATGGATGAACAGGGAAATTTAATTGATCCATATCAGGGACAGCGAGATCTCGAAGAGAAATTATTACGTCATGTGTCCCCCGCTTTTGCAGAAGATCCTGTTCGGGTTTTACGTGTTGCCCGTTTTGCCAGTCGGTTTCATCATCTTGGATTTAGAGTAGCCAATGAGACTCGTTTATTAATGTATTCCATGGTTAAACAAGGTGAATTAGCTCATTTGATCCCTGAGCGTGTTTGGCAGGAATGGCAAAAAAGTCTTGAAGAAAAAAACCCTGAGCAATTCATTCTTTCTTTACGTTCCTGTGATGCATTAAGAGTGATTTTGCCAGAAATTAACTCATTATTTGGTGTGCCTAATCCGTATCAATACCATCAAGAAATAGATACGGGCATTCATTCATTAATGGCATTACGGGCATCATCTGAGCTTAGCGAAGAACCATTAGTACGATTTGCTGCTTTGGTTCATGATTTAGGCAAAGCCTCGACACCAATTCAGGCTTGGCCTAAACACCATGGGCATGAGGAGGAGGGTACCAAGCTGATTCGAGCTTTATGTACCCGCTTGCGCATTCCTAATGATTATCGCGATTTGGCCGTTACAGTGGCGCGAGCTCATTTGAATATTCATAGGGTATGCGAATTGCGTCCTAACACAGTCGTCAAGCTTTTGGAGCAGGTAGATGCCTTTAGACGGCCTCAACTATTTCATAAAATATTGATTGCTTGCCAAGCAGATGCCGAGAGTTGTGGCAAAACAGTGGTCTATCGCCAAACTCAATTATGGAATGAAATATTATCTGAATGTGTTAAAGTGAAGCCACAAACTTTTATCGTCCTG
>A26
CCTGTCCAGGAACAGGATTGGGTCGTCGTCGGAGCAACGCCGGAAGAATTATTAAAAAGAAGATATAGGCAAGTTGGTCGGGATTTCCCCGTTTTTTTGCATCCTGAAACGAAAGAGGAATATGCATTAGCAAGAACAGAGCGTAAATCAGCTCCAGGATATTATGGATTCATTTGTGATTTTAGTGAATCAGTGACATTGGAAGAGGATTTGGCACGACGAGATTTAACGATTAATGCCATGGCTATGGATGAACAGGGAAATTTAATTGATCCATATCAGGGACAGCGAGATCTCGAAGAGAAATTATTACGTCATGTGTCCCCCGCTTTTGCAGAAGATCCTGTTCGGGTTTTACGTGTTGCCCGTTTTGCCAGTCGGTTTCATCATCTTGGATTTAGAGTAGCCAATGAGACTCGTTTATTAATGTATTCCATGGTTAAACAAGGTGAATTAGCTCATTTGATCCCTGAGCGTGTTTGGCAGGAATGGCAAAAAAGTCTTGAAGAAAAAAACCCTGAGCAATTCATTCTTTCTTTACGTTCCTGTGATGCATTAAGAGTGATTTTGCCAGAAATTAACTCATTATTTGGTGTGCCTAATCCGTATCAATACCATCAAGAAATAGATACGGGCATTCATTCATTAATGGCATTACGGGCATCATCTGAGCTTAGCGAAGAACCATTAGTACGATTTGCTGCTTTGGTTCATGATTTAGGCAAAGCCTCGACACCAATTCAGGCTTGGCCTAAACACCATGGGCATGAGGAGGAGGGTACCAAGCTGATTCGAGCTTTATGTACCCGCTTGCGCATTCCTAATGATTATCGCGATTTGGCCGTTACAGTGGCGCGAGCTCATTTGAATATTCATAGGGTATGCGAATTGCGTCCTAACACAGTCGTCAAGCTTTTGGAGCAGGTAGATGCCTTTAGACGGCCTCAACTATTTCATAAAATATTGATTGCTTGCCAAGCAGATGCCGAGAGTTGTGGCAAAACAGTGGTCTATCGCCAAACTCAATTATGGAATGAAATATTATCTGAATGTGTTAAAGTGAAGCCACAAACTTTTATCGTCCTG
>A27
CCTGTCCAGGAACAGGATTGGGTAGTCGTCGGAGCAACGCCGGAAGAATTATTAAAAAGAAAATATAGGCAAGTTGGGCGGGATTTTCCCGTTTTTTTGCATCCTGAAACGAAAGAGGAATATGCATTAGCAAGAACAGAGCGTAAATCAGCTCCAGGATATTATGGATTCATTTGTGATTTTAGTGAATCGGTGACGTTGGAGGAGGATTTGGCACGACGAGATTTAACGATTAATGCCATGGCTATGGATGAACAGGGGAATTTAATTGATCCATATCAGGGACAGCGAGATCTCGAAGAGAAACTATTACGTCATGTGTCCCCCGCTTTTGCAGAAGATCCTGTTCGAGTATTACGTGTTGCCCGTTTTGCCAGCCGGTTTCATCATCTTGGATTTAAAATTGCCAATGAGACTCGTTTATTAATGTATTCCATGGTTAAACAAGGTGAATTAGCTCATTTGATTCCTGAGCGTGTTTGGCAGGAATGGCAAAAAAGTCTTCAAGAAAAAAATCCTGAACAATTTATTCTTTCTTTACGTTCCTGTGATGCATTAAGAGTGGTTTTGCCAGAAATTAACTCATTATTTGGTGTGCCTAATCCGCATCAATACCATCAAGAAATAGATACGGGCATTCATTCATTAATGGCATTAAGGGCATCATCTGAGCTTAGCGAAGAGCCATTAGTACGATTTGCTGCTTTGGTTCATGACTTAGGCAAAGCCTCGACACCAATTCAGGATTGGCCTAAACATCATGGACACGAGGAGGAGGGTACCAAGCTGATTCGAGCTTTATGTGCTCGCTTGCGCATTCCTAATGATTATCGCGACTTGGCCGTTACAGTGGCGCGAGCTCATTTGAATATTCATAGGGTATGCGAATTGCGTCCTAACACAATCGTCAAGCTTTTGGAGCAGGTAGATGCCTTTAGACGACCTCAATTATTTCATAAAATATTGATTGCTTGTCAAGCAGATGCCGAGAGTTGTGGCAAAACAGTGGTCTATCGCCAAACTCAATTATGGAATGAAATATTATCTGAATGTGTTAAAGTGACGCCACAAACTTTTATCGTCCTG
>A28
CCTGTCCAGGAACAGGATTGGGTAGTCGTCGGAGCAACGCCGGAAGAATTATTAAAAAGAAAATATAGGCAAGTTGGGCGGGATTTTCCCGTTTTTTTGCATCCTGAAACGAAAGAGGAATATGCATTAGCAAGAACAGAGCGTAAATCAGCTCCAGGATATTATGGATTCATTTGTGATTTTAGTGAATCGGTGACGTTGGAGGAGGATTTGGCACGACGAGATTTAACGATTAATGCCATGGCTATGGATGAACAGGGGAATTTAATTGATCCATATCAGGGACAGCGAGATCTCGAAGAGAAACTATTACGTCATGTGTCCCCCGCTTTTGCAGAAGATCCTGTTCGAGTATTACGTGTTGCCCGTTTTGCCAGCCGGTTTCATCATCTTGGATTTAAAATTGCCAATGAGACTCGTTTATTAATGTATTCCATGGTTAAACAAGGTGAATTAGCTCATTTGATTCCTGAGCGTGTTTGGCAGGAATGGCAAAAAAGTCTTCAAGAAAAAAATCCTGAACAATTTATTCTTTCTTTACGTTCCTGTGATGCATTAAGAGTGGTTTTGCCAGAAATTAACTCATTATTTGGTGTGCCTAATCCGCATCAATACCATCAAGAAATAGATACGGGCATTCATTCATTAATGGCATTAAGGGCATCATCTGAGCTTAGCGAAGAGCCATTAGTACGATTTGCTGCTTTGGTTCATGACTTAGGCAAAGCCTCGACACCAATTCAGGATTGGCCTAAACATCATGGACACGAGGAGGAGGGTACCAAGCTGATTCGAGCTTTATGTGCTCGCTTGCGCATTCCTAATGATTATCGCGACTTGGCCGTTACAGTGGCGCGAGCTCATTTGAATATTCATAGGGTATGCGAATTGCGTCCTAACACAATCGTCAAGCTTTTGGAGCAGGTAGATGCCTTTAGACGACCTCAATTATTTCATAAAATATTGATTGCTTGTCAAGCAGATGCCGAGAGTTGTGGCAAAACAGTGGTCTATCGCCAAACTCAATTATGGAATGAAATATTATCTGAATGTGTTAAAGTGACGCCACAAACTTTTATCGTCCTG
>A29
CCTGTCCAGGAACAGGATTGGGTAGTCGTCGGAGCAACGCCGGAAGAATTATTAAAAAGAAAATATAGGCAAGTTGGGCGGGATTTTCCCGTTTTTTTGCATCCTGAAACGAAAGAGGAATATGCATTAGCAAGAACAGAGCGTAAATCAGCTCCAGGATATTATGGATTCATTTGTGATTTTAGTGAATCGGTGACGTTGGAGGAGGATTTGGCACGACGAGATTTAACGATTAATGCCATGGCTATGGATGAACAGGGGAATTTAATTGATCCATATCAGGGACAGCGAGATCTCGAAGAGAAACTATTACGTCATGTGTCCCCCGCTTTTGCAGAAGATCCTGTTCGAGTATTACGTGTTGCCCGTTTTGCCAGCCGGTTTCATCATCTTGGATTTAAAATTGCCAATGAGACTCGTTTATTAATGTATTCCATGGTTAAACAAGGTGAATTAGCTCATTTGATTCCTGAGCGTGTTTGGCAGGAATGGCAAAAAAGTCTTCAAGAAAAAAATCCTGAACAATTTATTCTTTCTTTACGTTCCTGTGATGCATTAAGAGTGGTTTTGCCAGAAATTAACTCATTATTTGGTGTGCCTAATCCGCATCAATACCATCAAGAAATAGATACGGGCATTCATTCATTAATGGCATTAAGGGCATCATCTGAGCTTAGCGAAGAGCCATTAGTACGATTTGCTGCTTTGGTTCATGACTTAGGCAAAGCCTCGACACCAATTCAGGATTGGCCTAAACATCATGGACACGAGGAGGAGGGTACCAAGCTGATTCGAGCTTTATGTGCTCGCTTGCGCATTCCTAATGATTATCGCGACTTGGCCGTTACAGTGGCGCGAGCTCATTTGAATATTCATAGGGTATGCGAATTGCGTCCTAACACAATCGTCAAGCTTTTGGAGCAGGTAGATGCCTTTAGACGACCTCAATTATTTCATAAAATATTGATTGCTTGTCAAGCAGATGCCGAGAGTTGTGGCAAAACAGTGGTCTATCGCCAAACTCAATTATGGAATGAAATATTATCTGAATGTGTTAAAGTGACGCCACAAACTTTTATCGTCCTG
>A30
CCTGTCCAGGAACAGGATTGGGTAGTCGTCGGAGCAACGCCGGAAGAATTATTAAAAAGAAAATATAGGCAAGTTGGGCGGGATTTTCCCGTTTTTTTGCATCCTGAAACGAAAGAGGAATATGCATTAGCAAGAACAGAGCGTAAATCAGCTCCAGGATATTATGGATTCATTTGTGATTTTAGTGAATCGGTGACGTTGGAGGAGGATTTGGCACGACGAGATTTAACGATTAATGCCATGGCTATGGATGAACAGGGGAATTTAATTGATCCATATCAGGGACAGCGAGATCTCGAAGAGAAACTATTACGTCATGTGTCCCCCGCTTTTGCAGAAGATCCTGTTCGAGTATTACGTGTTGCCCGTTTTGCCAGCCGGTTTCATCATCTTGGATTTAAAATTGCCAATGAGACTCGTTTATTAATGTATTCCATGGTTAAACAAGGTGAATTAGCTCATTTGATTCCTGAGCGTGTTTGGCAGGAATGGCAAAAAAGTCTTCAAGAAAAAAATCCTGAACAATTTATTCTTTCTTTACGTTCCTGTGATGCATTAAGAGTGGTTTTGCCAGAAATTAACTCATTATTTGGTGTGCCTAATCCGCATCAATACCATCAAGAAATAGATACGGGCATTCATTCATTAATGGCATTAAGGGCATCATCTGAGCTTAGCGAAGAGCCATTAGTACGATTTGCTGCTTTGGTTCATGACTTAGGCAAAGCCTCGACACCAATTCAGGATTGGCCTAAACATCATGGACACGAGGAGGAGGGTACCAAGCTGATTCGAGCTTTATGTGCTCGCTTGCGCATTCCTAATGATTATCGCGACTTGGCCGTTACAGTGGCGCGAGCTCATTTGAATATTCATAGGGTATGCGAATTGCGTCCTAACACAATCGTCAAGCTTTTGGAGCAGGTAGATGCCTTTAGACGACCTCAATTATTTCATAAAATATTGATTGCTTGTCAAGCAGATGCCGAGAGTTGTGGCAAAACAGTGGTCTATCGCCAAACTCAATTATGGAATGAAATATTATCTGAATGTGTTAAAGTGACGCCACAAACTTTTATCGTCCTG
>A31
CCTGTCCAGGAACAGGATTGGGTAGTCGTCGGAGCAACGCCGGAAGAATTATTAAAAAGAAAATATAGGCAAGTTGGGCGGGATTTTCCCGTTTTTTTGCATCCTGAAACGAAAGAGGAATATGCATTAGCAAGAACAGAGCGTAAATCAGCTCCAGGATATTATGGATTCATTTGTGATTTTAGTGAATCGGTGACGTTGGAGGAGGATTTGGCACGACGAGATTTAACGATTAATGCCATGGCTATGGATGAACAGGGGAATTTAATTGATCCATATCAGGGACAGCGAGATCTCGAAGAGAAACTATTACGTCATGTGTCCCCCGCTTTTGCAGAAGATCCTGTTCGAGTATTACGTGTTGCCCGTTTTGCCAGCCGGTTTCATCATCTTGGATTTAAAATTGCCAATGAGACTCGTTTATTAATGTATTCCATGGTTAAACAAGGTGAATTAGCTCATTTGATTCCTGAGCGTGTTTGGCAGGAATGGCAAAAAAGTCTTCAAGAAAAAAATCCTGAACAATTTATTCTTTCTTTACGTTCCTGTGATGCATTAAGAGTGGTTTTGCCAGAAATTAACTCATTATTTGGTGTGCCTAATCCGCATCAATACCATCAAGAAATAGATACGGGCATTCATTCATTAATGGCATTAAGGGCATCATCTGAGCTTAGCGAAGAGCCATTAGTACGATTTGCTGCTTTGGTTCATGACTTAGGCAAAGCCTCGACACCAATTCAGGATTGGCCTAAACATCATGGACACGAGGAGGAGGGTACCAAGCTGATTCGAGCTTTATGTGCTCGCTTGCGCATTCCTAATGATTATCGCGACTTGGCCGTTACAGTGGCGCGAGCTCATTTGAATATTCATAGGGTATGCGAATTGCGTCCTAACACAATCGTCAAGCTTTTGGAGCAGGTAGATGCCTTTAGACGACCTCAATTATTTCATAAAATATTGATTGCTTGTCAAGCAGATGCCGAGAGTTGTGGCAAAACAGTGGTCTATCGCCAAACTCAATTATGGAATGAAATATTATCTGAATGTGTTAAAGTGACGCCACAAACTTTTATCGTCCTG
>A32
CCTGTCCAGGAACAGGATTGGGTAGTCGTCGGAGCAACGCCGGAAGAATTATTAAAAAGAAAATATAGGCAAGTTGGGCGGGATTTTCCCGTTTTTTTGCATCCTGAAACGAAAGAGGAATATGCATTAGCAAGAACAGAGCGTAAATCAGCTCCAGGATATTATGGATTCATTTGTGATTTTAGTGAATCGGTGACGTTGGAGGAGGATTTGGCACGACGAGATTTAACGATTAATGCCATGGCTATGGATGAACAGGGGAATTTAATTGATCCATATCAGGGACAGCGAGATCTCGAAGAGAAACTATTACGTCATGTGTCCCCCGCTTTTGCAGAAGATCCTGTTCGAGTATTACGTGTTGCCCGTTTTGCCAGCCGGTTTCATCATCTTGGATTTAAAATTGCCAATGAGACTCGTTTATTAATGTATTCCATGGTTAAACAAGGTGAATTAGCTCATTTGATTCCTGAGCGTGTTTGGCAGGAATGGCAAAAAAGTCTTCAAGAAAAAAATCCTGAACAATTTATTCTTTCTTTACGTTCCTGTGATGCATTAAGAGTGGTTTTGCCAGAAATTAACTCATTATTTGGTGTGCCTAATCCGCATCAATACCATCAAGAAATAGATACGGGCATTCATTCATTAATGGCATTAAGGGCATCATCTGAGCTTAGCGAAGAGCCATTAGTACGATTTGCTGCTTTGGTTCATGACTTAGGCAAAGCCTCGACACCAATTCAGGATTGGCCTAAACATCATGGACACGAGGAGGAGGGTACCAAGCTGATTCGAGCTTTATGTGCTCGCTTGCGCATTCCTAATGATTATCGCGACTTGGCCGTTACAGTGGCGCGAGCTCATTTGAATATTCATAGGGTATGCGAATTGCGTCCTAACACAATCGTCAAGCTTTTGGAGCAGGTAGATGCCTTTAGACGACCTCAATTATTTCATAAAATATTGATTGCTTGTCAAGCAGATGCCGAGAGTTGTGGCAAAACAGTGGTCTATCGCCAAACTCAATTATGGAATGAAATATTATCTGAATGTGTTAAAGTGACGCCACAAACTTTTATCGTCCTG
>A33
CCTGTCCAGGAACAGGATTGGGTAGTCGTCGGAGCAACGCCGGAAGAATTATTAAAAAGAAAATATAGGCAAGTTGGGCGGGATTTTCCCGTTTTTTTGCATCCTGAAACGAAAGAGGAATATGCATTAGCAAGAACAGAGCGTAAATCAGCTCCAGGATATTATGGATTCATTTGTGATTTTAGTGAATCGGTGACGTTGGAGGAGGATTTGGCACGACGAGATTTAACGATTAATGCCATGGCTATGGATGAACAGGGGAATTTAATTGATCCATATCAGGGACAGCGAGATCTCGAAGAGAAACTATTACGTCATGTGTCCCCCGCTTTTGCAGAAGATCCTGTTCGAGTATTACGTGTTGCCCGTTTTGCCAGCCGGTTTCATCATCTTGGATTTAAAATTGCCAATGAGACTCGTTTATTAATGTATTCCATGGTTAAACAAGGTGAATTAGCTCATTTGATTCCTGAGCGTGTTTGGCAGGAATGGCAAAAAAGTCTTCAAGAAAAAAATCCTGAACAATTTATTCTTTCTTTACGTTCCTGTGATGCATTAAGAGTGGTTTTGCCAGAAATTAACTCATTATTTGGTGTGCCTAATCCGCATCAATACCATCAAGAAATAGATACGGGCATTCATTCATTAATGGCATTAAGGGCATCATCTGAGCTTAGCGAAGAGCCATTAGTACGATTTGCTGCTTTGGTTCATGACTTAGGCAAAGCCTCGACACCAATTCAGGATTGGCCTAAACATCATGGACACGAGGAGGAGGGTACCAAGCTGATTCGAGCTTTATGTGCTCGCTTGCGCATTCCTAATGATTATCGCGACTTGGCCGTTACAGTGGCGCGAGCTCATTTGAATATTCATAGGGTATGCGAATTGCGTCCTAACACAATCGTCAAGCTTTTGGAGCAGGTAGATGCCTTTAGACGACCTCAATTATTTCATAAAATATTGATTGCTTGTCAAGCAGATGCCGAGAGTTGTGGCAAAACAGTGGTCTATCGCCAAACTCAATTATGGAATGAAATATTATCTGAATGTGTTAAAGTGACGCCACAAACTTTTATCGTCCTG
>A171
CCTGTCCAGGAACAGGATTGGGTAGTCGTCGGAGCAACGCCGGAAGAATTATTAAAAAGAAAATATAGGCAAGTTGGGCGGGATTTTCCCGTTTTTTTGCATCCTGAAACGAAAGAGGAATATGCATTAGCAAGAACAGAGCGTAAATCAGCTCCAGGATATTATGGATTCATTTGTGATTTTAGTGAATCGGTGACGTTGGAGGAGGATTTGGCACGACGAGATTTAACGATTAATGCCATGGCTATGGATGAACAGGGGAATTTAATTGATCCATATCAGGGACAGCGAGATCTCGAAGAGAAACTATTACGTCATGTGTCCCCCGCTTTTGCAGAAGATCCTGTTCGAGTATTACGTGTTGCCCGTTTTGCCAGCCGGTTTCATCATCTTGGATTTAAAATTGCCAATGAGACTCGTTTATTAATGTATTCCATGGTTAAACAAGGTGAATTAGCTCATTTGATTCCTGAGCGTGTTTGGCAGGAATGGCAAAAAAGTCTTCAAGAAAAAAATCCTGAACAATTTATTCTTTCTTTACGTTCCTGTGATGCATTAAGAGTGGTTTTGCCAGAAATTAACTCATTATTTGGTGTGCCTAATCCGCATCAATACCATCAAGAAATAGATACGGGCATTCATTCATTAATGGCATTAAGGGCATCATCTGAGCTTAGCGAAGTGCCATTAGTACGATTTGCTGCTTTGGTTCATGACTTAGGCAAAGCCTCGACACCAATTCAGGATTGGCCTAAACATCATGGACACGAGGAGGAGGGTACCAAGCTGATTCGAGCTTTATGTGCTCGCTTGCGCATTCCTAATGATTATCGCGACTTGGCCGTTACAGTGGCGCGAGCTCATTTGAATATTCATAGGGTATGCGAATTGCGTCCTAACACAATCGTCAAGCTTTTGGAGCAGGTAGATGCCTTTAGACGACCTCAATTATTTCATAAAATATTGATTGCTTGTCAAGCAGATGCCGAGAGTTGTGGCAAAACAGTGGTCTATCGCCAAACTCAATTATGGAATGAAATATTATCTGAATGTGTTAAAGTGACGCCACAAACTTTTATCGTCCTG
>A172
CCTGTCCAGGAACAGGATTGGGTAGTCGTCGGAGCAACGCCGGAAGAATTATTAAAAAGAAAATATAGGCAAGTTGGGCGGGATTTTCCCGTTTTTTTGCATCCTGAAACGAAAGAGGAATATGCATTAGCAAGAACAGAGCGTAAATCAGCTCCAGGATATTATGGATTCATTTGTGATTTTAGTGAATCGGTGACGTTGGAGGAGGATTTGGCACGACGAGATTTAACGATTAATGCCATGGCTATGGATGAACAGGGGAATTTAATTGATCCATATCAGGGACAGCGAGATCTCGAAGAGAAACTATTACGTCATGTGTCCCCCGCTTTTGCAGAAGATCCTGTTCGAGTATTACGTGTTGCCCGTTTTGCCAGCCGGTTTCATCATCTTGGATTTAAAATTGCCAATGAGACTCGTTTATTAATGTATTCCATGGTTAAACAAGGTGAATTAGCTCATTTGATTCCTGAGCGTGTTTGGCAGGAATGGCAAAAAAGTCTTCAAGAAAAAAATCCTGAACAATTTATTCTTTCTTTACGTTCCTGTGATGCATTAAGAGTGGTTTTGCCAGAAATTAACTCATTATTTGGTGTGCCTAATCCGCATCAATACCATCAAGAAATAGATACGGGCATTCATTCATTAATGGCATTAAGGGCATCATCTGAGCTTAGCGAAGTGCCATTAGTACGATTTGCTGCTTTGGTTCATGACTTAGGCAAAGCCTCGACACCAATTCAGGATTGGCCTAAACATCATGGACACGAGGAGGAGGGTACCAAGCTGATTCGAGCTTTATGTGCTCGCTTGCGCATTCCTAATGATTATCGCGACTTGGCCGTTACAGTGGCGCGAGCTCATTTGAATATTCATAGGGTATGCGAATTGCGTCCTAACACAATCGTCAAGCTTTTGGAGCAGGTAGATGCCTTTAGACGACCTCAATTATTTCATAAAATATTGATTGCTTGTCAAGCAGATGCCGAGAGTTGTGGCAAAACAGTGGTCTATCGCCAAACTCAATTATGGAATGAAATATTATCTGAATGTGTTAAAGTGACGCCACAAACTTTTATCGTCCTG
>A173
CCTGTCCAGGAACAGGATTGGGTAGTCGTCGGAGCAACGCCGGAAGAATTATTAAAAAGAAAATATAGGCAAGTTGGGCGGGATTTTCCCGTTTTTTTGCATCCTGAAACGAAAGAGGAATATGCATTAGCAAGAACAGAGCGTAAATCAGCTCCAGGATATTATGGATTCATTTGTGATTTTAGTGAATCGGTGACGTTGGAGGAGGATTTGGCACGACGAGATTTAACGATTAATGCCATGGCTATGGATGAACAGGGGAATTTAATTGATCCATATCAGGGACAGCGAGATCTCGAAGAGAAACTATTACGTCATGTGTCCCCCGCTTTTGCAGAAGATCCTGTTCGAGTATTACGTGTTGCCCGTTTTGCCAGCCGGTTTCATCATCTTGGATTTAAAATTGCCAATGAGACTCGTTTATTAATGTATTCCATGGTTAAACAAGGTGAATTAGCTCATTTGATTCCTGAGCGTGTTTGGCAGGAATGGCAAAAAAGTCTTCAAGAAAAAAATCCTGAACAATTTATTCTTTCTTTACGTTCCTGTGATGCATTAAGAGTGGTTTTGCCAGAAATTAACTCATTATTTGGTGTGCCTAATCCGCATCAATACCATCAAGAAATAGATACGGGCATTCATTCATTAATGGCATTAAGGGCATCATCTGAGCTTAGCGAAGTGCCATTAGTACGATTTGCTGCTTTGGTTCATGACTTAGGCAAAGCCTCGACACCAATTCAGGATTGGCCTAAACATCATGGACACGAGGAGGAGGGTACCAAGCTGATTCGAGCTTTATGTGCTCGCTTGCGCATTCCTAATGATTATCGCGACTTGGCCGTTACAGTGGCGCGAGCTCATTTGAATATTCATAGGGTATGCGAATTGCGTCCTAACACAATCGTCAAGCTTTTGGAGCAGGTAGATGCCTTTAGACGACCTCAATTATTTCATAAAATATTGATTGCTTGTCAAGCAGATGCCGAGAGTTGTGGCAAAACAGTGGTCTATCGCCAAACTCAATTATGGAATGAAATATTATCTGAATGTGTTAAAGTGACGCCACAAACTTTTATCGTCCTG
>A174
CCTGTCCAGGAACAGGATTGGGTAGTCGTCGGAGCAACGCCGGAAGAATTATTAAAAAGAAAATATAGGCAAGTTGGGCGGGATTTTCCCGTTTTTTTGCATCCTGAAACGAAAGAGGAATATGCATTAGCAAGAACAGAGCGTAAATCAGCTCCAGGATATTATGGATTCATTTGTGATTTTAGTGAATCGGTGACGTTGGAGGAGGATTTGGCACGACGAGATTTAACGATTAATGCCATGGCTATGGATGAACAGGGGAATTTAATTGATCCATATCAGGGACAGCGAGATCTCGAAGAGAAACTATTACGTCATGTGTCCCCCGCTTTTGCAGAAGATCCTGTTCGAGTATTACGTGTTGCCCGTTTTGCCAGCCGGTTTCATCATCTTGGATTTAAAATTGCCAATGAGACTCGTTTATTAATGTATTCCATGGTTAAACAAGGTGAATTAGCTCATTTGATTCCTGAGCGTGTTTGGCAGGAATGGCAAAAAAGTCTTCAAGAAAAAAATCCTGAACAATTTATTCTTTCTTTACGTTCCTGTGATGCATTAAGAGTGGTTTTGCCAGAAATTAACTCATTATTTGGTGTGCCTAATCCGCATCAATACCATCAAGAAATAGATACGGGCATTCATTCATTAATGGCATTAAGGGCATCATCTGAGCTTAGCGAAGAGCCATTAGTACGATTTGCTGCTTTGGTTCATGACTTAGGCAAAGCCTCGACACCAATTCAGGATTGGCCTAAACATCATGGACACGAGGAGGAGGGTACCAAGCTGATTCGAGCTTTATGTGCTCGCTTGCGCATTCCTAATGATTATCGCGACTTGGCCGTTACAGTGGCGCGAGCTCATTTGAATATTCATAGGGTATGCGAATTGCGTCCTAACACAATCGTCAAGCTTTTGGAGCAGGTAGATGCCTTTAGACGACCTCAATTATTTCATAAAATATTGATTGCTTGTCAAGCAGATGCCGAGAGTTGTGGCAAAACAGTGGTCTATCGCCAAACTCAATTATGGAATGAAATATTATCTGAATGTGTTAAAGTGACGCCACAAACTTTTATCGTCCTG
>A175
CCTGTCCAGGAACAGGATTGGGTAGTCGTCGGAGCAACGCCGGAAGAATTATTAAAAAGAAAATATAGGCAAGTTGGGCGGGATTTTCCCGTTTTTTTGCATCCTGAAACGAAAGAGGAATATGCATTAGCAAGAACAGAGCGTAAATCAGCTCCAGGATATTATGGATTCATTTGTGATTTTAGTGAATCGGTGACGTTGGAGGAGGATTTGGCACGACGAGATTTAACGATTAATGCCATGGCTATGGATGAACAGGGGAATTTAATTGATCCATATCAGGGACAGCGAGATCTCGAAGAGAAACTATTACGTCATGTGTCCCCCGCTTTTGCAGAAGATCCTGTTCGAGTATTACGTGTTGCCCGTTTTGCCAGCCGGTTTCATCATCTTGGATTTAAAATTGCCAATGAGACTCGTTTATTAATGTATTCCATGGTTAAACAAGGTGAATTAGCTCATTTGATTCCTGAGCGTGTTTGGCAGGAATGGCAAAAAAGTCTTCAAGAAAAAAATCCTGAACAATTTATTCTTTCTTTACGTTCCTGTGATGCATTAAGAGTGGTTTTGCCAGAAATTAACTCATTATTTGGTGTGCCTAATCCGCATCAATACCATCAAGAAATAGATACGGGCATTCATTCATTAATGGCATTAAGGGCATCATCTGAGCTTAGCGAAGAGCCATTAGTACGATTTGCTGCTTTGGTTCATGACTTAGGCAAAGCCTCGACACCAATTCAGGATTGGCCTAAACATCATGGACACGAGGAGGAGGGTACCAAGCTGATTCGAGCTTTATGTGCTCGCTTGCGCATTCCTAATGATTATCGCGACTTGGCCGTTACAGTGGCGCGAGCTCATTTGAATATTCATAGGGTATGCGAATTGCGTCCTAACACAATCGTCAAGCTTTTGGAGCAGGTAGATGCCTTTAGACGACCTCAATTATTTCATAAAATATTGATTGCTTGTCAAGCAGATGCCGAGAGTTGTGGCAAAACAGTGGTCTATCGCCAAACTCAATTATGGAATGAAATATTATCTGAATGTGTTAAAGTGACGCCACAAACTTTTATCGTCCTG
>A176
CCTGTCCAGGAACAGGATTGGGTAGTCGTCGGAGCAACGCCGGAAGAATTATTAAAAAGAAAATATAGGCAAGTTGGGCGGGATTTTCCCGTTTTTTTGCATCCTGAAACGAAAGAGGAATATGCATTAGCAAGAACAGAGCGTAAATCAGCTCCAGGATATTATGGATTCATTTGTGATTTTAGTGAATCGGTGACGTTGGAGGAGGATTTGGCACGACGAGATTTAACGATTAATGCCATGGCTATGGATGAACAGGGGAATTTAATTGATCCATATCAGGGACAGCGAGATCTCGAAGAGAAACTATTACGTCATGTGTCCCCCGCTTTTGCAGAAGATCCTGTTCGAGTATTACGTGTTGCCCGTTTTGCCAGCCGGTTTCATCATCTTGGATTTAAAATTGCCAATGAGACTCGTTTATTAATGTATTCCATGGTTAAACAAGGTGAATTAGCTCATTTGATTCCTGAGCGTGTTTGGCAGGAATGGCAAAAAAGTCTTCAAGAAAAAAATCCTGAACAATTTATTCTTTCTTTACGTTCCTGTGATGCATTAAGAGTGGTTTTGCCAGAAATTAACTCATTATTTGGTGTGCCTAATCCGCATCAATACCATCAAGAAATAGATACGGGCATTCATTCATTAATGGCATTAAGGGCATCATCTGAGCTTAGCGAAGTGCCATTAGTACGATTTGCTGCTTTGGTTCATGACTTAGGCAAAGCCTCGACACCAATTCAGGATTGGCCTAAACATCATGGACACGAGGAGGAGGGTACCAAGCTGATTCGAGCTTTATGTGCTCGCTTGCGCATTCCTAATGATTATCGCGACTTGGCCGTTACAGTGGCGCGAGCTCATTTGAATATTCATAGGGTATGCGAATTGCGTCCTAACACAATCGTCAAGCTTTTGGAGCAGGTAGATGCCTTTAGACGACCTCAATTATTTCATAAAATATTGATTGCTTGTCAAGCAGATGCCGAGAGTTGTGGCAAAACAGTGGTCTATCGCCAAACTCAATTATGGAATGAAATATTATCTGAATGTGTTAAAGTGACGCCACAAACTTTTATCGTCCTG
>A180
CCTGTCCAGGAACAGGATTGGGTCGTCGTCGGAGCAACGCCGGAAGAATTATTAAAAAGAAAATATAGGCAAGTTGGGCGGGATTTTCCCGTTTTTTTGCATCCTGAAACGAAAGAGGAATATGCATTAGCAAGAACAGAGCGTAAATCAGCTCCAGGATATTATGGATTCATTTGTGATTTTAGTGAATCAGTGACGTTGGAAGAGGATTTGGCACGACGAGATTTAACGATTAATGCCATGGCTATGGATGAACAGGGAAATTTAATTGATCCATATCAGGGACAGCGAGATCTCGAAGAGAAATTATTACGTCATGTGTCTCCCGCTTTTGCAGAAGATCCTGTTCGGGTTTTACGTGTTGCCCGTTTTGCCAGTCGATTTCATCATCTTGGATTTAGAATAGCCAATGAGACTCGTTTATTAATGTATTCCATGGTTAAACAAGGTGAATTAGCTCATTTGATCCCCGAGCGTGTTTGGCAGGAATGGCAAAAAAGTCTTGAAGAAAAAAATCCTGAACAATTCATTCTTTCTTTACGTTCCTGTGATGCATTAAGAGTGATTTTGCCAGAAATTAACTCATTATTTGGTGTGCCTAATCCGTATCAATACCATCAAGAAATAGATACGGGCATTCATTCATTAATGGCATTACGGGCATCATCTGAGCTTAGCGAAGAACCATTAGTACGATTTGCTGCTTTGGTTCATGATTTAGGCAAAGCCTCTACACCAATTCAGGCTTGGCCTAAACACCATGGGCATGAGGAGGAGGGTACCAAGCTGATTCGAGCTTTATGTACCCGCTTGCGCATTCCTAATGATTATCGCGATTTGGCCGTTACAGTGGCGCGAGCTCATTTGAATATTCATAGGGTATGCGAATTGCGTCCTAACACAGTCGTCAAGCTTTTGGAGCAGGTAGATGCCTTTAGACGACCTCAACTATTTCATAAAATATTGATTGCTTGCCAAGCAGATGCCGAGAGTTGTGGCAAAACAGTGGTCTATCGCCAAACTCAATTATGGAATGAAATATTATCTGAATGTGTTAAAGTGAAGCCACAAACTTTTATCGTCCTG
>A181
CCTGTCCAGGAACAGGATTGGGTCGTCGTCGGAGCAACGCCGGAAGAATTATTAAAAAGAAAATATAGGCAAGTTGGGCGGGATTTTCCCGTTTTTTTGCATCCTGAAACGAAAGAGGAATATGCATTAGCAAGAACAGAGCGTAAATCAGCTCCAGGATATTATGGATTCATTTGTGATTTTAGTGAATCAGTGACGTTGGAAGAGGATTTGGCACGACGAGATTTAACGATTAATGCCATGGCTATGGATGAACAGGGAAATTTAATTGATCCATATCAGGGACAGCGAGATCTCGAAGAGAAATTATTACGTCATGTGTCTCCCGCTTTTGCAGAAGATCCTGTTCGGGTTTTACGTGTTGCCCGTTTTGCCAGTCGATTTCATCATCTTGGATTTAGAATAGCCAATGAGACTCGTTTATTAATGTATTCCATGGTTAAACAAGGTGAATTAGCTCATTTGATCCCCGAGCGTGTTTGGCAGGAATGGCAAAAAAGTCTTGAAGAAAAAAATCCTGAACAATTCATTCTTTCTTTACGTTCCTGTGATGCATTAAGAGTGATTTTGCCAGAAATTAACTCATTATTTGGTGTGCCTAATCCGTATCAATACCATCAAGAAATAGATACGGGCATTCATTCATTAATGGCATTACGGGCATCATCTGAGCTTAGCGAAGAACCATTAGTACGATTTGCTGCTTTGGTTCATGATTTAGGCAAAGCCTCTACACCAATTCAGGCTTGGCCTAAACACCATGGGCATGAGGAGGAGGGTACCAAGCTGATTCGAGCTTTATGTACCCGCTTGCGCATTCCTAATGATTATCGCGATTTGGCCGTTACAGTGGCGCGAGCTCATTTGAATATTCATAGGGTATGCGAATTGCGTCCTAACACAGTCGTCAAGCTTTTGGAGCAGGTAGATGCCTTTAGACGACCTCAACTATTTCATAAAATATTGATTGCTTGCCAAGCAGATGCCGAGAGTTGTGGCAAAACAGTGGTCTATCGCCAAACTCAATTATGGAATGAAATATTATCTGAATGTGTTAAAGTGAAGCCACAAACTTTTATCGTCCTG
>A189
TCTGTCCAGGAACGGGATTGGGTCGTCGTTGGAGCAACACCGGAAGAATTATTGAAAAGGAAATATAGGCAAGTTGGCCGAGATTTCCCTGTTTTTTTGCATCCTGAAACGAAAGAAGAATATGCCTTAGCGAGAACAGAGCGTAAATCAGCTCCAGGATATTATGGGTTTATTTGTGATTTTAGTAAGTCTGTCACGTTGGAAGAGGATTTGGCGCGACGGGATTTAACGATTAATGCAATGGCTATGGATGAACAGGGGCATTTAATTGATCCTTATCAGGGAAAGCGAGATCTGGAAGAGAAATTATTACGTCATGTGTCCCCAGCTTTTGCAGAAGATCCTGTTCGAGTTTTACGTGTTGCCCGTTTTGCCAGCCGGTTTTATCATCTTGGATTTAGAATAGCAAATGAGACCCGTTTATTAATGTATTCTATGGTTAAACGAGGTGAATTAGCTCATTTGATTCCTGAACGTGTTTGGCAAGAATGGCAAAAGAGTCTTGAAGAAAAAAATCCCGAACAATTTATTCTATCTTTACGATCTTGTGATGCGTTAAGAGTTGTTTTGCCAGAAATTAACTTATTATTTGGAGTGCCTAATCCGTATCAATATCATCAAGAAATTGATACGGGCATTCATTCATTAATGTCATTAAGGGCATCATCTGACCTGAGCGAAGAACCATTAATACGATTTGCTGCTTTGGTTCATGATTTGGGCAAAGCGTCGACACCAATTCAAGCTTGGCCTAAACATCATGGACATGAGGAGGAAGGTAGCAAACTGATTCGAGCTTTATGTGCTCGTTTGCGCATCCCTAATGATTATCGCGATTTGGCTGTTACAGTAGCACGTTTTCATTTGAATATTCATCGGGTATGCGAATTGCGTCCAAACACAATAGTCAAGCTTTTGGAGCAGGTAGATGCTTTTAGACGACCCCAATTATTCCATAAATTATTAATTGCTTGTCAAGCTGATGCCGAGAGTTGTGGTAAAACAGTGGTCTATCGCCAAACTCAATTATGGAATGAAATATTATCTGAATGTGTTAAAGTGACGCCACAGACTTTTATTGCCCTG
>A191
CCTGTCCAGGAACAGGATTGGGTAGTCGTCGGAGCAACGCCGGAAGAATTATTAAAAAGAAAATATAGGCAAGTTGGGCGGGATTTTCCCGTTTTTTTGCATCCTGAAACGAAAGAGGAATATGCATTAGCAAGAACAGAGCGTAAATCAGCTCCAGGATATTATGGATTCATTTGTGATTTTAGTGAATCGGTGACGTTGGAGGAGGATTTGGCACGACGAGATTTAACGATTAATGCCATGGCTATGGATGAACAGGGGAATTTAATTGATCCATATCAGGGACAGCGAGATCTCGAAGAGAAACTATTACGTCATGTGTCCCCCGCTTTTGCAGAAGATCCTGTTCGAGTATTACGTGTTGCCCGTTTTGCCAGCCGGTTTCATCATCTTGGATTTAAAATTGCCAATGAGACTCGTTTATTAATGTATTCCATGGTTAAACAAGGTGAATTAGCTCATTTGATTCCTGAGCGTGTTTGGCAGGAATGGCAAAAAAGTCTTCAAGAAAAAAATCCTGAACAATTTATTCTTTCTTTACGTTCCTGTGATGCATTAAGAGTGGTTTTGCCAGAAATTAACTCATTATTTGGTGTGCCTAATCCGCATCAATACCATCAAGAAATAGATACGGGCATTCATTCATTAATGGCATTAAGGGCATCATCTGAGCTTAGCGAAGAGCCATTAGTACGATTTGCTGCTTTGGTTCATGACTTAGGCAAAGCCTCGACACCAATTCAGGATTGGCCTAAACATCATGGACACGAGGAGGAGGGTACCAAGCTGATTCGAGCTTTATGTGCTCGCTTGCGCATTCCTAATGATTATCGCGACTTGGCCGTTACAGTGGCGCGAGCTCATTTGAATATTCATAGGGTATGCGAATTGCGTCCTAACACAATCGTCAAGCTTTTGGAGCAGGTAGATGCCTTTAGACGACCTCAATTATTTCATAAAATATTGATTGCTTGTCAAGCAGATGCCGAGAGTTGTGGCAAAACAGTGGTCTATCGCCAAACTCAATTATGGAATGAAATATTATCTGAATGTGTTAAAGTGACGCCACAAACTTTTATCGTCCTG
>A194
CCTGTCCAGGAACAGGATTGGGTAGTCGTCGGAGCAACGCCGGAAGAATTATTAAAAAGAAAATATAGGCAAGTTGGGCGGGATTTTCCCGTTTTTTTGCATCCTGAAACGAAAGAGGAATATGCATTAGCAAGAACAGAGCGTAAATCAGCTCCAGGATATTATGGATTCATTTGTGATTTTAGTGAATCGGTGACGTTGGAGGAGGATTTGGCACGACGAGATTTAACGATTAATGCCATGGCTATGGATGAACAGGGGAATTTAATTGATCCATATCAGGGACAGCGAGATCTCGAAGAGAAACTATTACGTCATGTGTCCCCCGCTTTTGCAGAAGATCCTGTTCGAGTATTACGTGTTGCCCGTTTTGCCAGCCGGTTTCATCATCTTGGATTTAAAATTGCCAATGAGACTCGTTTATTAATGTATTCCATGGTTAAACAAGGTGAATTAGCTCATTTGATTCCTGAGCGTGTTTGGCAGGAATGGCAAAAAAGTCTTCAAGAAAAAAATCCTGAACAATTTATTCTTTCTTTACGTTCCTGTGATGCATTAAGAGTGGTTTTGCCAGAAATTAACTCATTATTTGGTGTGCCTAATCCGCATCAATACCATCAAGAAATAGATACGGGCATTCATTCATTAATGGCATTAAGGGCATCATCTGAGCTTAGCGAAGAGCCATTAGTACGATTTGCTGCTTTGGTTCATGACTTAGGCAAAGCCTCGACACCAATTCAGGATTGGCCTAAACATCATGGACACGAGGAGGAGGGTACCAAGCTGATTCGAGCTTTATGTGCTCGCTTGCGCATTCCTAATGATTATCGCGACTTGGCCGTTACAGTGGCGCGAGCTCATTTGAATATTCATAGGGTATGCGAATTGCGTCCTAACACAATCGTCAAGCTTTTGGAGCAGGTAGATGCCTTTAGACGACCTCAATTATTTCATAAAATATTGATTGCTTGTCAAGCAGATGCCGAGAGTTGTGGCAAAACAGTGGTCTATCGCCAAACTCAATTATGGAATGAAATATTATCTGAATGTGTTAAAGTGACGCCACAAACTTTTATCGTCCTG
>A195
TCTGTCCAGGAACGGGATTGGGTCGTCGTTGGAGCAACACCGGAAGAATTATTGAAAAGGAAATATAGGCAAGTTGGCCGAGATTTCCCTGTTTTTTTGCATCCTGAAACGAAAGAAGAATATGCCTTAGCGAGAACAGAGCGTAAATCAGCTCCAGGATATTATGGGTTTATTTGTGATTTTAGTAAGTCTGTCACGTTGGAAGAGGATTTGGCGCGACGGGATTTAACGATTAATGCAATGGCTATGGATGAACAGGGGCATTTAATTGATCCTTATCAGGGAAAGCGAGATCTGGAAGAGAAATTATTACGTCATGTGTCCCCAGCTTTTGCAGAAGATCCTGTTCGAGTTTTACGTGTTGCCCGTTTTGCCAGCCGGTTTTATCATCTTGGATTTAGAATAGCAAATGAGACCCGTTTATTAATGTATTCTATGGTTAAACGAGGTGAATTAGCTCATTTGATTCCTGAACGTGTTTGGCAAGAATGGCAAAAGAGTCTTGAAGAAAAAAATCCCGAACAATTTATTCTATCTTTACGATCTTGTGATGCGTTAAGAGTTGTTTTGCCAGAAATTAACTTATTATTTGGAGTGCCTAATCCGTATCAATATCATCAAGAAATTGATACGGGCATTCATTCATTAATGTCATTAAGGGCATCATCTGACCTGAGCGAAGAACCATTAATACGATTTGCTGCTTTGGTTCATGATTTGGGCAAAGCGTCGACACCAATTCAAGCTTGGCCTAAACATCATGGACATGAGGAGGAAGGTAGCAAACTGATTCGAGCTTTATGTGCTCGTTTGCGCATCCCTAATGATTATCGCGATTTGGCTGTTACAGTAGCACGTTTTCATTTGAATATTCATCGGGTATGCGAATTGCGTCCAAACACAATAGTCAAGCTTTTGGAGCAGGTAGATGCTTTTAGACGACCCCAATTATTCCATAAATTATTAATTGCTTGTCAAGCTGATGCCGAGAGTTGTGGTAAAACAGTGGTCTATCGCCAAACTCAATTATGGAATGAAATATTATCTGAATGTGTTAAAGTGACGCCACAGACTTTTATTGCCCTG
>A196
CCTGTCCAGGAACAGGATTGGGTCGTCGTCGGAGCAACGCCGGAAGAATTATTAAAAAGAAAATATAGGCAAGTTGGGCGGGATTTTCCCGTTTTTTTGCATCCTGAAACGAAAGAGGAATATGCATTAGCAAGAACAGAGCGTAAATCAGCTCCAGGATATTATGGATTCATTTGTGATTTTAGTGAATCAGTGACGTTGGAAGAGGATTTGGCACGACGAGATTTAACGATTAATGCCATGGCTATGGATGAACAGGGAAATTTAATTGATCCATATCAGGGACAGCGAGATCTCGAAGAGAAATTATTACGTCATGTGTCTCCCGCTTTTGCAGAAGATCCTGTTCGGGTTTTACGTGTTGCCCGTTTTGCCAGTCGATTTCATCATCTTGGATTTAGAATAGCCAATGAGACTCGTTTATTAATGTATTCCATGGTTAAACAAGGTGAATTAGCTCATTTGATCCCCGAGCGTGTTTGGCAGGAATGGCAAAAAAGTCTTGAAGAAAAAAATCCTGAACAATTCATTCTTTCTTTACGTTCCTGTGATGCATTAAGAGTGATTTTGCCAGAAATTAACTCATTATTTGGTGTGCCTAATCCGTATCAATACCATCAAGAAATAGATACGGGCATTCATTCATTAATGGCATTACGGGCATCATCTGAGCTTAGCGAAGAACCATTAGTACGATTTGCTGCTTTGGTTCATGATTTAGGCAAAGCCTCTACACCAATTCAGGCTTGGCCTAAACACCATGGGCATGAGGAGGAGGGTACCAAGCTGATTCGAGCTTTATGTACCCGCTTGCGCATTCCTAATGATTATCGCGATTTGGCCGTTACAGTGGCGCGAGCTCATTTGAATATTCATAGGGTATGCGAATTGCGTCCTAACACAGTCGTCAAGCTTTTGGAGCAGGTAGATGCCTTTAGACGACCTCAACTATTTCATAAAATATTGATTGCTTGCCAAGCAGATGCCGAGAGTTGTGGCAAAACAGTGGTCTATCGCCAAACTCAATTATGGAATGAAATATTATCTGAATGTGTTAAAGTGAAGCCACAAACTTTTATCGTCCTG
>A197
CCTGTCCAGGAACAGGATTGGGTCGTCGTCGGAGCAACGCCGGAAGAATTATTAAAAAGAAAATATAGGCAAGTTGGGCGGGATTTTCCCGTTTTTTTGCATCCTGAAACGAAAGAGGAATATGCATTAGCAAGAACAGAGCGTAAATCAGCTCCAGGATATTATGGATTCATTTGTGATTTTAGTGAATCAGTGACGTTGGAAGAGGATTTGGCACGACGAGATTTAACGATTAATGCCATGGCTATGGATGAACAGGGAAATTTAATTGATCCATATCAGGGACAGCGAGATCTCGAAGAGAAATTATTACGTCATGTGTCTCCCGCTTTTGCAGAAGATCCTGTTCGGGTTTTACGTGTTGCCCGTTTTGCCAGTCGATTTCATCATCTTGGATTTAGAATAGCCAATGAGACTCGTTTATTAATGTATTCCATGGTTAAACAAGGTGAATTAGCTCATTTGATCCCCGAGCGTGTTTGGCAGGAATGGCAAAAAAGTCTTGAAGAAAAAAATCCTGAACAATTCATTCTTTCTTTACGTTCCTGTGATGCATTAAGAGTGATTTTGCCAGAAATTAACTCATTATTTGGTGTGCCTAATCCGTATCAATACCATCAAGAAATAGATACGGGCATTCATTCATTAATGGCATTACGGGCATCATCTGAGCTTAGCGAAGAACCATTAGTACGATTTGCTGCTTTGGTTCATGATTTAGGCAAAGCCTCTACACCAATTCAGGCTTGGCCTAAACACCATGGGCATGAGGAGGAGGGTACCAAGCTGATTCGAGCTTTATGTACCCGCTTGCGCATTCCTAATGATTATCGCGATTTGGCCGTTACAGTGGCGCGAGCTCATTTGAATATTCATAGGGTATGCGAATTGCGTCCTAACACAGTCGTCAAGCTTTTGGAGCAGGTAGATGCCTTTAGACGACCTCAACTATTTCATAAAATATTGATTGCTTGCCAAGCAGATGCCGAGAGTTGTGGCAAAACAGTGGTCTATCGCCAAACTCAATTATGGAATGAAATATTATCTGAATGTGTTAAAGTGAAGCCACAAACTTTTATCGTCCTG
>A200
CCTGTCCAGGAACAGGATTGGGTCGTCGTCGGAGCAACGCCGGAAGAATTATTAAAAAGAAAATATAGGCAAGTTGGGCGGGATTTTCCCGTTTTTTTGCATCCTGAAACGAAAGAGGAATATGCATTAGCAAGAACAGAGCGTAAATCAGCTCCAGGATATTATGGATTCATTTGTGATTTTAGTGAATCAGTGACGTTGGAAGAGGATTTGGCACGACGAGATTTAACGATTAATGCCATGGCTATGGATGAACAGGGAAATTTAATTGATCCATATCAGGGACAGCGAGATCTCGAAGAGAAATTATTACGTCATGTGTCTCCCGCTTTTGCAGAAGATCCTGTTCGGGTTTTACGTGTTGCCCGTTTTGCCAGTCGATTTCATCATCTTGGATTTAGAATAGCCAATGAGACTCGTTTATTAATGTATTCCATGGTTAAACAAGGTGAATTAGCTCATTTGATCCCCGAGCGTGTTTGGCAGGAATGGCAAAAAAGTCTTGAAGAAAAAAATCCTGAACAATTCATTCTTTCTTTACGTTCCTGTGATGCATTAAGAGTGATTTTGCCAGAAATTAACTCATTATTTGGTGTGCCTAATCCGTATCAATACCATCAAGAAATAGATACGGGCATTCATTCATTAATGGCATTACGGGCATCATCTGAGCTTAGCGAAGAACCATTAGTACGATTTGCTGCTTTGGTTCATGATTTAGGCAAAGCCTCTACACCAATTCAGGCTTGGCCTAAACACCATGGGCATGAGGAGGAGGGTACCAAGCTGATTCGAGCTTTATGTACCCGCTTGCGCATTCCTAATGATTATCGCGATTTGGCCGTTACAGTGGCGCGAGCTCATTTGAATATTCATAGGGTATGCGAATTGCGTCCTAACACAGTCGTCAAGCTTTTGGAGCAGGTAGATGCCTTTAGACGACCTCAACTATTTCATAAAATATTGATTGCTTGCCAAGCAGATGCCGAGAGTTGTGGCAAAACAGTGGTCTATCGCCAAACTCAATTATGGAATGAAATATTATCTGAATGTGTTAAAGTGAAGCCACAAACTTTTATCGTCCTG
>A201
CCTGTCCAGGAACAGGATTGGGTCGTCGTCGGAGCAACGCCGGAAGAATTATTAAAAAGAAAATATAGGCAAGTTGGGCGGGATTTTCCCGTTTTTTTGCATCCTGAAACGAAAGAGGAATATGCATTAGCAAGAACAGAGCGTAAATCAGCTCCAGGATATTATGGATTCATTTGTGATTTTAGTGAATCAGTGACGTTGGAAGAGGATTTGGCACGACGAGATTTAACGATTAATGCCATGGCTATGGATGAACAGGGAAATTTAATTGATCCATATCAGGGACAGCGAGATCTCGAAGAGAAATTATTACGTCATGTGTCTCCCGCTTTTGCAGAAGATCCTGTTCGGGTTTTACGTGTTGCCCGTTTTGCCAGTCGATTTCATCATCTTGGATTTAGAATAGCCAATGAGACTCGTTTATTAATGTATTCCATGGTTAAACAAGGTGAATTAGCTCATTTGATCCCCGAGCGTGTTTGGCAGGAATGGCAAAAAAGTCTTGAAGAAAAAAATCCTGAACAATTCATTCTTTCTTTACGTTCCTGTGATGCATTAAGAGTGATTTTGCCAGAAATTAACTCATTATTTGGTGTGCCTAATCCGTATCAATACCATCAAGAAATAGATACGGGCATTCATTCATTAATGGCATTACGGGCATCATCTGAGCTTAGCGAAGAACCATTAGTACGATTTGCTGCTTTGGTTCATGATTTAGGCAAAGCCTCTACACCAATTCAGGCTTGGCCTAAACACCATGGGCATGAGGAGGAGGGTACCAAGCTGATTCGAGCTTTATGTACCCGCTTGCGCATTCCTAATGATTATCGCGATTTGGCCGTTACAGTGGCGCGAGCTCATTTGAATATTCATAGGGTATGCGAATTGCGTCCTAACACAGTCGTCAAGCTTTTGGAGCAGGTAGATGCCTTTAGACGACCTCAACTATTTCATAAAATATTGATTGCTTGCCAAGCAGATGCCGAGAGTTGTGGCAAAACAGTGGTCTATCGCCAAACTCAATTATGGAATGAAATATTATCTGAATGTGTTAAAGTGAAGCCACAAACTTTTATCGTCCTG
>A202
CCTGTCCAGGAACAGGATTGGGTCGTCGTCGGAGCAACGCCGGAAGAATTATTAAAAAGAAAATATAGGCAAGTTGGGCGGGATTTTCCCGTTTTTTTGCATCCTGAAACGAAAGAGGAATATGCATTAGCAAGAACAGAGCGTAAATCAGCTCCAGGATATTATGGATTCATTTGTGATTTTAGTGAATCAGTGACGTTGGAAGAGGATTTGGCACGACGAGATTTAACGATTAATGCCATGGCTATGGATGAACAGGGAAATTTAATTGATCCATATCAGGGACAGCGAGATCTCGAAGAGAAATTATTACGTCATGTGTCTCCCGCTTTTGCAGAAGATCCTGTTCGGGTTTTACGTGTTGCCCGTTTTGCCAGTCGATTTCATCATCTTGGATTTAGAATAGCCAATGAGACTCGTTTATTAATGTATTCCATGGTTAAACAAGGTGAATTAGCTCATTTGATCCCCGAGCGTGTTTGGCAGGAATGGCAAAAAAGTCTTGAAGAAAAAAATCCTGAACAATTCATTCTTTCTTTACGTTCCTGTGATGCATTAAGAGTGATTTTGCCAGAAATTAACTCATTATTTGGTGTGCCTAATCCGTATCAATACCATCAAGAAATAGATACGGGCATTCATTCATTAATGGCATTACGGGCATCATCTGAGCTTAGCGAAGAACCATTAGTACGATTTGCTGCTTTGGTTCATGATTTAGGCAAAGCCTCTACACCAATTCAGGCTTGGCCTAAACACCATGGGCATGAGGAGGAGGGTACCAAGCTGATTCGAGCTTTATGTACCCGCTTGCGCATTCCTAATGATTATCGCGATTTGGCCGTTACAGTGGCGCGAGCTCATTTGAATATTCATAGGGTATGCGAATTGCGTCCTAACACAGTCGTCAAGCTTTTGGAGCAGGTAGATGCCTTTAGACGACCTCAACTATTTCATAAAATATTGATTGCTTGCCAAGCAGATGCCGAGAGTTGTGGCAAAACAGTGGTCTATCGCCAAACTCAATTATGGAATGAAATATTATCTGAATGTGTTAAAGTGAAGCCACAAACTTTTATCGTCCTG
>A204
CCTGTCCAGGAACAGGATTGGGTAGTCGTCGGAGCAACGCCGGAAGAATTATTAAAAAGAAAATATAGGCAAGTTGGGCGGGATTTTCCCGTTTTTTTGCATCCTGAAACGAAAGAGGAATATGCATTAGCAAGAACAGAGCGTAAATCAGCTCCAGGATATTATGGATTCATTTGTGATTTTAGTGAATCGGTGACGTTGGAGGAGGATTTGGCACGACGAGATTTAACGATTAATGCCATGGCTATGGATGAACAGGGGAATTTAATTGATCCATATCAGGGACAGCGAGATCTCGAAGAGAAACTATTACGTCATGTGTCCCCCGCTTTTGCAGAAGATCCTGTTCGAGTATTACGTGTTGCCCGTTTTGCCAGCCGGTTTCATCATCTTGGATTTAAAATTGCCAATGAGACTCGTTTATTAATGTATTCCATGGTTAAACAAGGTGAATTAGCTCATTTGATTCCTGAGCGTGTTTGGCAGGAATGGCAAAAAAGTCTTCAAGAAAAAAATCCTGAACAATTTATTCTTTCTTTACGTTCCTGTGATGCATTAAGAGTGGTTTTGCCAGAAATTAACTCATTATTTGGTGTGCCTAATCCGCATCAATACCATCAAGAAATAGATACGGGCATTCATTCATTAATGGCATTAAGGGCATCATCTGAGCTTAGCGAAGTGCCATTAGTACGATTTGCTGCTTTGGTTCATGACTTAGGCAAAGCCTCGACACCAATTCAGGATTGGCCTAAACATCATGGACACGAGGAGGAGGGTACCAAGCTGATTCGAGCTTTATGTGCTCGCTTGCGCATTCCTAATGATTATCGCGACTTGGCCGTTACAGTGGCGCGAGCTCATTTGAATATTCATAGGGTATGCGAATTGCGTCCTAACACAATCGTCAAGCTTTTGGAGCAGGTAGATGCCTTTAGACGACCTCAATTATTTCATAAAATATTGATTGCTTGTCAAGCAGATGCCGAGAGTTGTGGCAAAACAGTGGTCTATCGCCAAACTCAATTATGGAATGAAATATTATCTGAATGTGTTAAAGTGACGCCACAAACTTTTATCGTCCTG
>A205
CCTGTCCAGGAACAGGATTGGGTCGTCGTCGGAGCAACGCCGGAAGAATTATTAAAAAGAAAATATAGGCAAGTTGGGCGGGATTTTCCCGTTTTTTTGCATCCTGAAACGAAAGAGGAATATGCATTAGCAAGAACAGAGCGTAAATCAGCTCCAGGATATTATGGATTCATTTGTGATTTTAGTGAATCAGTGACGTTGGAAGAGGATTTGGCACGACGAGATTTAACGATTAATGCCATGGCTATGGATGAACAGGGAAATTTAATTGATCCATATCAGGGACAGCGAGATCTCGAAGAGAAATTATTACGTCATGTGTCTCCCGCTTTTGCAGAAGATCCTGTTCGGGTTTTACGTGTTGCCCGTTTTGCCAGTCGATTTCATCATCTTGGATTTAGAATAGCCAATGAGACTCGTTTATTAATGTATTCCATGGTTAAACAAGGTGAATTAGCTCATTTGATCCCCGAGCGTGTTTGGCAGGAATGGCAAAAAAGTCTTGAAGAAAAAAATCCTGAACAATTCATTCTTTCTTTACGTTCCTGTGATGCATTAAGAGTGATTTTGCCAGAAATTAACTCATTATTTGGTGTGCCTAATCCGTATCAATACCATCAAGAAATAGATACGGGCATTCATTCATTAATGGCATTACGGGCATCATCTGAGCTTAGCGAAGAACCATTAGTACGATTTGCTGCTTTGGTTCATGATTTAGGCAAAGCCTCTACACCAATTCAGGCTTGGCCTAAACACCATGGGCATGAGGAGGAGGGTACCAAGCTGATTCGAGCTTTATGTACCCGCTTGCGCATTCCTAATGATTATCGCGATTTGGCCGTTACAGTGGCGCGAGCTCATTTGAATATTCATAGGGTATGCGAATTGCGTCCTAACACAGTCGTCAAGCTTTTGGAGCAGGTAGATGCCTTTAGACGACCTCAACTATTTCATAAAATATTGATTGCTTGCCAAGCAGATGCCGAGAGTTGTGGCAAAACAGTGGTCTATCGCCAAACTCAATTATGGAATGAAATATTATCTGAATGTGTTAAAGTGAAGCCACAAACTTTTATCGTCCTG
>N34
CCTGTCCAGGAACAGGATTGGGTAGTCGTCGGAGCAACGCCGGAAGAATTATTAAAAAGAAAATATAGGCAAGTTGGGCGGGATTTTCCCGTTTTTTTGCATCCTGAAACGAAAGAGGAATATGCATTAGCAAGAACAGAGCGTAAATCAGCTCCAGGATATTATGGATTCATTTGTGATTTTAGTGAATCGGTGACGTTGGAGGAGGATTTGGCACGACGAGATTTAACGATTAATGCCATGGCTATGGATGAACAGGGGAATTTAATTGATCCATATCAGGGACAGCGAGATCTCGAAGAGAAACTATTACGTCATGTGTCCCCCGCTTTTGCAGAAGATCCTGTTCGAGTATTACGTGTTGCCCGTTTTGCCAGCCGGTTTCATCATCTTGGATTTAAAATTGCCAATGAGACTCGTTTATTAATGTATTCCATGGTTAAACAAGGTGAATTAGCTCATTTGATTCCTGAGCGTGTTTGGCAGGAATGGCAAAAAAGTCTTCAAGAAAAAAATCCTGAACAATTTATTCTTTCTTTACGTTCCTGTGATGCATTAAGAGTGGTTTTGCCAGAAATTAACTCATTATTTGGTGTGCCTAATCCGCATCAATACCATCAAGAAATAGATACGGGCATTCATTCATTAATGGCATTAAGGGCATCATCTGAGCTTAGCGAAGAGCCATTAGTACGATTTGCTGCTTTGGTTCATGACTTAGGCAAAGCCTCGACACCAATTCAGGATTGGCCTAAACATCATGGACACGAGGAGGAGGGTACCAAGCTGATTCGAGCTTTATGTGCTCGCTTGCGCATTCCTAATGATTATCGCGACTTGGCCGTTACAGTGGCGCGAGCTCATTTGAATATTCATAGGGTATGCGAATTGCGTCCTAACACAATCGTCAAGCTTTTGGAGCAGGTAGATGCCTTTAGACGACCTCAATTATTTCATAAAATATTGATTGCTTGTCAAGCAGATGCCGAGAGTTGTGGCAAAACAGTGGTCTATCGCCAAACTCAATTATGGAATGAAATATTATCTGAATGTGTTAAAGTGACGCCACAAACTTTTATCGTCCTG
>N36
CCTGTCCAGGAACAGGATTGGGTAGTCGTCGGAGCAACGCCGGAAGAATTATTAAAAAGAAAATATAGGCAAGTTGGGCGGGATTTCCCCGTTTTTTTGCATCCTGAAACGAAAGAGGAATATGCATTAGCAAGAACAGAGCGTAAATCAGCTCCAGGATATTATGGATTCATTTGTGATTTTAGTGAATCAGTGACGTTGGAAGAGGATTTGGCACGACGAGATTTAACGATTAATGCCATGGCTATGGATGAACAGGGAAATTTAATTGATCCATATCAGGGACAGCGAGATCTCGAAGAGAAATTATTACGTCATGTGTCTTCCGCTTTTGCAGAAGATCCTGTTCGGGTTTTACGTGTTGCCCGTTTTGCCAGTCGGTTTCATCATCTTGGATTTAGAATAGCCAATGAGACTCGTTTATTAATGTATTCCATGGTTAAACAAGGTGAATTAGCTCATTTGATCCCCGAGCGTGTTTGGCAGGAATGGCAAAAAAGTCTTGAAGAAAAAAATCCTGAACAATTCATTCTTTCTTTACGTTCCTGTGATGCATTAAGAGTGATTTTGCCAGAAATTAACTCATTATTTGGTGTGCCTAATCCACATCAATACCATCAAGAAATAGATACGGGCATTCATTCATTAATGACATTACGGGCATCATCTGAGCTTAGCGAAGAACCATTAGTACGATTTGCTGCTTTGGTTCATGATTTAGGCAAAGCCTCGACACCAATTCAGGCATGGCCTAAACACCATGGGCATGAGGAGGAGGGTACCAAGCTGATTCGAGCATTATGTGCTCGCTTGCGCATTCCTAATGATTATCGCGACTTGGCCGTTACAGTGGCGCGAGCTCATTTGAATATTCATAGGGTATGCGAATTGCGTCCTAACACAATCGTCAAGCTTTTGGAGCAGGTAGATGCCTTTAGACGACCTCAATTATTTCATAAAATATTGATTGCTTGTCAAGCAGATGCCGAGAGTTGTGGCAAAACAGTGGTCTATCGCCAAACTCAATTATGGAATGAAATATTATCTGAATGTGTTAAAGTGACGCCACAAACTTTTATCGTCCTG
>N37
CCTGTCCAGGAACAGGATTGGGTAGTCGTCGGAGCAACGCCGGAAGAATTATTAAAAAGAAAATATAGGCAAGTTGGGCGGGATTTCCCCGTTTTTTTGCATCCTGAAACGAAAGAGGAATATGCATTAGCAAGAACAGAGCGTAAATCAGCTCCAGGATATTATGGATTCATTTGTGATTTTAGTGAATCAGTGACGTTGGAAGAGGATTTGGCACGACGAGATTTAACGATTAATGCCATGGCTATGGATGAACAGGGAAATTTAATTGATCCATATCAGGGACAGCGAGATCTCGAAGAGAAATTATTACGTCATGTGTCTTCCGCTTTTGCAGAAGATCCTGTTCGGGTTTTACGTGTTGCCCGTTTTGCCAGTCGGTTTCATCATCTTGGATTTAGAATAGCCAATGAGACTCGTTTATTAATGTATTCCATGGTTAAACAAGGTGAATTAGCTCATTTGATCCCCGAGCGTGTTTGGCAGGAATGGCAAAAAAGTCTTGAAGAAAAAAATCCTGAACAATTCATTCTTTCTTTACGTTCCTGTGATGCATTAAGAGTGATTTTGCCAGAAATTAACTCATTATTTGGTGTGCCTAATCCACATCAATACCATCAAGAAATAGATACGGGCATTCATTCATTAATGACATTACGGGCATCATCTGAGCTTAGCGAAGAACCATTAGTACGATTTGCTGCTTTGGTTCATGATTTAGGCAAAGCCTCGACACCAATTCAGGCATGGCCTAAACACCATGGGCATGAGGAGGAGGGTACCAAGCTGATTCGAGCATTATGTGCTCGCTTGCGCATTCCTAATGATTATCGCGACTTGGCCGTTACAGTGGCGCGAGCTCATTTGAATATTCATAGGGTATGCGAATTGCGTCCTAACACAATCGTCAAGCTTTTGGAGCAGGTAGATGCCTTTAGACGACCTCAATTATTTCATAAAATATTGATTGCTTGTCAAGCAGATGCCGAGAGTTGTGGCAAAACAGTGGTCTATCGCCAAACTCAATTATGGAATGAAATATTATCTGAATGTGTTAAAGTGACGCCACAAACTTTTATCGTCCTG
>N38
CCTGTCCAGGAACAGGATTGGGTAGTCGTCGGAGCAACGCCGGAAGAATTATTAAAAAGAAAATATAGGCAAGTTGGGCGGGATTTCCCCGTTTTTTTGCATCCTGAAACGAAAGAGGAATATGCATTAGCAAGAACAGAGCGTAAATCAGCTCCAGGATATTATGGATTCATTTGTGATTTTAGTGAATCAGTGACGTTGGAAGAGGATTTGGCACGACGAGATTTAACGATTAATGCCATGGCTATGGATGAACAGGGAAATTTAATTGATCCATATCAGGGACAGCGAGATCTCGAAGAGAAATTATTACGTCATGTGTCTTCCGCTTTTGCAGAAGATCCTGTTCGGGTTTTACGTGTTGCCCGTTTTGCCAGTCGGTTTCATCATCTTGGATTTAGAATAGCCAATGAGACTCGTTTATTAATGTATTCCATGGTTAAACAAGGTGAATTAGCTCATTTGATCCCCGAGCGTGTTTGGCAGGAATGGCAAAAAAGTCTTGAAGAAAAAAATCCTGAACAATTCATTCTTTCTTTACGTTCCTGTGATGCATTAAGAGTGATTTTGCCAGAAATTAACTCATTATTTGGTGTGCCTAATCCACATCAATACCATCAAGAAATAGATACGGGCATTCATTCATTAATGACATTACGGGCATCATCTGAGCTTAGCGAAGAACCATTAGTACGATTTGCTGCTTTGGTTCATGATTTAGGCAAAGCCTCGACACCAATTCAGGCATGGCCTAAACACCATGGGCATGAGGAGGAGGGTACCAAGCTGATTCGAGCATTATGTGCTCGCTTGCGCATTCCTAATGATTATCGCGACTTGGCCGTTACAGTGGCGCGAGCTCATTTGAATATTCATAGGGTATGCGAATTGCGTCCTAACACAATCGTCAAGCTTTTGGAGCAGGTAGATGCCTTTAGACGACCTCAATTATTTCATAAAATATTGATTGCTTGTCAAGCAGATGCCGAGAGTTGTGGCAAAACAGTGGTCTATCGCCAAACTCAATTATGGAATGAAATATTATCTGAATGTGTTAAAGTGACGCCACAAACTTTTATCGTCCTG
>N39
CCTGTCCAGGAACAGGATTGGGTAGTCGTCGGAGCAACGCCGGAAGAATTATTAAAAAGAAAATATAGGCAAGTTGGGCGGGATTTCCCCGTTTTTTTGCATCCTGAAACGAAAGAGGAATATGCATTAGCAAGAACAGAGCGTAAATCAGCTCCAGGATATTATGGATTCATTTGTGATTTTAGTGAATCAGTGACGTTGGAAGAGGATTTGGCACGACGAGATTTAACGATTAATGCCATGGCTATGGATGAACAGGGAAATTTAATTGATCCATATCAGGGACAGCGAGATCTCGAAGAGAAATTATTACGTCATGTGTCTTCCGCTTTTGCAGAAGATCCTGTTCGGGTTTTACGTGTTGCCCGTTTTGCCAGTCGGTTTCATCATCTTGGATTTAGAATAGCCAATGAGACTCGTTTATTAATGTATTCCATGGTTAAACAAGGTGAATTAGCTCATTTGATCCCCGAGCGTGTTTGGCAGGAATGGCAAAAAAGTCTTGAAGAAAAAAATCCTGAACAATTCATTCTTTCTTTACGTTCCTGTGATGCATTAAGAGTGATTTTGCCAGAAATTAACTCATTATTTGGTGTGCCTAATCCACATCAATACCATCAAGAAATAGATACGGGCATTCATTCATTAATGACATTACGGGCATCATCTGAGCTTAGCGAAGAACCATTAGTACGATTTGCTGCTTTGGTTCATGATTTAGGCAAAGCCTCGACACCAATTCAGGCATGGCCTAAACACCATGGGCATGAGGAGGAGGGTACCAAGCTGATTCGAGCATTATGTGCTCGCTTGCGCATTCCTAATGATTATCGCGACTTGGCCGTTACAGTGGCGCGAGCTCATTTGAATATTCATAGGGTATGCGAATTGCGTCCTAACACAATCGTCAAGCTTTTGGAGCAGGTAGATGCCTTTAGACGACCTCAATTATTTCATAAAATATTGATTGCTTGTCAAGCAGATGCCGAGAGTTGTGGCAAAACAGTGGTCTATCGCCAAACTCAATTATGGAATGAAATATTATCTGAATGTGTTAAAGTGACGCCACAAACTTTTATCGTCCTG
>N40
CCTGTCCAGGAACAGGATTGGGTAGTCGTCGGAGCAACGCCGGAAGAATTATTAAAAAGAAAATATAGGCAAGTTGGGCGGGATTTCCCCGTTTTTTTGCATCCTGAAACGAAAGAGGAATATGCATTAGCAAGAACAGAGCGTAAATCAGCTCCAGGATATTATGGATTCATTTGTGATTTTAGTGAATCAGTGACGTTGGAAGAGGATTTGGCACGACGAGATTTAACGATTAATGCCATGGCTATGGATGAACAGGGAAATTTAATTGATCCATATCAGGGACAGCGAGATCTCGAAGAGAAATTATTACGTCATGTGTCTTCCGCTTTTGCAGAAGATCCTGTTCGGGTTTTACGTGTTGCCCGTTTTGCCAGTCGGTTTCATCATCTTGGATTTAGAATAGCCAATGAGACTCGTTTATTAATGTATTCCATGGTTAAACAAGGTGAATTAGCTCATTTGATCCCCGAGCGTGTTTGGCAGGAATGGCAAAAAAGTCTTGAAGAAAAAAATCCTGAACAATTCATTCTTTCTTTACGTTCCTGTGATGCATTAAGAGTGATTTTGCCAGAAATTAACTCATTATTTGGTGTGCCTAATCCACATCAATACCATCAAGAAATAGATACGGGCATTCATTCATTAATGACATTACGGGCATCATCTGAGCTTAGCGAAGAACCATTAGTACGATTTGCTGCTTTGGTTCATGATTTAGGCAAAGCCTCGACACCAATTCAGGCATGGCCTAAACACCATGGGCATGAGGAGGAGGGTACCAAGCTGATTCGAGCATTATGTGCTCGCTTGCGCATTCCTAATGATTATCGCGACTTGGCCGTTACAGTGGCGCGAGCTCATTTGAATATTCATAGGGTATGCGAATTGCGTCCTAACACAATCGTCAAGCTTTTGGAGCAGGTAGATGCCTTTAGACGACCTCAATTATTTCATAAAATATTGATTGCTTGTCAAGCAGATGCCGAGAGTTGTGGCAAAACAGTGGTCTATCGCCAAACTCAATTATGGAATGAAATATTATCTGAATGTGTTAAAGTGACGCCACAAACTTTTATCGTCCTG
>N41
CCTGTCCAGGAACAGGATTGGGTAGTCGTCGGAGCAACGCCGGAAGAATTATTAAAAAGAAAATATAGGCAAGTTGGGCGGGATTTCCCCGTTTTTTTGCATCCTGAAACGAAAGAGGAATATGCATTAGCAAGAACAGAGCGTAAATCAGCTCCAGGATATTATGGATTCATTTGTGATTTTAGTGAATCAGTGACGTTGGAAGAGGATTTGGCACGACGAGATTTAACGATTAATGCCATGGCTATGGATGAACAGGGAAATTTAATTGATCCATATCAGGGACAGCGAGATCTCGAAGAGAAATTATTACGTCATGTGTCTTCCGCTTTTGCAGAAGATCCTGTTCGGGTTTTACGTGTTGCCCGTTTTGCCAGTCGGTTTCATCATCTTGGATTTAGAATAGCCAATGAGACTCGTTTATTAATGTATTCCATGGTTAAACAAGGTGAATTAGCTCATTTGATCCCCGAGCGTGTTTGGCAGGAATGGCAAAAAAGTCTTGAAGAAAAAAATCCTGAACAATTCATTCTTTCTTTACGTTCCTGTGATGCATTAAGAGTGATTTTGCCAGAAATTAACTCATTATTTGGTGTGCCTAATCCACATCAATACCATCAAGAAATAGATACGGGCATTCATTCATTAATGACATTACGGGCATCATCTGAGCTTAGCGAAGAACCATTAGTACGATTTGCTGCTTTGGTTCATGATTTAGGCAAAGCCTCGACACCAATTCAGGCATGGCCTAAACACCATGGGCATGAGGAGGAGGGTACCAAGCTGATTCGAGCATTATGTGCTCGCTTGCGCATTCCTAATGATTATCGCGACTTGGCCGTTACAGTGGCGCGAGCTCATTTGAATATTCATAGGGTATGCGAATTGCGTCCTAACACAATCGTCAAGCTTTTGGAGCAGGTAGATGCCTTTAGACGACCTCAATTATTTCATAAAATATTGATTGCTTGTCAAGCAGATGCCGAGAGTTGTGGCAAAACAGTGGTCTATCGCCAAACTCAATTATGGAATGAAATATTATCTGAATGTGTTAAAGTGACGCCACAAACTTTTATCGTCCTG
>N43
CCTGTCCAGGAACAGGATTGGGTAGTCGTCGGAGCAACGCCGGAAGAATTATTAAAAAGAAAATATAGGCAAGTTGGGCGGGATTTCCCCGTTTTTTTGCATCCTGAAACGAAAGAGGAATATGCATTAGCAAGAACAGAGCGTAAATCAGCTCCAGGATATTATGGATTCATTTGTGATTTTAGTGAATCAGTGACGTTGGAAGAGGATTTGGCACGACGAGATTTAACGATTAATGCCATGGCTATGGATGAACAGGGAAATTTAATTGATCCATATCAGGGACAGCGAGATCTCGAAGAGAAATTATTACGTCATGTGTCTTCCGCTTTTGCAGAAGATCCTGTTCGGGTTTTACGTGTTGCCCGTTTTGCCAGTCGGTTTCATCATCTTGGATTTAGAATAGCCAATGAGACTCGTTTATTAATGTATTCCATGGTTAAACAAGGTGAATTAGCTCATTTGATCCCCGAGCGTGTTTGGCAGGAATGGCAAAAAAGTCTTGAAGAAAAAAATCCTGAACAATTCATTCTTTCTTTACGTTCCTGTGATGCATTAAGAGTGATTTTGCCAGAAATTAACTCATTATTTGGTGTGCCTAATCCACATCAATACCATCAAGAAATAGATACGGGCATTCATTCATTAATGACATTACGGGCATCATCTGAGCTTAGCGAAGAACCATTAGTACGATTTGCTGCTTTGGTTCATGATTTAGGCAAAGCCTCGACACCAATTCAGGCATGGCCTAAACACCATGGGCATGAGGAGGAGGGTACCAAGCTGATTCGAGCATTATGTGCTCGCTTGCGCATTCCTAATGATTATCGCGACTTGGCCGTTACAGTGGCGCGAGCTCATTTGAATATTCATAGGGTATGCGAATTGCGTCCTAACACAATCGTCAAGCTTTTGGAGCAGGTAGATGCCTTTAGACGACCTCAATTATTTCATAAAATATTGATTGCTTGTCAAGCAGATGCCGAGAGTTGTGGCAAAACAGTGGTCTATCGCCAAACTCAATTATGGAATGAAATATTATCTGAATGTGTTAAAGTGACGCCACAAACTTTTATCGTCCTG
>N45
CCTGTCCAGGAACAGGATTGGGTCGTCGTCGGAGCAACGCCGGAAGAATTATTAAAAAGAAAATATAGGCAAGTTGGGCGGGATTTTCCCGTTTTTTTGCATCCTGAAACGAAAGAGGAATATGCATTAGCAAGAACAGAGCGTAAATCAGCTCCAGGATATTATGGATTCATTTGTGATTTTAGTGAATCAGTGACGTTGGAAGAGGATTTGGCACGACGAGATTTAACGATTAATGCCATGGCTATGGATGAACAGGGAAATTTAATTGATCCATATCAGGGACAGCGAGATCTCGAAGAGAAATTATTACGTCATGTGTCTCCCGCTTTTGCAGAAGATCCTGTTCGGGTTTTACGTGTTGCCCGTTTTGCCAGTCGATTTCATCATCTTGGATTTAGAATAGCCAATGAGACTCGTTTATTAATGTATTCCATGGTTAAACAAGGTGAATTAGCTCATTTGATCCCCGAGCGTGTTTGGCAGGAATGGCAAAAAAGTCTTGAAGAAAAAAATCCTGAACAATTCATTCTTTCTTTACGTTCCTGTGATGCATTAAGAGTGATTTTGCCAGAAATTAACTCATTATTTGGTGTGCCTAATCCGTATCAATACCATCAAGAAATAGATACGGGCATTCATTCATTAATGGCATTACGGGCATCATCTGAGCTTAGCGAAGAACCATTAGTACGATTTGCTGCTTTGGTTCATGATTTAGGCAAAGCCTCTACACCAATTCAGGCTTGGCCTAAACACCATGGGCATGAGGAGGAGGGTACCAAGCTGATTCGAGCTTTATGTACCCGCTTGCGCATTCCTAATGATTATCGCGATTTGGCCGTTACAGTGGCGCGAGCTCATTTGAATATTCATAGGGTATGCGAATTGCGTCCTAACACAGTCGTCAAGCTTTTGGAGCAGGTAGATGCCTTTAGACGACCTCAACTATTTCATAAAATATTGATTGCTTGCCAAGCAGATGCCGAGAGTTGTGGCAAAACAGTGGTCTATCGCCAAACTCAATTATGGAATGAAATATTATCTGAATGTGTTAAAGTGAAGCCACAAACTTTTATCGTCCTG
>N47
CCTGTCCAGGAACAGGATTGGGTCGTCGTCGGAGCAACGCCGGAAGAATTATTAAAAAGAAAATATAGGCAAGTTGGGCGGGATTTTCCCGTTTTTTTGCATCCTGAAACGAAAGAGGAATATGCATTAGCAAGAACAGAGCGTAAATCAGCTCCAGGATATTATGGATTCATTTGTGATTTTAGTGAATCAGTGACGTTGGAAGAGGATTTGGCACGACGAGATTTAACGATTAATGCCATGGCTATGGATGAACAGGGAAATTTAATTGATCCATATCAGGGACAGCGAGATCTCGAAGAGAAATTATTACGTCATGTGTCTCCCGCTTTTGCAGAAGATCCTGTTCGGGTTTTACGTGTTGCCCGTTTTGCCAGTCGATTTCATCATCTTGGATTTAGAATAGCCAATGAGACTCGTTTATTAATGTATTCCATGGTTAAACAAGGTGAATTAGCTCATTTGATCCCCGAGCGTGTTTGGCAGGAATGGCAAAAAAGTCTTGAAGAAAAAAATCCTGAACAATTCATTCTTTCTTTACGTTCCTGTGATGCATTAAGAGTGATTTTGCCAGAAATTAACTCATTATTTGGTGTGCCTAATCCGTATCAATACCATCAAGAAATAGATACGGGCATTCATTCATTAATGGCATTACGGGCATCATCTGAGCTTAGCGAAGAACCATTAGTACGATTTGCTGCTTTGGTTCATGATTTAGGCAAAGCCTCTACACCAATTCAGGCTTGGCCTAAACACCATGGGCATGAGGAGGAGGGTACCAAGCTGATTCGAGCTTTATGTACCCGCTTGCGCATTCCTAATGATTATCGCGATTTGGCCGTTACAGTGGCGCGAGCTCATTTGAATATTCATAGGGTATGCGAATTGCGTCCTAACACAGTCGTCAAGCTTTTGGAGCAGGTAGATGCCTTTAGACGACCTCAACTATTTCATAAAATATTGATTGCTTGCCAAGCAGATGCCGAGAGTTGTGGCAAAACAGTGGTCTATCGCCAAACTCAATTATGGAATGAAATATTATCTGAATGTGTTAAAGTGAAGCCACAAACTTTTATCGTCCTG
>N48
CCTGTCCAGGAACAGGATTGGGTCGTCGTCGGAGCAACGCCGGAAGAATTATTAAAAAGAAAATATAGGCAAGTTGGGCGGGATTTTCCCGTTTTTTTGCATCCTGAAACGAAAGAGGAATATGCATTAGCAAGAACAGAGCGTAAATCAGCTCCAGGATATTATGGATTCATTTGTGATTTTAGTGAATCAGTGACGTTGGAAGAGGATTTGGCACGACGAGATTTAACGATTAATGCCATGGCTATGGATGAACAGGGAAATTTAATTGATCCATATCAGGGACAGCGAGATCTCGAAGAGAAATTATTACGTCATGTGTCTCCCGCTTTTGCAGAAGATCCTGTTCGGGTTTTACGTGTTGCCCGTTTTGCCAGTCGATTTCATCATCTTGGATTTAGAATAGCCAATGAGACTCGTTTATTAATGTATTCCATGGTTAAACAAGGTGAATTAGCTCATTTGATCCCCGAGCGTGTTTGGCAGGAATGGCAAAAAAGTCTTGAAGAAAAAAATCCTGAACAATTCATTCTTTCTTTACGTTCCTGTGATGCATTAAGAGTGATTTTGCCAGAAATTAACTCATTATTTGGTGTGCCTAATCCGTATCAATACCATCAAGAAATAGATACGGGCATTCATTCATTAATGGCATTACGGGCATCATCTGAGCTTAGCGAAGAACCATTAGTACGATTTGCTGCTTTGGTTCATGATTTAGGCAAAGCCTCTACACCAATTCAGGCTTGGCCTAAACACCATGGGCATGAGGAGGAGGGTACCAAGCTGATTCGAGCTTTATGTACCCGCTTGCGCATTCCTAATGATTATCGCGATTTGGCCGTTACAGTGGCGCGAGCTCATTTGAATATTCATAGGGTATGCGAATTGCGTCCTAACACAGTCGTCAAGCTTTTGGAGCAGGTAGATGCCTTTAGACGACCTCAACTATTTCATAAAATATTGATTGCTTGCCAAGCAGATGCCGAGAGTTGTGGCAAAACAGTGGTCTATCGCCAAACTCAATTATGGAATGAAATATTATCTGAATGTGTTAAAGTGAAGCCACAAACTTTTATCGTCCTG
>N49
CCTGTCCAGGAACAGGATTGGGTCGTCGTCGGAGCAACGCCGGAAGAATTATTAAAAAGAAAATATAGGCAAGTTGGGCGGGATTTTCCCGTTTTTTTGCATCCTGAAACGAAAGAGGAATATGCATTAGCAAGAACAGAGCGTAAATCAGCTCCAGGATATTATGGATTCATTTGTGATTTTAGTGAATCAGTGACGTTGGAAGAGGATTTGGCACGACGAGATTTAACGATTAATGCCATGGCTATGGATGAACAGGGAAATTTAATTGATCCATATCAGGGACAGCGAGATCTCGAAGAGAAATTATTACGTCATGTGTCTCCCGCTTTTGCAGAAGATCCTGTTCGGGTTTTACGTGTTGCCCGTTTTGCCAGTCGATTTCATCATCTTGGATTTAGAATAGCCAATGAGACTCGTTTATTAATGTATTCCATGGTTAAACAAGGTGAATTAGCTCATTTGATCCCCGAGCGTGTTTGGCAGGAATGGCAAAAAAGTCTTGAAGAAAAAAATCCTGAACAATTCATTCTTTCTTTACGTTCCTGTGATGCATTAAGAGTGATTTTGCCAGAAATTAACTCATTATTTGGTGTGCCTAATCCGTATCAATACCATCAAGAAATAGATACGGGCATTCATTCATTAATGGCATTACGGGCATCATCTGAGCTTAGCGAAGAACCATTAGTACGATTTGCTGCTTTGGTTCATGATTTAGGCAAAGCCTCTACACCAATTCAGGCTTGGCCTAAACACCATGGGCATGAGGAGGAGGGTACCAAGCTGATTCGAGCTTTATGTACCCGCTTGCGCATTCCTAATGATTATCGCGATTTGGCCGTTACAGTGGCGCGAGCTCATTTGAATATTCATAGGGTATGCGAATTGCGTCCTAACACAGTCGTCAAGCTTTTGGAGCAGGTAGATGCCTTTAGACGACCTCAACTATTTCATAAAATATTGATTGCTTGCCAAGCAGATGCCGAGAGTTGTGGCAAAACAGTGGTCTATCGCCAAACTCAATTATGGAATGAAATATTATCTGAATGTGTTAAAGTGAAGCCACAAACTTTTATCGTCCTG
>N50
CCTGTCCAGGAACAGGATTGGGTCGTCGTCGGAGCAACGCCGGAAGAATTATTAAAAAGAAAATATAGGCAAGTTGGGCGGGATTTTCCCGTTTTTTTGCATCCTGAAACGAAAGAGGAATATGCATTAGCAAGAACAGAGCGTAAATCAGCTCCAGGATATTATGGATTCATTTGTGATTTTAGTGAATCAGTGACGTTGGAAGAGGATTTGGCACGACGAGATTTAACGATTAATGCCATGGCTATGGATGAACAGGGAAATTTAATTGATCCATATCAGGGACAGCGAGATCTCGAAGAGAAATTATTACGTCATGTGTCTCCCGCTTTTGCAGAAGATCCTGTTCGGGTTTTACGTGTTGCCCGTTTTGCCAGTCGATTTCATCATCTTGGATTTAGAATAGCCAATGAGACTCGTTTATTAATGTATTCCATGGTTAAACAAGGTGAATTAGCTCATTTGATCCCCGAGCGTGTTTGGCAGGAATGGCAAAAAAGTCTTGAAGAAAAAAATCCTGAACAATTCATTCTTTCTTTACGTTCCTGTGATGCATTAAGAGTGATTTTGCCAGAAATTAACTCATTATTTGGTGTGCCTAATCCGTATCAATACCATCAAGAAATAGATACGGGCATTCATTCATTAATGGCATTACGGGCATCATCTGAGCTTAGCGAAGAACCATTAGTACGATTTGCTGCTTTGGTTCATGATTTAGGCAAAGCCTCTACACCAATTCAGGCTTGGCCTAAACACCATGGGCATGAGGAGGAGGGTACCAAGCTGATTCGAGCTTTATGTACCCGCTTGCGCATTCCTAATGATTATCGCGATTTGGCCGTTACAGTGGCGCGAGCTCATTTGAATATTCATAGGGTATGCGAATTGCGTCCTAACACAGTCGTCAAGCTTTTGGAGCAGGTAGATGCCTTTAGACGACCTCAACTATTTCATAAAATATTGATTGCTTGCCAAGCAGATGCCGAGAGTTGTGGCAAAACAGTGGTCTATCGCCAAACTCAATTATGGAATGAAATATTATCTGAATGTGTTAAAGTGAAGCCACAAACTTTTATCGTCCTG
>N51
CCTGTCCAGGAACAGGATTGGGTCGTCGTCGGAGCAACGCCGGAAGAATTATTAAAAAGAAAATATAGGCAAGTTGGGCGGGATTTTCCCGTTTTTTTGCATCCTGAAACGAAAGAGGAATATGCATTAGCAAGAACAGAGCGTAAATCAGCTCCAGGATATTATGGATTCATTTGTGATTTTAGTGAATCAGTGACGTTGGAAGAGGATTTGGCACGACGAGATTTAACGATTAATGCCATGGCTATGGATGAACAGGGAAATTTAATTGATCCATATCAGGGACAGCGAGATCTCGAAGAGAAATTATTACGTCATGTGTCTCCCGCTTTTGCAGAAGATCCTGTTCGGGTTTTACGTGTTGCCCGTTTTGCCAGTCGATTTCATCATCTTGGATTTAGAATAGCCAATGAGACTCGTTTATTAATGTATTCCATGGTTAAACAAGGTGAATTAGCTCATTTGATCCCCGAGCGTGTTTGGCAGGAATGGCAAAAAAGTCTTGAAGAAAAAAATCCTGAACAATTCATTCTTTCTTTACGTTCCTGTGATGCATTAAGAGTGATTTTGCCAGAAATTAACTCATTATTTGGTGTGCCTAATCCGTATCAATACCATCAAGAAATAGATACGGGCATTCATTCATTAATGGCATTACGGGCATCATCTGAGCTTAGCGAAGAACCATTAGTACGATTTGCTGCTTTGGTTCATGATTTAGGCAAAGCCTCTACACCAATTCAGGCTTGGCCTAAACACCATGGGCATGAGGAGGAGGGTACCAAGCTGATTCGAGCTTTATGTACCCGCTTGCGCATTCCTAATGATTATCGCGATTTGGCCGTTACAGTGGCGCGAGCTCATTTGAATATTCATAGGGTATGCGAATTGCGTCCTAACACAGTCGTCAAGCTTTTGGAGCAGGTAGATGCCTTTAGACGACCTCAACTATTTCATAAAATATTGATTGCTTGCCAAGCAGATGCCGAGAGTTGTGGCAAAACAGTGGTCTATCGCCAAACTCAATTATGGAATGAAATATTATCTGAATGTGTTAAAGTGAAGCCACAAACTTTTATCGTCCTG
>N52
CCTGTCCAGGAACAGGATTGGGTAGTCGTCGGAGCAACGCCGGAAGAATTATTAAAAAGAAAATATAGGCAAGTTGGGCGGGATTTCCCCGTTTTTTTGCATCCTGAAACGAAAGAGGAATATGCATTAGCAAGAACAGAGCGTAAATCAGCTCCAGGATATTATGGATTCATTTGTGATTTTAGTGAATCAGTGACGTTGGAAGAGGATTTGGCGCGACGAGATTTAACGATTAATGCCATGGCTATGGATGAACAGGGAAATTTAATTGATCCATATCAGGGACAGCGAGATCTCGAAGAGAAATTATTACGTCATGTGTCTTCCGCTTTTGCAGAAGATCCTGTTCGGGTTTTACGTGTTGCCCGTTTTGCCAGTCGGTTTCATCATCTTGGATTTAGAATAGCCAATGAGACTCGTTTATTAATGTATTCCATGGTTAAACAAGGTGAATTAGCTCATTTGATCCCCGAGCGTGTTTGGCAGGAATGGCAAAAAAGTCTTGAAGAAAAAAATCCTGAACAATTCATTCTTTCTTTACGTTCCTGTGATGCATTAAGAGTGATTTTGCCAGAAATTAACTCATTATTTGGTGTGCCTAATCCACATCAATACCATCAAGAAATAGATACGGGCATTCATTCATTAATGACATTACGAGCATCATCTGAGCTTAGCGAAGAACCATTAGTACGATTTGCTGCTTTGGTTCATGATTTAGGCAAAGCCTCGACACCAATTCAGGCATGGCCTAAACACTATGGGCATGAGGAGGAGGGTACCAAGCTGATTCGAGCATTATGTGCTCGCTTGCGCATTCCTAATGATTATCGCGACTTGGCCGTTACAGTGGCGCGAGCTCATTTGAATATTCATAGGGTATGCGAATTGCGTCCTAACACAATCGTCAAGCTTTTGGAGCAGGTAGATGCCTTTAGACGACCTCAATTATTTCATAAAATATTGATTGCTTGTCAAGCAGATGCCGAGAGTTGTGGCAAAACAGTGGTCTATCGCCAAACTCAATTATGGAATGAAATATTATCTGAATGTGTTAAAGTGACGCCACAAACTTTTATCGTCCTG
>N53
CCTGTCCAGGAACAGGATTGGGTAGTCGTCGGAGCAACGCCGGAAGAATTATTAAAAAGAAAATATAGGCAAGTTGGGCGGGATTTCCCCGTTTTTTTGCATCCTGAAACGAAAGAGGAATATGCATTAGCAAGAACAGAGCGTAAATCAGCTCCAGGATATTATGGATTCATTTGTGATTTTAGTGAATCAGTGACGTTGGAAGAGGATTTGGCGCGACGAGATTTAACGATTAATGCCATGGCTATGGATGAACAGGGAAATTTAATTGATCCATATCAGGGACAGCGAGATCTCGAAGAGAAATTATTACGTCATGTGTCTTCCGCTTTTGCAGAAGATCCTGTTCGGGTTTTACGTGTTGCCCGTTTTGCCAGTCGGTTTCATCATCTTGGATTTAGAATAGCCAATGAGACTCGTTTATTAATGTATTCCATGGTTAAACAAGGTGAATTAGCTCATTTGATCCCCGAGCGTGTTTGGCAGGAATGGCAAAAAAGTCTTGAAGAAAAAAATCCTGAACAATTCATTCTTTCTTTACGTTCCTGTGATGCATTAAGAGTGATTTTGCCAGAAATTAACTCATTATTTGGTGTGCCTAATCCACATCAATACCATCAAGAAATAGATACGGGCATTCATTCATTAATGACATTACGAGCATCATCTGAGCTTAGCGAAGAACCATTAGTACGATTTGCTGCTTTGGTTCATGATTTAGGCAAAGCCTCGACACCAATTCAGGCATGGCCTAAACACTATGGGCATGAGGAGGAGGGTACCAAGCTGATTCGAGCATTATGTGCTCGCTTGCGCATTCCTAATGATTATCGCGACTTGGCCGTTACAGTGGCGCGAGCTCATTTGAATATTCATAGGGTATGCGAATTGCGTCCTAACACAATCGTCAAGCTTTTGGAGCAGGTAGATGCCTTTAGACGACCTCAATTATTTCATAAAATATTGATTGCTTGTCAAGCAGATGCCGAGAGTTGTGGCAAAACAGTGGTCTATCGCCAAACTCAATTATGGAATGAAATATTATCTGAATGTGTTAAAGTGACGCCACAAACTTTTATCGTCCTG
>N54
CCTGTCCAGGAACAGGATTGGGTAGTCGTCGGAGCAACGCCGGAAGAATTATTAAAAAGAAAATATAGGCAAGTTGGGCGGGATTTTCCCGTTTTTTTGCATCCTGAAACGAAAGAGGAATATGCATTAGCAAGAACAGAGCGTAAATCAGCTCCAGGATATTATGGATTCATTTGTGATTTTAGTGAATCGGTGACGTTGGAGGAGGATTTGGCACGACGAGATTTAACGATTAATGCCATGGCTATGGATGAACAGGGGAATTTAATTGATCCATATCAGGGACAGCGAGATCTCGAAGAGAAACTATTACGTCATGTGTCCCCCGCTTTTGCAGAAGATCCTGTTCGAGTATTACGTGTTGCCCGTTTTGCCAGCCGGTTTCATCATCTTGGATTTAAAATTGCCAATGAGACTCGTTTATTAATGTATTCCATGGTTAAACAAGGTGAATTAGCTCATTTGATTCCTGAGCGTGTTTGGCAGGAATGGCAAAAAAGTCTTCAAGAAAAAAATCCTGAACAATTTATTCTTTCTTTACGTTCCTGTGATGCATTAAGAGTGGTTTTGCCAGAAATTAACTCATTATTTGGTGTGCCTAATCCGCATCAATACCATCAAGAAATAGATACGGGCATTCATTCATTAATGGCATTAAGGGCATCATCTGAGCTTAGCGAAGAGCCATTAGTACGATTTGCTGCTTTGGTTCATGACTTAGGCAAAGCCTCGACACCAATTCAGGATTGGCCTAAACATCATGGACACGAGGAGGAGGGTACCAAGCTGATTCGAGCTTTATGTGCTCGCTTGCGCATTCCTAATGATTATCGCGACTTGGCCGTTACAGTGGCGCGAGCTCATTTGAATATTCATAGGGTATGCGAATTGCGTCCTAACACAATCGTCAAGCTTTTGGAGCAGGTAGATGCCTTTAGACGACCTCAATTATTTCATAAAATATTGATTGCTTGTCAAGCAGATGCCGAGAGTTGTGGCAAAACAGTGGTCTATCGCCAAACTCAATTATGGAATGAAATATTATCTGAATGTGTTAAAGTGACGCCACAAACTTTTATCGTCCTG
>N56
CCTGTCCAGGAACAGGATTGGGTAGTCGTCGGAGCAACGCCGGAAGAATTATTAAAAAGAAAATATAGGCAAGTTGGGCGGGATTTTCCCGTTTTTTTGCATCCTGAAACGAAAGAGGAATATGCATTAGCAAGAACAGAGCGTAAATCAGCTCCAGGATATTATGGATTCATTTGTGATTTTAGTGAATCGGTGACGTTGGAGGAGGATTTGGCACGACGAGATTTAACGATTAATGCCATGGCTATGGATGAACAGGGGAATTTAATTGATCCATATCAGGGACAGCGAGATCTCGAAGAGAAACTATTACGTCATGTGTCCCCCGCTTTTGCAGAAGATCCTGTTCGAGTATTACGTGTTGCCCGTTTTGCCAGCCGGTTTCATCATCTTGGATTTAAAATTGCCAATGAGACTCGTTTATTAATGTATTCCATGGTTAAACAAGGTGAATTAGCTCATTTGATTCCTGAGCGTGTTTGGCAGGAATGGCAAAAAAGTCTTCAAGAAAAAAATCCTGAACAATTTATTCTTTCTTTACGTTCCTGTGATGCATTAAGAGTGGTTTTGCCAGAAATTAACTCATTATTTGGTGTGCCTAATCCGCATCAATACCATCAAGAAATAGATACGGGCATTCATTCATTAATGGCATTAAGGGCATCATCTGAGCTTAGCGAAGAGCCATTAGTACGATTTGCTGCTTTGGTTCATGACTTAGGCAAAGCCTCGACACCAATTCAGGATTGGCCTAAACATCATGGACACGAGGAGGAGGGTACCAAGCTGATTCGAGCTTTATGTGCTCGCTTGCGCATTCCTAATGATTATCGCGACTTGGCCGTTACAGTGGCGCGAGCTCATTTGAATATTCATAGGGTATGCGAATTGCGTCCTAACACAATCGTCAAGCTTTTGGAGCAGGTAGATGCCTTTAGACGACCTCAATTATTTCATAAAATATTGATTGCTTGTCAAGCAGATGCCGAGAGTTGTGGCAAAACAGTGGTCTATCGCCAAACTCAATTATGGAATGAAATATTATCTGAATGTGTTAAAGTGACGCCACAAACTTTTATCGTCCTG
>N58
CCTGTCCAGGAACAGGATTGGGTAGTCGTCGGAGCAACGCCGGAAGAATTATTAAAAAGAAAATATAGGCAAGTTGGGCGGGATTTTCCCGTTTTTTTGCATCCTGAAACGAAAGAGGAATATGCATTAGCAAGAACAGAGCGTAAATCAGCTCCAGGATATTATGGATTCATTTGTGATTTTAGTGAATCGGTGACGTTGGAGGAGGATTTGGCACGACGAGATTTAACGATTAATGCCATGGCTATGGATGAACAGGGGAATTTAATTGATCCATATCAGGGACAGCGAGATCTCGAAGAGAAACTATTACGTCATGTGTCCCCCGCTTTTGCAGAAGATCCTGTTCGAGTATTACGTGTTGCCCGTTTTGCCAGCCGGTTTCATCATCTTGGATTTAAAATTGCCAATGAGACTCGTTTATTAATGTATTCCATGGTTAAACAAGGTGAATTAGCTCATTTGATTCCTGAGCGTGTTTGGCAGGAATGGCAAAAAAGTCTTCAAGAAAAAAATCCTGAACAATTTATTCTTTCTTTACGTTCCTGTGATGCATTAAGAGTGGTTTTGCCAGAAATTAACTCATTATTTGGTGTGCCTAATCCGCATCAATACCATCAAGAAATAGATACGGGCATTCATTCATTAATGGCATTAAGGGCATCATCTGAGCTTAGCGAAGAGCCATTAGTACGATTTGCTGCTTTGGTTCATGACTTAGGCAAAGCCTCGACACCAATTCAGGATTGGCCTAAACATCATGGACACGAGGAGGAGGGTACCAAGCTGATTCGAGCTTTATGTGCTCGCTTGCGCATTCCTAATGATTATCGCGACTTGGCCGTTACAGTGGCGCGAGCTCATTTGAATATTCATAGGGTATGCGAATTGCGTCCTAACACAATCGTCAAGCTTTTGGAGCAGGTAGATGCCTTTAGACGACCTCAATTATTTCATAAAATATTGATTGCTTGTCAAGCAGATGCCGAGAGTTGTGGCAAAACAGTGGTCTATCGCCAAACTCAATTATGGAATGAAATATTATCTGAATGTGTTAAAGTGACGCCACAAACTTTTATCGTCCTG
>N60
CCTGTCCAGGAACAGGATTGGGTAGTCGTCGGAGCAACGCCGGAAGAATTATTAAAAAGAAAATATAGGCAAGTTGGGCGGGATTTTCCCGTTTTTTTGCATCCTGAAACGAAAGAGGAATATGCATTAGCAAGAACAGAGCGTAAATCAGCTCCAGGATATTATGGATTCATTTGTGATTTTAGTGAATCGGTGACGTTGGAGGAGGATTTGGCACGACGAGATTTAACGATTAATGCCATGGCTATGGATGAACAGGGGAATTTAATTGATCCATATCAGGGACAGCGAGATCTCGAAGAGAAACTATTACGTCATGTGTCCCCCGCTTTTGCAGAAGATCCTGTTCGAGTATTACGTGTTGCCCGTTTTGCCAGCCGGTTTCATCATCTTGGATTTAAAATTGCCAATGAGACTCGTTTATTAATGTATTCCATGGTTAAACAAGGTGAATTAGCTCATTTGATTCCTGAGCGTGTTTGGCAGGAATGGCAAAAAAGTCTTCAAGAAAAAAATCCTGAACAATTTATTCTTTCTTTACGTTCCTGTGATGCATTAAGAGTGGTTTTGCCAGAAATTAACTCATTATTTGGTGTGCCTAATCCGCATCAATACCATCAAGAAATAGATACGGGCATTCATTCATTAATGGCATTAAGGGCATCATCTGAGCTTAGCGAAGAGCCATTAGTACGATTTGCTGCTTTGGTTCATGACTTAGGCAAAGCCTCGACACCAATTCAGGATTGGCCTAAACATCATGGACACGAGGAGGAGGGTACCAAGCTGATTCGAGCTTTATGTGCTCGCTTGCGCATTCCTAATGATTATCGCGACTTGGCCGTTACAGTGGCGCGAGCTCATTTGAATATTCATAGGGTATGCGAATTGCGTCCTAACACAATCGTCAAGCTTTTGGAGCAGGTAGATGCCTTTAGACGACCTCAATTATTTCATAAAATATTGATTGCTTGTCAAGCAGATGCCGAGAGTTGTGGCAAAACAGTGGTCTATCGCCAAACTCAATTATGGAATGAAATATTATCTGAATGTGTTAAAGTGACGCCACAAACTTTTATCGTCCTG
>N62
CCTGTCCAGGAACAGGATTGGGTAGTCGTCGGAGCAACGCCGGAAGAATTATTAAAAAGAAAATATAGGCAAGTTGGGCGGGATTTTCCCGTTTTTTTGCATCCTGAAACGAAAGAGGAATATGCATTAGCAAGAACAGAGCGTAAATCAGCTCCAGGATATTATGGATTCATTTGTGATTTTAGTGAATCGGTGACGTTGGAGGAGGATTTGGCACGACGAGATTTAACGATTAATGCCATGGCTATGGATGAACAGGGGAATTTAATTGATCCATATCAGGGACAGCGAGATCTCGAAGAGAAACTATTACGTCATGTGTCCCCCGCTTTTGCAGAAGATCCTGTTCGAGTATTACGTGTTGCCCGTTTTGCCAGCCGGTTTCATCATCTTGGATTTAAAATTGCCAATGAGACTCGTTTATTAATGTATTCCATGGTTAAACAAGGTGAATTAGCTCATTTGATTCCTGAGCGTGTTTGGCAGGAATGGCAAAAAAGTCTTCAAGAAAAAAATCCTGAACAATTTATTCTTTCTTTACGTTCCTGTGATGCATTAAGAGTGGTTTTGCCAGAAATTAACTCATTATTTGGTGTGCCTAATCCGCATCAATACCATCAAGAAATAGATACGGGCATTCATTCATTAATGGCATTAAGGGCATCATCTGAGCTTAGCGAAGAGCCATTAGTACGATTTGCTGCTTTGGTTCATGACTTAGGCAAAGCCTCGACACCAATTCAGGATTGGCCTAAACATCATGGACACGAGGAGGAGGGTACCAAGCTGATTCGAGCTTTATGTGCTCGCTTGCGCATTCCTAATGATTATCGCGACTTGGCCGTTACAGTGGCGCGAGCTCATTTGAATATTCATAGGGTATGCGAATTGCGTCCTAACACAATCGTCAAGCTTTTGGAGCAGGTAGATGCCTTTAGACGACCTCAATTATTTCATAAAATATTGATTGCTTGTCAAGCAGATGCCGAGAGTTGTGGCAAAACAGTGGTCTATCGCCAAACTCAATTATGGAATGAAATATTATCTGAATGTGTTAAAGTGACGCCACAAACTTTTATCGTCCTG
>N63
CCTGTCCAGGAACAGGATTGGGTAGTCGTCGGAGCAACGCCGGAAGAATTATTAAAAAGAAAATATAGGCAAGTTGGGCGGGATTTTCCCGTTTTTTTGCATCCTGAAACGAAAGAGGAATATGCATTAGCAAGAACAGAGCGTAAATCAGCTCCAGGATATTATGGATTCATTTGTGATTTTAGTGAATCAGTGACGTTGGAAGAGGATTTGGCACGACGAGATTTAACGATTAATGCCATGGCTATGGATGAACAGGGGAATTTAATTGATCCATATCAGGGACAGCGAGATCTCGAAGAGAAACTATTACGTCATGTGTCCCCCGCTTTTGCAGAAGATCCTGTTCGAGTATTACGTGTTGCCCGTTTTGCCAGCCGGTTTCATCATCTTGGATTTAAAATTGCCAATGAGACTCGTTTATTAATGTATTCCATGGTTAAACAAGGTGAATTAGCTCATTTGATTCCTGAGCGTGTTTGGCAGGAATGGCAAAAAAGTCTTCAAGAAAAAAATCCTGAACAATTTATTCTTTCTTTACGTTCCTGTGATGCATTAAGAGTGGTTTTGCCAGAAATTAACTCATTATTTGGTGTGCCTAATCCGCATCAATACCATCAAGAAATAGATACGGGCATTCATTCATTAATGGCATTAAGGGCATCATCTGAGCTTAGCGAAGAGCCATTAGTACGATTTGCTGCTTTGGTTCATGACTTAGGCAAAGCCTCGACACCAATTCAGGATTGGCCTAAACATCATGGACACGAGGAGGAGGGTACCAAGCTGATTCGAGCTTTATGTGCTCGCTTGCGCATTCCTAATGATTATCGCGACTTGGCCGTTACAGTGGCGCGAGCTCATTTGAATATTCATAGGGTATGCGAATTGCGTCCTAACACAATCGTCAAGCTTTTGGAGCAGGTAGATGCCTTTAGACGACCTCAATTATTTCAAAAAATATTGATTGCTTGTCAAGCAGATGCCGAGAGTTGTGCCAAAACAGTGGTCTATCGCCAAACTCAATTATGGAATGAAATATTATCTGAATGTGTTAAAGTGACGCCACAAACTTTTATCGTCCTG
>N64
CCTGTCCAGGAACAGGATTGGGTAGTCGTCGGAGCAACGCCGGAAGAATTATTAAAAAGAAAATATAGGCAAGTTGGGCGGGATTTTCCCGTTTTTTTGCATCCTGAAACGAAAGAGGAATATGCATTAGCAAGAACAGAGCGTAAATCAGCTCCAGGATATTATGGATTCATTTGTGATTTTAGTGAATCGGTGACGTTGGAGGAGGATTTGGCACGACGAGATTTAACGATTAATGCCATGGCTATGGATGAACAGGGGAATTTAATTGATCCATATCAGGGACAGCGAGATCTCGAAGAGAAACTATTACGTCATGTGTCCCCCGCTTTTGCAGAAGATCCTGTTCGAGTATTACGTGTTGCCCGTTTTGCCAGCCGGTTTCATCATCTTGGATTTAAAATTGCCAATGAGACTCGTTTATTAATGTATTCCATGGTTAAACAAGGTGAATTAGCTCATTTGATTCCTGAGCGTGTTTGGCAGGAATGGCAAAAAAGTCTTCAAGAAAAAAATCCTGAACAATTTATTCTTTCTTTACGTTCCTGTGATGCATTAAGAGTGGTTTTGCCAGAAATTAACTCATTATTTGGTGTGCCTAATCCGCATCAATACCATCAAGAAATAGATACGGGCATTCATTCATTAATGGCATTAAGGGCATCATCTGAGCTTAGCGAAGAGCCATTAGTACGATTTGCTGCTTTGGTTCATGACTTAGGCAAAGCCTCGACACCAATTCAGGATTGGCCTAAACATCATGGACACGAGGAGGAGGGTACCAAGCTGATTCGAGCTTTATGTGCTCGCTTGCGCATTCCTAATGATTATCGCGACTTGGCCGTTATAGTGGCGCGAGCTCATTTGAATATTCATAGGGTATGCGAATTGCGTCCTAACACAATCGTCAAGCTTTTGGAGCAGGTAGATGCCTTTAGACGACCTCAATTATTTCATAAAATATTGATTGCTTGTCAAGCAGATGCCGAGAGTTGTGGCAAAACAGTGGTCTATCGCCAAACTCAATTATGGAATGAAATATTATCTGAATGTGTTAAAGTGACGCCACAAACTTTTATCGTCCTG
>N65
CCTGTCCAGGAACAGGATTGGGTAGTCGTCGGAGCAACGCCGGAAGAATTATTAAAAAGAAAATATAGGCAAGTTGGGCGGGATTTTCCCGTTTTTTTGCATCCTGAAACGAAAGAGGAATATGCATTAGCAAGAACAGAGCGTAAATCAGCTCCAGGATATTATGGATTCATTTGTGATTTTAGTGAATCGGTGACGTTGGAGGAGGATTTGGCACGACGAGATTTAACGATTAATGCCATGGCTATGGATGAACAGGGGAATTTAATTGATCCATATCAGGGACAGCGAGATCTCGAAGAGAAACTATTACGTCATGTGTCCCCCGCTTTTGCAGAAGATCCTGTTCGAGTATTACGTGTTGCCCGTTTTGCCAGCCGGTTTCATCATCTTGGATTTAAAATTGCCAATGAGACTCGTTTATTAATGTATTCCATGGTTAAACAAGGTGAATTAGCTCATTTGATTCCTGAGCGTGTTTGGCAGGAATGGCAAAAAAGTCTTCAAGAAAAAAATCCTGAACAATTTATTCTTTCTTTACGTTCCTGTGATGCATTAAGAGTGGTTTTGCCAGAAATTAACTCATTATTTGGTGTGCCTAATCCGCATCAATACCATCAAGAAATAGATACGGGCATTCATTCATTAATGGCATTAAGGGCATCATCTGAGCTTAGCGAAGAGCCATTAGTACGATTTGCTGCTTTGGTTCATGACTTAGGCAAAGCCTCGACACCAATTCAGGATTGGCCTAAACATCATGGACACGAGGAGGAGGGTACCAAGCTGATTCGAGCTTTATGTGCTCGCTTGCGCATTCCTAATGATTATCGCGACTTGGCCGTTATAGTGGCGCGAGCTCATTTGAATATTCATAGGGTATGCGAATTGCGTCCTAACACAATCGTCAAGCTTTTGGAGCAGGTAGATGCCTTTAGACGACCTCAATTATTTCATAAAATATTGATTGCTTGTCAAGCAGATGCCGAGAGTTGTGGCAAAACAGTGGTCTATCGCCAAACTCAATTATGGAATGAAATATTATCTGAATGTGTTAAAGTGACGCCACAAACTTTTATCGTCCTG
>N67
CCTGTCCAGGAACAGGATTGGGTCGTCGTCGGAGCAACGCCGGAAGAATTATTAAAAAGAAAATATAGGCAAGTTGGGCGGGATTTTCCCGTTTTTTTGCATCCTGAAACGAAAGAGGAATATGCATTAGCAAGAACAGAGCGTAAATCAGCTCCAGGATATTATGGATTCATTTGTGATTTTAGTGAATCGGTGACGTTGGAGGAGGATTTGGCACGACGAGATTTAACGATTAATGCCATGGCTATGGATGAACAGGGAAATTTAATTGATCCATATCAGGGGCAGCGAGATCTCGACGAGAAATTATTACGTCATGTGTCCCCCGCTTTTGCAGAAGATCCTGTTCGGGTTTTACGTGTTGCCCGTTTTGCCAGCCGGTTTCATCATCTTGGATTTAAAATTGCCAATGAGACTCGTTTATTAATGTATTCCATGGTTAAGCAAGGTGAATTAGCTCATTTGATTCCTGAGCGTGTTTGGCAGGAATGGCAAAAAAGTCTTAAAGAAAAAAATCCTGAACAATTTATTCTTTCTTTACGTTCCTGTGATGCATTAAGAGTGGTTTTGCCAGAAATTAACTCATTATTTGGTGTGCCTAATCCACATCAATACCATCAAGAAATAGATACGGGCATTCATTCATTAATGGCATTAAGGGCATCATCTGAGCTTAGCGAAGAACCATTAGTACGATTTGCTGCTTTGGTTCATGATTTAGGCAAAGCCTCGACACCAATTCAGGATTGGCCTAAACATCATGGACACGAGGAGGAGGGTACCAAGCTGATTCGAGCTTTATGTGCTCGCTTGCGCATTCCTAATGATTATCGCGACTTGGCCGTTACAGTGGCGCGAGCTCATTTGAATATTCATAGGGTATGCGAATTGCGTCCTAACACAATCGTCAAGCTTTTGGAGCAGGTAGATGCCTTTAGACGACCTCAATTATTTCATAAAATATTGATTGCTTGTCAAGCAGATGCCGAGAGTTGTGGCAAAACAGTGGTCTATCGCCAAACTCAATTATGGAATGAAATATTATCTGAATGTGTTAAAGTGACGCCACAAACTTTTATCGTCCTG
>N68
CCTGTCCAGGAACAGGATTGGGTCGTCGTCGGAGCAACGCCGGAAGAATTATTAAAAAGAAGATATAGGCAAGTTGGTCGGGATTTCCCCGTTTTTTTGCATCCTGAAACGAAAGAGGAATATGCATTAGCAAGAACAGAGCGTAAATCAGCTCCAGGATATTATGGATTCATTTGTGATTTTAGTGAATCAGTGACATTGGAAGAGGATTTGGCACGACGAGATTTAACGATTAATGCCATGGCTATGGATGAACAGGGAAATTTAATTGATCCATATCAGGGACAGCGAGATCTCGAAGAGAAATTATTACGTCATGTGTCCCCCGCTTTTGCAGAAGATCCTGTTCGGGTTTTACGTGTTGCCCGTTTTGCCAGTCGGTTTCATCATCTTGGATTTAGAGTAGCCAATGAGACTCGTTTATTAATGTATTCCATGGTTAAACAAGGTGAATTAGCTCATTTGATCCCTGAGCGTGTTTGGCAGGAATGGCAAAAAAGTCTTGAAGAAAAAAACCCTGAGCAATTCATTCTTTCTTTACGTTCCTGTGATGCATTAAGAGTGATTTTGCCAGAAATTAACTCATTATTTGGTGTGCCTAATCCGTATCAATACCATCAAGAAATAGATACGGGCATTCATTCATTAATGGCATTACGGGCATCATCTGAGCTTAGCGAAGAACCATTAGTACGATTTGCTGCTTTGGTTCATGATTTAGGCAAAGCCTCGACACCAATTCAGGCTTGGCCTAAACACCATGGGCATGAGGAGGAGGGTACCAAGCTGATTCGAGCTTTATGTACCCGCTTGCGCATTCCTAATGATTATCGCGATTTGGCCGTTACAGTGGCGCGAGCTCATTTGAATATTCATAGGGTATGCGAATTGCGTCCTAACACAGTCGTCAAGCTTTTGGAGCAGGTAGATGCCTTTAGACGGCCTCAACTATTTCATAAAATATTGATTGCTTGCCAAGCAGATGCCGAGAGTTGTGGCAAAACAGTGGTCTATCGCCAAACTCAATTATGGAATGAAATATTATCTGAATGTGTTAAAGTGAAGCCACAAACTTTTATCGTCCTG
>N69
CCTGTCCAGGAACAGGATTGGGTCGTCGTCGGAGCAACGCCGGAAGAATTATTAAAAAGAAGATATAGGCAAGTTGGTCGGGATTTCCCCGTTTTTTTGCATCCTGAAACGAAAGAGGAATATGCATTAGCAAGAACAGAGCGTAAATCAGCTCCAGGATATTATGGATTCATTTGTGATTTTAGTGAATCAGTGACATTGGAAGAGGATTTGGCACGACGAGATTTAACGATTAATGCCATGGCTATGGATGAACAGGGAAATTTAATTGATCCATATCAGGGACAGCGAGATCTCGAAGAGAAATTATTACGTCATGTGTCCCCCGCTTTTGCAGAAGATCCTGTTCGGGTTTTACGTGTTGCCCGTTTTGCCAGTCGGTTTCATCATCTTGGATTTAGAGTAGCCAATGAGACTCGTTTATTAATGTATTCCATGGTTAAACAAGGTGAATTAGCTCATTTGATCCCTGAGCGTGTTTGGCAGGAATGGCAAAAAAGTCTTGAAGAAAAAAACCCTGAGCAATTCATTCTTTCTTTACGTTCCTGTGATGCATTAAGAGTGATTTTGCCAGAAATTAACTCATTATTTGGTGTGCCTAATCCGTATCAATACCATCAAGAAATAGATACGGGCATTCATTCATTAATGGCATTACGGGCATCATCTGAGCTTAGCGAAGAACCATTAGTACGATTTGCTGCTTTGGTTCATGATTTAGGCAAAGCCTCGACACCAATTCAGGCTTGGCCTAAACACCATGGGCATGAGGAGGAGGGTACCAAGCTGATTCGAGCTTTATGTACCCGCTTGCGCATTCCTAATGATTATCGCGATTTGGCCGTTACAGTGGCGCGAGCTCATTTGAATATTCATAGGGTATGCGAATTGCGTCCTAACACAGTCGTCAAGCTTTTGGAGCAGGTAGATGCCTTTAGACGGCCTCAACTATTTCATAAAATATTGATTGCTTGCCAAGCAGATGCCGAGAGTTGTGGCAAAACAGTGGTCTATCGCCAAACTCAATTATGGAATGAAATATTATCTGAATGTGTTAAAGTGAAGCCACAAACTTTTATCGTCCTG
>N70
CCTGTCCAGGAACAGGATTGGGTCGTCGTCGGAGCAACGCCGGAAGAATTATTAAAAAGAAGATATAGGCAAGTTGGTCGGGATTTCCCCGTTTTTTTGCATCCTGAAACGAAAGAGGAATATGCATTAGCAAGAACAGAGCGTAAATCAGCTCCAGGATATTATGGATTCATTTGTGATTTTAGTGAATCAGTGACATTGGAAGAGGATTTGGCACGACGAGATTTAACGATTAATGCCATGGCTATGGATGAACAGGGAAATTTAATTGATCCATATCAGGGACAGCGAGATCTCGAAGAGAAATTATTACGTCATGTGTCCCCCGCTTTTGCAGAAGATCCTGTTCGGGTTTTACGTGTTGCCCGTTTTGCCAGTCGGTTTCATCATCTTGGATTTAGAGTAGCCAATGAGACTCGTTTATTAATGTATTCCATGGTTAAACAAGGTGAATTAGCTCATTTGATCCCTGAGCGTGTTTGGCAGGAATGGCAAAAAAGTCTTGAAGAAAAAAACCCTGAGCAATTCATTCTTTCTTTACGTTCCTGTGATGCATTAAGAGTGATTTTGCCAGAAATTAACTCATTATTTGGTGTGCCTAATCCGTATCAATACCATCAAGAAATAGATACGGGCATTCATTCATTAATGGCATTACGGGCATCATCTGAGCTTAGCGAAGAACCATTAGTACGATTTGCTGCTTTGGTTCATGATTTAGGCAAAGCCTCGACACCAATTCAGGCTTGGCCTAAACACCATGGGCATGAGGAGGAGGGTACCAAGCTGATTCGAGCTTTATGTACCCGCTTGCGCATTCCTAATGATTATCGCGATTTGGCCGTTACAGTGGCGCGAGCTCATTTGAATATTCATAGGGTATGCGAATTGCGTCCTAACACAGTCGTCAAGCTTTTGGAGCAGGTAGATGCCTTTAGACGGCCTCAACTATTTCATAAAATATTGATTGCTTGCCAAGCAGATGCCGAGAGTTGTGGCAAAACAGTGGTCTATCGCCAAACTCAATTATGGAATGAAATATTATCTGAATGTGTTAAAGTGAAGCCACAAACTTTTATCGTCCTG
>N71
CCTGTCCAGGAACAGGATTGGGTCGTCGTCGGAGCAACGCCGGAAGAATTATTAAAAAGAAAATATAGGCAAGTTGGGCGGGATTTCCCCGTTTTTTTGCATCCTGAAACGAAAGAGGAATATGCATTAGCAAGAACAGAGCGTAAATCAGCTCCAGGATATTATGGATTCATTTGTGATTTTAGTGAATCAGTGACGTTGGAAGAGGATTTGGCACGACGAGATTTAACGATTAATGCCATGGCTATGGATGAACAGGGAAATTTAATTGATCCATACCAGGGACAGCGAGATCTCGAAGAGAAATTATTACGTCATGTGTCCTCCGCTTTTGCAGAAGATCCTGTTCGGGTTTTACGTGTTGCCCGTTTTGCCAGTCGGTTTCATCATCTTGGATTTAGAATAGCCAATGAGACTCGTTTATTAATGTATTCCATGGTTAAACAAGGTGAATTAGCTCATTTGATCCCCGAGCGTGTTTGGCAGGAATGGCAAAAAAGTCTTCAAGAAAAAAATCCTGAACAATTCATTCTTTCTTTACGTTCCTGTGATGCATTAAGAGTGATTTTGCCAGAAATTAACTCATTATTTGGTGTGCCTAATCCACATCAATACCATCAAGAAATAGATACGGGCATTCATTCATTAATGGCATTAAGGGCATCATCTGAGCTTAGCGAAGAACCATTAGTACGATTTGCTGCTTTGGTTCATGATTTAGGCAAAGCTTCGACACCAATTCAGGCTTGGCCTAAACATCATGGACACGAGGAGGAGGGTACTAAGCTGATTCGAGCTTTATGTGCTCGCTTACGCATTCCTAATGATTATCGCGACTTGGCCGTTACAGTGGCACGAGCTCATTTGAATATTCATAGGGTATGCGAATTGCGTCCTAACACGATCGTCAAGCTTTTGGAGCAGGTAGATGCCTTTAGACGACCTCAATTATTTCATAAAATATTGATTGCTTGTCAAGCAGATGCCGAGAGTTGTGGCAAAACAGTGGTCTATCGCCAAACTCAATTATGGAATGAAATATTATCTGAATGTGTTAAAGTGACGCCACAAACTTTTATTGTCCTG
>N72
CCTGTCCAGGAACAGGATTGGGTCGTCGTCGGAGCAACGCCGGAAGAATTATTAAAAAGAAGATATAGGCAAGTTGGTCGGGATTTCCCCGTTTTTTTGCATCCTGAAACGAAAGAGGAATATGCATTAGCAAGAACAGAGCGTAAATCAGCTCCAGGATATTATGGATTCATTTGTGATTTTAGTGAATCAGTGACATTGGAAGAGGATTTGGCACGACGAGATTTAACGATTAATGCCATGGCTATGGATGAACAGGGAAATTTAATTGATCCATATCAGGGACAGCGAGATCTCGAAGAGAAATTATTACGTCATGTGTCCCCCGCTTTTGCAGAAGATCCTGTTCGGGTTTTACGTGTTGCCCGTTTTGCCAGTCGGTTTCATCATCTTGGATTTAGAGTAGCCAATGAGACTCGTTTATTAATGTATTCCATGGTTAAACAAGGTGAATTAGCTCATTTGATCCCTGAGCGTGTTTGGCAGGAATGGCAAAAAAGTCTTGAAGAAAAAAACCCTGAGCAATTCATTCTTTCTTTACGTTCCTGTGATGCATTAAGAGTGATTTTGCCAGAAATTAACTCATTATTTGGTGTGCCTAATCCGTATCAATACCATCAAGAAATAGATACGGGCATTCATTCATTAATGGCATTACGGGCATCATCTGAGCTTAGCGAAGAACCATTAGTACGATTTGCTGCTTTGGTTCATGATTTAGGCAAAGCCTCGACACCAATTCAGGCTTGGCCTAAACACCATGGGCATGAGGAGGAGGGTACCAAGCTGATTCGAGCTTTATGTACCCGCTTGCGCATTCCTAATGATTATCGCGATTTGGCCGTTACAGTGGCGCGAGCTCATTTGAATATTCATAGGGTATGCGAATTGCGTCCTAACACAGTCGTCAAGCTTTTGGAGCAGGTAGATGCCTTTAGACGGCCTCAACTATTTCATAAAATATTGATTGCTTGCCAAGCAGATGCCGAGAGTTGTGGCAAAACAGTGGTCTATCGCCAAACTCAATTATGGAATGAAATATTATCTGAATGTGTTAAAGTGAAGCCACAAACTTTTATCGTCCTG
>N75
CCTGTCCAGGAACAGGATTGGGTAGTCGTCGGAGCAACGCCGGAAGAATTATTAAAAAGAAAATATAGGCAAGTTGGGCGGGATTTCCCCGTTTTTTTGCATCCTGAAACGAAAGAGGAATATGCATTAGCAAGAACAGAGCGTAAATCAGCTCCAGGATATTATGGATTCATTTGTGATTTTAGTGAATCAGTGACGTTGGAAGAGGATTTGGCACGACGAGATTTAACGATTAATGCCATGGCTATGGATGAACAGGGAAATTTAATTGATCCATATCAGGGACAGCGAGATCTCGAAGAGAAATTATTACGTCATGTGTCTTCCGCTTTTGCAGAAGATCCTGTTCGGGTTTTACGTGTTGCCCGTTTTGCCAGTCGGTTTCATCATCTTGGATTTAGAATAGCCAATGAGACTCGTTTATTAATGTATTCCATGGTTAAACAAGGTGAATTAGCTCATTTGATCCCCGAGCGTGTTTGGCAGGAATGGCAAAAAAGTCTTGAAGAAAAAAATCCTGAACAATTCATTCTTTCTTTACGTTCCTGTGATGCATTAAGAGTGATTTTGCCAGAAATTAACTCATTATTTGGTGTGCCTAATCCACATCAATACCATCAAGAAATAGATACGGGCATTCATTCATTAATGACATTACGGGCATCATCTGAGCTTAGCGAAGAACCATTAGTACGATTTGCTGCTTTGGTTCATGATTTAGGCAAAGCCTCGACACCAATTCAGGCATGGCCTAAACACCATGGGCATGAGGAGGAGGGTACCAAGCTGATTCGAGCATTATGTGCTCGCTTGCGCATTCCTAATGATTATCGCGACTTGGCCGTTACAGTGGCGCGAGCTCATTTGAATATTCATAGGGTATGCGAATTGCGTCCTAACACAATCGTCAAGCTTTTGGAGCAGGTAGATGCCTTTAGACGACCTCAATTATTTCATAAAATATTGATTGCTTGTCAAGCAGATGCCGAGAGTTGTGGCAAAACAGTGGTCTATCGCCAAACTCAATTATGGAATGAAATATTATCTGAATGTGTTAAAGTGACGCCACAAACTTTTATCGTCCTG
>N83
CCTGTCCAGGAACAGGATTGGGTAGTCGTCGGAGCAACGCCGGAAGAATTATTAAAAAGAAAATATAGGCAAGTTGGGCGGGATTTTCCCGTTTTTTTGCATCCTGAAACGAAAGAGGAATATGCATTAGCAAGAACAGAGCGTAAATCAGCTCCAGGATATTATGGATTCATTTGTGATTTTAGTGAATCGGTGACGTTGGAGGAGGATTTGGCACGACGAGATTTAACGATTAATGCCATGGCTATGGATGAACAGGGGAATTTAATTGATCCATATCAGGGACAGCGAGATCTCGAAGAGAAACTATTACGTCATGTGTCCCCCGCTTTTGCAGAAGATCCTGTTCGAGTATTACGTGTTGCCCGTTTTGCCAGCCGGTTTCATCATCTTGGATTTAAAATTGCCAATGAGACTCGTTTATTAATGTATTCCATGGTTAAACAAGGTGAATTAGCTCATTTGATTCCTGAGCGTGTTTGGCAGGAATGGCAAAAAAGTCTTCAAGAAAAAAATCCTGAACAATTTATTCTTTCTTTACGTTCCTGTGATGCATTAAGAGTGGTTTTGCCAGAAATTAACTCATTATTTGGTGTGCCTAATCCGCATCAATACCATCAAGAAATAGATACGGGCATTCATTCATTAATGGCATTAAGGGCATCATCTGAGCTTAGCGAAGTGCCATTAGTACGATTTGCTGCTTTGGTTCATGACTTAGGCAAAGCCTCGACACCAATTCAGGATTGGCCTAAACATCATGGACACGAGGAGGAGGGTACCAAGCTGATTCGAGCTTTATGTGCTCGCTTGCGCATTCCTAATGATTATCGCGACTTGGCCGTTACAGTGGCGCGAGCTCATTTGAATATTCATAGGGTATGCGAATTGCGTCCTAACACAATCGTCAAGCTTTTGGAGCAGGTAGATGCCTTTAGACGACCTCAATTATTTCATAAAATATTGATTGCTTGTCAAGCAGATGCCGAGAGTTGTGGCAAAACAGTGGTCTATCGCCAAACTCAATTATGGAATGAAATATTATCTGAATGTGTTAAAGTGACGCCACAAACTTTTATCGTCCTG
>N85
CCTGTCCAGGAACAGGATTGGGTAGTCGTCGGAGCAACGCCGGAAGAATTATTAAAAAGAAAATATAGGCAAGTTGGGCGGGATTTCCCCGTTTTTTTGCATCCTGAAACGAAAGAGGAATATGCATTAGCAAGAACAGAGCGTAAATCAGCTCCAGGATATTATGGATTCATTTGTGATTTTAGTGAATCAGTGACGTTGGAAGAGGATTTGGCACGACGAGATTTAACGATTAATGCCATGGCTATGGATGAACAGGGAAATTTAATTGATCCATATCAGGGACAGCGAGATCTCGAAGAGAAATTATTACGTCATGTGTCCTCCGCTTTTGTAGAAGATCCTGTTCGGGTTTTACGTGTTGCCCGTTTTGCCAGTCGGTTTCATCATCTTGGATTTAGAATAGCCAATGAGACTCGTTTATTAATGTATTCCATGGTTAAACAAGGTGAATTAGCTCATTTGATCCCCGAGCGTGTTTGGCAGGAATGGCAAAAAAGTCTTGAAGAAAAAAATCCTGAACAATTCATTCTTTCTTTACGTTCCTGTGATGCATTAAGAGTGATTTTGCCAGAAATTAACTCATTATTTGGTGTGCCTAATCCACATCAATACCATCAAGAAATAGATACGGGCATTCATTCATTAATGACATTACGGGCATCATCTGAGCTTAGCGAAGAACCATTAGTACGATTTGCTGCTTTGGTTCATGATTTAGGCAAAGCCTCGACACCAATTCAGGCATGGCCTAAACACCATGGGCATGAGGAGGAGGGTACCAAGCTGATTCGAGCATTATGTGCTCGCTTGCGCATTCCTAATGATTATCGCGACTTGGCCGTTACAGTGGCGCGAGCTCATTTGAATATTCATAGGCTATGCGAATTGCGTCCTAACACAATCGTCAAGCTTTTGGAGCAGGTAGATGCCTTTAGACGACCTCAATTATTTCATAAAATATTGATTGCTTGTCAAGCAGATGCCGAGAGTTGTGGCAAAACAGTGGTCTATCGCCAAACTCAATTATGGAATGAAATATTATCTGAATGTGTTAAAGTGACGCCACAAACTTTTATCGTCCTG
>N92
CCTGTCCAGGAACAGGATTGGGTCGTCGTCGGAGCAACGCCGGAAGAATTATTAAAAAGAAGATATAGGCAAGTTGGGCGGGATTTCCCCGTTTTTTTGCATCCTGAAACGAAAGAGGAATATGCATTAGCAAGAACAGAGCGTAAATCAGCTCCAGGATATTATGGATTCATTTGTGATTTTAGTGAATCAGTGACATTGGAAGAGGATTTGGCACGACGAGATTTAACGATTAATGCCATGGCCATGGATGAACAGGGAAATTTAATTGATCCATATCAGGGACAGCGAGATCTCGAAGAGAAATTATTACGTCATGTGTCCCCCGCTTTTGCAGAAGATCCTGTTCGGGTTTTACGTGTTGCCCGTTTTGCCAGTCGGTTTCATCATCTTGGATTTAGAGTAGCCAATGAGACTCGTTTATTAATGTATTCCATGGTTAAACAAGGTGAATTAGCTCATTTGATCCCTGAGCGTGTTTGGCAGGAATGGCAAAAAAGTCTTGAAGAAAAAAACCCTGAGCAATTCATTCTTTCTTTACGTTCCTGTGATGCATTAAGAGTGATTTTGCCAGAAATTAACTCATTATTTGGTGTGCCTAATCCGTATCAATACCATCAAGAAATAGATACGGGCATTCATTCATTAATGGCATTACGGGCATCATCTGAGCTTAGCGAAGAACCATTAGTACGATTTGCTGCTTTGGTTCATGATTTAGGCAAAGCCTCGACACCAATTCAGGCTTGGCCTAAACACCATGGGCATGAGGAGGAGGGTACCAAGCTGATTCGAGCTTTATGTACCCGCTTGCGCATTCCTAATGATTATCGCGATTTGGCCGTTACAGTGGCGCGAGCTCATTTGAATATTCATAGGGTATGCGAATTGCGTCCTAACACAGTCGTCAAGCTTTTGGAGCAGGTAGATGCCTTTAGACGGCCTCAACTATTTCATAAAATATTGATTGCTTGCCAAGCAGATGCCGAGAGTTGTGGCAAAACAGTGGTCTATCGCCAAACTCAATTATGGAATGAAATATTATCTGAATGTGTTAAAGTGAAGCCACAAACTTTTATCGTCCTG
>N93
CCTGTCCAGGAACAGGATTGGGTCGTCGTCGGAGCAACGCCGGAAGAATTATTAAAAAGAAGATATAGGCAAGTTGGTCGGGATTTCCCCGTTTTTTTGCATCCTGAAACGAAAGAGGAATATGCATTAGCAAGAACAGAGCGTAAATCAGCTCCAGGATATTATGGATTCATTTGTGATTTTAGTGAATCAGTGACATTGGAAGAGGATTTGGCACGACGAGATTTAACGATTAATGCCATGGCTATGGATGAACAGGGAAATTTAATTGATCCATATCAGGGACAGCGAGATCTCGAAGAGAAATTATTACGTCATGTGTCCCCCGCTTTTGCAGAAGATCCTGTTCGGGTTTTACGTGTTGCCCGTTTTGCCAGTCGGTTTCATCATCTTGGATTTAGAGTAGCCAATGAGACTCGTTTATTAATGTATTCCATGGTTAAACAAGGTGAATTAGCTCATTTGATCCCTGAGCGTGTTTGGCAGGAATGGCAAAAAAGTCTTGAAGAAAAAAACCCTGAGCAATTCATTCTTTCTTTACGTTCCTGTGATGCATTAAGAGTGATTTTGCCAGAAATTAACTCATTATTTGGTGTGCCTAATCCGTATCAATACCATCAAGAAATAGATACGGGTATTCATTCATTAATGGCATTACGGGCATCATCTGAGCTTAGCGAAGAACCATTAGTACGATTTGCTGCTTTGGTTCATGATTTAGGCAAAGCCTCGACACCAATTCAGGCTTGGCCTAAACACCATGGGCATGAGGAGGAGGGTACCAAGCTGATTCGAGCTTTATGTACCCGCTTGCGCATTCCTAATGATTATCGCGATTTGGCCGTTACAGTGTCGCGAGCTCATTTGAATATTCATAGGGTATGCGAATTGCGTCCTAACACAGTCGTCAAGCTTTTGGAGCAGGTAGATGCCTTTAGACGACCTCAACTATTTCATAAAATATTGATTGCTTGCCAAGCAGATGCCGAGAGTTGTGGCAAAACAGTGGTCTATCGCCAAACTCAATTATGGAATGAAATATTATCTGAATGTGTTAAAGTGAAGCCACAAACTTTTATCGTCCTG
>N95
CCTGTCCAGGAACAGGATTGGGTCGTCGTCGGAGCAACGCCGGAAGAATTATTAAAAAGAAGATATAGGCAAGTTGGGCGGGATTTCCCCGTTTTTTTGCATCCTGAAACGAAAGAGGAATATGCATTAGCAAGAACAGAGCGTAAATCAGCTCCAGGATATTATGGATTCATTTGTGATTTTAGTGAATCAGTGACATTGGAAGAGGATTTGGCACGACGAGATTTAACGATTAATGCCATGGCTATGGATGAACAGGGAAATTTAATTGATCCATATCAGGGACAGCGAGATCTCGAAGAGAAATTATTACGCCATGTGTCCCCCGCTTTTGCAGAAGATCCTGTTCGGGTTTTACGTGTTGCCCGTTTTGCCAGTCGGTTTCATCATCTTGGATTTAGAGTAGCCAATGAGACTCGTTTATTAATGTATTCCATGGTTAAACAAGGTGAATTAGCTCATTTGATCCCTGAGCGTGTTTGGCAGGAATGGCAAAAAAGTCTTGAAGAAAAAAACCCTGAGCAATTCATTCTTTCTTTACGTTCCTGTGATGCATTAAGAGTGATTTTGCCAGAAATTAACTCATTATTTGGTGTGCCTAATCCGTATCAATACCATCAAGAAATAGATACGGGCATTCATTCATTAATGGCATTACGGGCATCATCTGAGCTTAGCGAAGAACCATTAGTACGATTTGCTGCTTTGGTTCATGATTTAGGCAAAGCCTCGACACCAATTCAGGCTTGGCCTAAACACCATGGGCATGAGGAGGAGGGTACCAAGCTGATTCGAGCTTTATGTACCCGCTTGCGCATTCCTAATGATTATCGCGATTTGGCCGTTACAGTGGCGCGAGCTCATTTGAATATTCATAGGGTATGCGAATTGCGTCCTAACACAGTCGTCAAGCTTTTGGAGCAGGTAGATGCCTTTAGACGGCCTCAACTATTTCATAAAATATTGATTGCTTGCCAAGCAGATGCCGAGAGTTGTGGCAAAACAGTGGTCTATCGCCAAACTCAATTATGGAATGAAATATTATCTGAATGTGTTAAAGTGAAGCCACAAACTTTTATCGTCCTG
>N96
CCTGTCCAGGAACAGGATTGGGTCGTCGTCGGAGCAACGCCGGAAGAATTATTAAAAAGAAGATATAGGCAAGTTGGGCGGGATTTCCCCGTTTTTTTGCATCCTGAAACGAAAGAGGAATATGCATTAGCAAGAACAGAGCGTAAATCAGCTCCAGGATATTATGGATTCATTTGTGATTTTAGTGAATCAGTGACATTGGAAGAGGATTTGGCACGACGAGATTTAACGATTAATGCCATGGCCATGGATGAACAGGGAAATTTAATTGATCCATATCAGGGACAGCGAGATCTCGAAGAGAAATTATTACGTCATGTGTCCCCCGCTTTTGCAGAAGATCCTGTTCGGGTTTTACGTGTTGCCCGTTTTGCCAGTCGGTTTCATCATCTTGGATTTAGAGTAGCCAATGAGACTCGTTTATTAATGTATTCCATGGTTAAACAAGGTGAATTAGCTCATTTGATCCCTGAGCGTGTTTGGCAGGAATGGCAAAAAAGTCTTGAAGAAAAAAACCCTGAGCAATTCATTCTTTCTTTACGTTCCTGTGATGCATTAAGAGTGATTTTGCCAGAAATTAACTCATTATTTGGTGTGCCTAATCCGTATCAATACCATCAAGAAATAGATACGGGCATTCATTCATTAATGGCATTACGGGCATCATCTGAGCTTAGCGAAGAACCATTAGTACGATTTGCTGCTTTGGTTCATGATTTAGGCAAAGCCTCGACACCAATTCAGGCTTGGCCTAAACACCATGGGCATGAGGAGGAGGGTACCAAGCTGATTCGAGCTTTATGTACCCGCTTGCGCATTCCTAATGATTATCGCGATTTGGCCGTTACAGTGGCGCGAGCTCATTTGAATATTCATAGGGTATGCGAATTGCGTCCTAACACAGTCGTCAAGCTTTTGGAGCAGGTAGATGCCTTTAGACGGCCTCAACTATTTCATAAAATATTGATTGCTTGCCAAGCAGATGCCGAGAGTTGTGGCAAAACAGTGGTCTATCGCCAAACTCAATTATGGAATGAAATATTATCTGAATGTGTTAAAGTGAAGCCACAAACTTTTATCGTCCTG
>N97
CCTGTCCAGGAACAGGATTGGGTAGTCGTCGGAGCAACGCCGGAAGAATTATTAAAAAGAAAATATAGGCAAGTTGGGCGGGATTTTCCCGTTTTTTTGCATCCTGAAACGAAAGAGGAATATGCATTAGCAAGAACAGAGCGTAAATCAGCTCCAGGATATTATGGATTCATTTGTGATTTTAGTGAATCGGTGACGTTGGAGGAGGATTTGGCACGACGAGATTTAACGATTAATGCCATGGCTATGGATGAACAGGGGAATTTAATTGATCCATATCAGGGACAGCGAGATCTCGAAGAGAAACTATTACGTCATGTGTCCCCCGCTTTTGCAGAAGATCCTGTTCGAGTATTACGTGTTGCCCGTTTTGCCAGCCGGTTTCATCATCTTGGATTTAAAATTGCCAATGAGACTCGTTTATTAATGTATTCCATGGTTAAACAAGGTGAATTAGCTCATTTGATTCCTGAGCGTGTTTGGCAGGAATGGCAAAAAAGTCTTCAAGAAAAAAATCCTGAACAATTTATTCTTTCTTTACGTTCCTGTGATGCATTAAGAGTGGTTTTGCCAGAAATTAACTCATTATTTGGTGTGCCTAATCCGCATCAATACCATCAAGAAATAGATACGGGCATTCATTCATTAATGGCATTAAGGGCATCATCTGAGCTTAGCGAAGTGCCATTAGTACGATTTGCTGCTTTGGTTCATGACTTAGGCAAAGCCTCGACACCAATTCAGGATTGGCCTAAACATCATGGACACGAGGAGGAGGGTACCAAGCTGATTCGAGCTTTATGTGCTCGCTTGCGCATTCCTAATGATTATCGCGACTTGGCCGTTACAGTGGCGCGAGCTCATTTGAATATTCATAGGGTATGCGAATTGCGTCCTAACACAATCGTCAAGCTTTTGGAGCAGGTAGATGCCTTTAGACGACCTCAATTATTTCATAAAATATTGATTGCTTGTCAAGCAGATGCCGAGAGTTGTGGCAAAACAGTGGTCTATCGCCAAACTCAATTATGGAATGAAATATTATCTGAATGTGTTAAAGTGACGCCACAAACTTTTATCGTCCTG
>N98
CCTGTCCAGGAACAGGATTGGGTCGTCGTCGGAGCAACGCCGGAAGAATTATTAAAAAGAAGATATAGGCAAGTTGGTCGGGATTTCCCCGTTTTTTTGCATCCTGAAACGAAAGAGGAATATGCATTAGCAAGAACAGAGCGTAAATCAGCTCCAGGATATTATGGATTCATTTGTGATTTTAGTGAATCAGTGACATTGGAAGAGGATTTGGCACGACGAGATTTAACGATTAATGCCATGGCTATGGATGAACAGGGAAATTTAATTGATCCATATCAGGGACAGCGAGATCTCGAAGAGAAATTATTACGTCATGTGTCCCCCGCTTTTGCAGAAGATCCTGTTCGGGTTTTACGTGTTGCCCGTTTTGCCAGTCGGTTTCATCATCTTGGATTTAGAGTAGCCAATGAGACTCGTTTATTAATGTATTCCATGGTTAAACAAGGTGAATTAGCTCATTTGATCCCTGAGCGTGTTTGGCAGGAATGGCAAAAAAGTCTTGAAGAAAAAAACCCTGAGCAATTCATTCTTTCTTTACGTTCCTGTGATGCATTAAGAGTGATTTTGCCAGAAATTAACTCATTATTTGGTGTGCCTAATCCGTATCAATACCATCAAGAAATAGATACGGGCATTCATTCATTAATGGCATTACGGGCATCATCTGAGCTTAGCGAAGAACCATTAGTACGATTTGCTGCTTTGGTTCATGATTTAGGCAAAGCCTCGACACCAATTCAGGCTTGGCCTAAACACCATGGGCATGAGGAGGAGGGTACCAAGCTGATTCGAGCTTTATGTACCCGCTTGCGCATTCCTAATGATTATCGCGATTTGGCCGTTACAGTGGCGCGAGCTCATTTGAATATTCATAGGGTATGCGAATTGCGTCCTAACACAGTCGTCAAGCTTTTGGAGCAGGTAGATGCCTTTAGACGGCCTCAACTATTTCATAAAATATTGATTGCTTGCCAAGCAGATGCCGAGAGTTGTGGCAAAACAGTGGTCTATCGCCAAACTCAATTATGGAATGAAATATTATCTGAATGTGTTAAAGTGAAGCCACAAACTTTTATCGTCCTG
>N99
CCTGTCCAGGAACAGGATTGGGTCGTCGTCGGAGCAACGCCGGAAGAATTATTAAAAAGAAGATATAGGCAAGTTGGGCGGGATTTCCCCGTTTTTTTGCATCCTGAAACGAAAGAGGAATATGCATTAGCAAGAACAGAGCGTAAATCAGCTCCAGGATATTATGGATTCATTTGTGATTTTAGTGAATCAGTGACATTGGAAGAGGATTTGGCACGACGAGATTTAACGATTAATGCCATGGCTATGGATGAACAGGGAAATTTAATTGATCCATATCAGGGACAGCGAGATCTCGAAGAGAAATTATTACGCCATGTGTCCCCCGCTTTTGCAGAAGATCCTGTTCGGGTTTTACGTGTTGCCCGTTTTGCCAGTCGGTTTCATCATCTTGGATTTAGAGTAGCCAATGAGACTCGTTTATTAATGTATTCCATGGTTAAACAAGGTGAATTAGCTCATTTGATCCCTGAGCGTGTTTGGCAGGAATGGCAAAAAAGTCTTGAAGAAAAAAACCCTGAGCAATTCATTCTTTCTTTACGTTCCTGTGATGCATTAAGAGTGATTTTGCCAGAAATTAACTCATTATTTGGTGTGCCTAATCCGTATCAATACCATCAAGAAATAGATACGGGCATTCATTCATTAATGGCATTACGGGCATCATCTGAGCTTAGCGAAGAACCATTAGTACGATTTGCTGCTTTGGTTCATGATTTAGGCAAAGCCTCGACACCAATTCAGGCTTGGCCTAAACACCATGGGCATGAGGAGGAGGGTACCAAGCTGATTCGAGCTTTATGTACCCGCTTGCGCATTCCTAATGATTATCGCGATTTGGCCGTTACAGTGGCGCGAGCTCATTTGAATATTCATAGGGTATGCGAATTGCGTCCTAACACAGTCGTCAAGCTTTTGGAGCAGGTAGATGCCTTTAGACGGCCTCAACTATTTCATAAAATATTGATTGCTTGCCAAGCAGATGCCGAGAGTTGTGGCAAAACAGTGGTCTATCGCCAAACTCAATTATGGAATGAAATATTATCTGAATGTGTTAAAGTGAAGCCACAAACTTTTATCGTCCTG
>N102
CCTGTCCAGGAACAGGATTGGGTCGTCGTCGGAGCAACGCCGGAAGAATTATTAAAAAGAAGATATAGGCAAGTTGGGCGGGATTTCCCCGTTTTTTTGCATCCTGAAACGAAAGAGGAATATGCATTAGCAAGAACAGAGCGTAAATCAGCTCCAGGATATTATGGATTCATTTGTGATTTTAGTGAATCAGTGACATTGGAAGAGGATTTGGCACGACGAGATTTAACGATTAATGCCATGGCCATGGATGAACAGGGAAATTTAATTGATCCATATCAGGGACAGCGAGATCTCGAAGAGAAATTATTACGTCATGTGTCCCCCGCTTTTGCAGAAGATCCTGTTCGGGTTTTACGTGTTGCCCGTTTTGCCAGTCGGTTTCATCATCTTGGATTTAGAGTAGCCAATGAGACTCGTTTATTAATGTATTCCATGGTTAAACAAGGTGAATTAGCTCATTTGATCCCTGAGCGTGTTTGGCAGGAATGGCAAAAAAGTCTTGAAGAAAAAAACCCTGAGCAATTCATTCTTTCTTTACGTTCCTGTGATGCATTAAGAGTGATTTTGCCAGAAATTAACTCATTATTTGGTGTGCCTAATCCGTATCAATACCATCAAGAAATAGATACGGGCATTCATTCATTAATGGCATTACGGGCATCATCTGAGCTTAGCGAAGAACCATTAGTACGATTTGCTGCTTTGGTTCATGATTTAGGCAAAGCCTCGACACCAATTCAGGCTTGGCCTAAACACCATGGGCATGAGGAGGAGGGTACCAAGCTGATTCGAGCTTTATGTACCCGCTTGCGCATTCCTAATGATTATCGCGATTTGGCCGTTACAGTGGCGCGAGCTCATTTGAATATTCATAGGGTATGCGAATTGCGTCCTAACACAGTCGTCAAGCTTTTGGAGCAGGTAGATGCCTTTAGACGGCCTCAACTATTTCATAAAATATTGATTGCTTGCCAAGCAGATGCCGAGAGTTGTGGCAAAACAGTGGTCTATCGCCAAACTCAATTATGGAATGAAATATTATCTGAATGTGTTAAAGTGAAGCCACAAACTTTTATCGTCCTG
>N103
CCTGTCCAGGAACAGGATTGGGTCGTCGTCGGAGCAACGCCGGAAGAATTATTAAAAAGAAGATATAGGCAAGTTGGGCGGGATTTCCCCGTTTTTTTGCATCCTGAAACGAAAGAGGAATATGCATTAGCAAGAACAGAGCGTAAATCAGCTCCAGGATATTATGGATTCATTTGTGATTTTAGTGAATCAGTGACATTGGAAGAGGATTTGGCACGACGAGATTTAACGATTAATGCCATGGCCATGGATGAACAGGGAAATTTAATTGATCCATATCAGGGACAGCGAGATCTCGAAGAGAAATTATTACGTCATGTGTCCCCCGCTTTTGCAGAAGATCCTGTTCGGGTTTTACGTGTTGCCCGTTTTGCCAGTCGGTTTCATCATCTTGGATTTAGAGTAGCCAATGAGACTCGTTTATTAATGTATTCCATGGTTAAACAAGGTGAATTAGCTCATTTGATCCCTGAGCGTGTTTGGCAGGAATGGCAAAAAAGTCTTGAAGAAAAAAACCCTGAGCAATTCATTCTTTCTTTACGTTCCTGTGATGCATTAAGAGTGATTTTGCCAGAAATTAACTCATTATTTGGTGTGCCTAATCCGTATCAATACCATCAAGAAATAGATACGGGCATTCATTCATTAATGGCATTACGGGCATCATCTGAGCTTAGCGAAGAACCATTAGTACGATTTGCTGCTTTGGTTCATGATTTAGGCAAAGCCTCGACACCAATTCAGGCTTGGCCTAAACACCATGGGCATGAGGAGGAGGGTACCAAGCTGATTCGAGCTTTATGTACCCGCTTGCGCATTCCTAATGATTATCGCGATTTGGCCGTTACAGTGGCGCGAGCTCATTTGAATATTCATAGGGTATGCGAATTGCGTCCTAACACAGTCGTCAAGCTTTTGGAGCAGGTAGATGCCTTTAGACGGCCTCAACTATTTCATAAAATATTGATTGCTTGCCAAGCAGATGCCGAGAGTTGTGGCAAAACAGTGGTCTATCGCCAAACTCAATTATGGAATGAAATATTATCTGAATGTGTTAAAGTGAAGCCACAAACTTTTATCGTCCTG
>N105
CCTGTCCAGGAACAGGATTGGGTAGTCGTCGGAGCAACGCCGGAAGAATTATTAAAAAGAAAATATAGGCAAGTTGGGCGGGATTTTCCCGTTTTTTTGCATCCTGAAACGAAAGAGGAATATGCATTAGCAAGAACAGAGCGTAAATCAGCTCCAGGATATTATGGATTCATTTGTGATTTTAGTGAATCGGTGACGTTGGAGGAGGATTTGGCACGACGAGATTTAACGATTAATGCCATGGCTATGGATGAACAGGGGAATTTAATTGATCCATATCAGGGACAGCGAGATCTCGAAGAGAAACTATTACGTCATGTGTCCCCCGCTTTTGCAGAAGATCCTGTTCGAGTATTACGTGTTGCCCGTTTTGCCAGCCGGTTTCATCATCTTGGATTTAAAATTGCCAATGAGACTCGTTTATTAATGTATTCCATGGTTAAACAAGGTGAATTAGCTCATTTGATTCCTGAGCGTGTTTGGCAGGAATGGCAAAAAAGTCTTCAAGAAAAAAATCCTGAACAATTTATTCTTTCTTTACGTTCCTGTGATGCATTAAGAGTGGTTTTGCCAGAAATTAACTCATTATTTGGTGTGCCTAATCCGCATCAATACCATCAAGAAATAGATACGGGCATTCATTCATTAATGGCATTAAGGGCATCATCTGAGCTTAGCGAAGAGCCATTAGTACGATTTGCTGCTTTGGTTCATGACTTAGGCAAAGCCTCGACACCAATTCAGGATTGGCCTAAACATCATGGACACGAGGAGGAGGGTACCAAGCTGATTCGAGCTTTATGTGCTCGCTTGCGCATTCCTAATGATTATCGCGACTTGGCCGTTACAGTGGCGCGAGCTCATTTGAATATTCATAGGGTATGCGAATTGCGTCCTAACACAATCGTCAAGCTTTTGGAGCAGGTAGATGCCTTTAGACGACCTCAATTATTTCATAAAATATTGATTGCTTGTCAAGCAGATGCCGAGAGTTGTGGCAAAACAGTGGTCTATCGCCAAACTCAATTATGGAATGAAATATTATCTGAATGTGTTAAAGTGACGCCACAAACTTTTATCGTCCTG
>N108
CCTGTCCAGGAACAGGATTGGGTAGTCGTCGGAGCAACGCCGGAAGAATTATTAAAAAGAAAATATAGGCAAGTTGGGCGGGATTTTCCCGTTTTTTTGCATCCTGAAACGAAAGAGGAATATGCATTAGCAAGAACAGAGCGTAAATCAGCTCCAGGATATTATGGATTCATTTGTGATTTTAGTGAATCGGTGACGTTGGAGGAGGATTTGGCACGACGAGATTTAACGATTAATGCCATGGCTATGGATGAACAGGGGAATTTAATTGATCCATATCAGGGACAGCGAGATCTCGAAGAGAAACTATTACGTCATGTGTCCCCCGCTTTTGCAGAAGATCCTGTTCGAGTATTACGTGTTGCCCGTTTTGCCAGCCGGTTTCATCATCTTGGATTTAAAATTGCCAATGAGACTCGTTTATTAATGTATTCCATGGTTAAACAAGGTGAATTAGCTCATTTGATTCCTGAGCGTGTTTGGCAGGAATGGCAAAAAAGTCTTCAAGAAAAAAATCCTGAACAATTTATTCTTTCTTTACGTTCCTGTGATGCATTAAGAGTGGTTTTGCCAGAAATTAACTCATTATTTGGTGTGCCTAATCCGCATCAATACCATCAAGAAATAGATACGGGCATTCATTCATTAATGGCATTAAGGGCATCATCTGAGCTTAGCGAAGAGCCATTAGTACGATTTGCTGCTTTGGTTCATGACTTAGGCAAAGCCTCGACACCAATTCAGGATTGGCCTAAACATCATGGACACGAGGAGGAGGGTACCAAGCTGATTCGAGCTTTATGTGCTCGCTTGCGCATTCCTAATGATTATCGCGACTTGGCCGTTACAGTGGCGCGAGCTCATTTGAATATTCATAGGGTATGCGAATTGCGTCCTAACACAATCGTCAAGCTTTTGGAGCAGGTAGATGCCTTTAGACGACCTCAATTATTTCATAAAATATTGATTGCTTGTCAAGCAGATGCCGAGAGTTGTGGCAAAACAGTGGTCTATCGCCAAACTCAATTATGGAATGAAATATTATCTGAATGTGTTAAAGTGACGCCACAAACTTTTATCGTCCTG
>N112
CCTGTCCAGGAACAGGATTGGGTAGTCGTCGGAGCAACGCCGGAAGAATTATTAAAAAGAAAATATAGGCAAGTTGGGCGGGATTTCCCCGTTTTTTTGCATCCTGAAACGAAAGAGGAATATGCATTAGCAAGAACAGAGCGTAAATCAGCTCCAGGATATTATGGATTCATTTGTGATTTTAGTGAATCAGTGACGTTGGAAGAGGATTTGGCACGACGAGATTTAACGATTAATGCCATGGCTATGGATGAACAGGGAAATTTAATTGATCCATATCAGGGACAGCGAGATCTCGAAGAGAAATTATTACGTCATGTGTCTTCCGCTTTTGCAGAAGATCCTGTTCGGGTTTTACGTGTTGCCCGTTTTGCCAGTCGGTTTCATCATCTTGGATTTAGAATAGCCAATGAGACTCGTTTATTAATGTATTCCATGGTTAAACAAGGTGAATTAGCTCATTTGATCCCCGAGCGTGTTTGGCAGGAATGGCAAAAAAGTCTTGAAGAAAAAAATCCTGAACAATTCATTCTTTCTTTACGTTCCTGTGATGCATTAAGAGTGATTTTGCCAGAAATTAACTCATTATTTGGTGTGCCTAATCCACATCAATACCATCAAGAAATAGATACGGGCATTCATTCATTAATGACATTACGGGCATCATCTGAGCTTAGCGAAGAACCATTAGTACGATTTGCTGCTTTGGTTCATGATTTAGGCAAAGCCTCGACACCAATTCAGGCATGGCCTAAACACCATGGGCATGAGGAGGAGGGTACCAAGCTGATTCGAGCATTATGTGCTCGCTTGCGCATTCCTAATGATTATCGCGACTTGGCCGTTACAGTGGCGCGAGCTCATTTGAATATTCATAGGGTATGCGAATTGCGTCCTAACACAATCGTCAAGCTTTTGGAGCAGGTAGATGCCTTTAGACGACCTCAATTATTTCATAAAATATTGATTGCTTGTCAAGCAGATGCCGAGAGTTGTGGCAAAACAGTGGTCTATCGCCAAACTCAATTATGGAATGAAATATTATCTGAATGTGTTAAAGTGACGCCACAAACTTTTATCGTCCTG
>N113
CCTGTCCAGGAACAGGATTGGGTCGTCGTCGGAGCAACGCCGGAAGAATTATTAAAAAGAAGATATAGGCAAGTTGGTCGGGATTTCCCCGTTTTTTTGCATCCTGAAACGAAAGAGGAATATGCATTAGCAAGAACAGAGCGTAAATCAGCTCCAGGATATTATGGATTCATTTGTGATTTTAGTGAATCAGTGACATTGGAAGAGGATTTGGCACGACGAGATTTAACGATTAATGCCATGGCTATGGATGAACAGGGAAATTTAATTGATCCATATCAGGGACAGCGAGATCTCGAAGAGAAATTATTACGTCATGTGTCCCCCGCTTTTGCAGAAGATCCTGTTCGGGTTTTACGTGTTGCCCGTTTTGCCAGTCGGTTTCATCATCTTGGATTTAGAGTAGCCAATGAGACTCGTTTATTAATGTATTCCATGGTTAAACAAGGTGAATTAGCTCATTTGATCCCTGAGCGTGTTTGGCAGGAATGGCAAAAAAGTCTTGAAGAAAAAAACCCTGAGCAATTCATTCTTTCTTTACGTTCCTGTGATGCATTAAGAGTGATTTTGCCAGAAATTAACTCATTATTTGGTGTGCCTAATCCGTATCAATACCATCAAGAAATAGATACGGGCATTCATTCATTAATGGCATTACGGGCATCATCTGAGCTTAGCGAAGAACCATTAGTACGATTTGCTGCTTTGGTTCATGATTTAGGCAAAGCCTCGACACCAATTCAGGCTTGGCCTAAACACCATGGGCATGAGGAGGAGGGTACCAAGCTGATTCGAGCTTTATGTACCCGCTTGCGCATTCCTAATGATTATCGCGATTTGGCCGTTACAGTGGCGCGAGCTCATTTGAATATTCATAGGGTATGCGAATTGCGTCCTAACACAGTCGTCAAGCTTTTGGAGCAGGTAGATGCCTTTAGACGGCCTCAACTATTTCATAAAATATTGATTGCTTGCCAAGCAGATGCCGAGAGTTGTGGCAAAACAGTGGTCTATCGCCAAACTCAATTATGGAATGAAATATTATCTGAATGTGTTAAAGTGAAGCCACAAACTTTTATCGTCCTG
>N114
CCTGTCCAGGAACAGGATTGGGTCGTCGTCGGAGCAACGCCGGAAGAATTATTAAAAAGAAGATATAGGCAAGTTGGTCGGGATTTCCCCGTTTTTTTGCATCCTGAAACGAAAGAGGAATATGCATTAGCAAGAACAGAGCGTAAATCAGCTCCAGGATATTATGGATTCATTTGTGATTTTAGTGAATCAGTGACATTGGAAGAGGATTTGGCACGACGAGATTTAACGATTAATGCCATGGCTATGGATGAACAGGGAAATTTAATTGATCCATATCAGGGACAGCGAGATCTCGAAGAGAAATTATTACGTCATGTGTCCCCCGCTTTTGCAGAAGATCCTGTTCGGGTTTTACGTGTTGCCCGTTTTGCCAGTCGGTTTCATCATCTTGGATTTAGAGTAGCCAATGAGACTCGTTTATTAATGTATTCCATGGTTAAACAAGGTGAATTAGCTCATTTGATCCCTGAGCGTGTTTGGCAGGAATGGCAAAAAAGTCTTGAAGAAAAAAACCCTGAGCAATTCATTCTTTCTTTACGTTCCTGTGATGCATTAAGAGTGATTTTGCCAGAAATTAACTCATTATTTGGTGTGCCTAATCCGTATCAATACCATCAAGAAATAGATACGGGCATTCATTCATTAATGGCATTACGGGCATCATCTGAGCTTAGCGAAGAACCATTAGTACGATTTGCTGCTTTGGTTCATGATTTAGGCAAAGCCTCGACACCAATTCAGGCTTGGCCTAAACACCATGGGCATGAGGAGGAGGGTACCAAGCTGATTCGAGCTTTATGTACCCGCTTGCGCATTCCTAATGATTATCGCGATTTGGCCGTTACAGTGGCGCGAGCTCATTTGAATATTCATAGGGTATGCGAATTGCGTCCTAACACAGTCGTCAAGCTTTTGGAGCAGGTAGATGCCTTTAGACGGCCTCAACTATTTCATAAAATATTGATTGCTTGCCAAGCAGATGCCGAGAGTTGTGGCAAAACAGTGGTCTATCGCCAAACTCAATTATGGAATGAAATATTATCTGAATGTGTTAAAGTGAAGCCACAAACTTTTATCGTCCTG
>N115
CCTGTCCAGGAACAGGATTGGGTCGTCGTCGGAGCAACGCCGGAAGAATTATTAAAAAGAAGATATAGGCAAGTTGGTCGGGATTTCCCCGTTTTTTTGCATCCTGAAACGAAAGAGGAATATGCATTAGCAAGAACAGAGCGTAAATCAGCTCCAGGATATTATGGATTCATTTGTGATTTTAGTGAATCAGTGACATTGGAAGAGGATTTGGCACGACGAGATTTAACGATTAATGCCATGGCTATGGATGAACAGGGAAATTTAATTGATCCATATCAGGGACAGCGAGATCTCGAAGAGAAATTATTACGTCATGTGTCCCCCGCTTTTGCAGAAGATCCTGTTCGGGTTTTACGTGTTGCCCGTTTTGCCAGTCGGTTTCATCATCTTGGATTTAGAGTAGCCAATGAGACTCGTTTATTAATGTATTCCATGGTTAAACAAGGTGAATTAGCTCATTTGATCCCTGAGCGTGTTTGGCAGGAATGGCAAAAAAGTCTTGAAGAAAAAAACCCTGAGCAATTCATTCTTTCTTTACGTTCCTGTGATGCATTAAGAGTGATTTTGCCAGAAATTAACTCATTATTTGGTGTGCCTAATCCGTATCAATACCATCAAGAAATAGATACGGGCATTCATTCATTAATGGCATTACGGGCATCATCTGAGCTTAGCGAAGAACCATTAGTACGATTTGCTGCTTTGGTTCATGATTTAGGCAAAGCCTCGACACCAATTCAGGCTTGGCCTAAACACCATGGGCATGAGGAGGAGGGTACCAAGCTGATTCGAGCTTTATGTACCCGCTTGCGCATTCCTAATGATTATCGCGATTTGGCCGTTACAGTGGCGCGAGCTCATTTGAATATTCATAGGGTATGCGAATTGCGTCCTAACACAGTCGTCAAGCTTTTGGAGCAGGTAGATGCCTTTAGACGGCCTCAACTATTTCATAAAATATTGATTGCTTGCCAAGCAGATGCCGAGAGTTGTGGCAAAACAGTGGTCTATCGCCAAACTCAATTATGGAATGAAATATTATCTGAATGTGTTAAAGTGAAGCCACAAACTTTTATCGTCCTG
>N122
CCTGTCCAGGAACAGGATTGGGTAGTCGTCGGAGCAACGCCGGAAGAATTATTAAAAAGAAAATATAGGCAAGTTGGGCGGGATTTTCCCGTTTTTTTGCATCCTGAAACGAAAGAGGAATATGCATTAGCAAGAACAGAGCGTAAATCAGCTCCAGGATATTATGGATTCATTTGTGATTTTAGTGAATCGGTGACGTTGGAGGAGGATTTGGCACGACGAGATTTAACGATTAATGCCATGGCTATGGATGAACAGGGGAATTTAATTGATCCATATCAGGGACAGCGAGATCTCGAAGAGAAACTATTACGTCATGTGTCCCCCGCTTTTGCAGAAGATCCTGTTCGAGTATTACGTGTTGCCCGTTTTGCCAGCCGGTTTCATCATCTTGGATTTAAAATTGCCAATGAGACTCGTTTATTAATGTATTCCATGGTTAAACAAGGTGAATTAGCTCATTTGATTCCTGAGCGTGTTTGGCAGGAATGGCAAAAAAGTCTTCAAGAAAAAAATCCTGAACAATTTATTCTTTCTTTACGTTCCTGTGATGCATTAAGAGTGGTTTTGCCAGAAATTAACTCATTATTTGGTGTGCCTAATCCGCATCAATACCATCAAGAAATAGATACGGGCATTCATTCATTAATGGCATTAAGGGCATCATCTGAGCTTAGCGAAGAGCCATTAGTACGATTTGCTGCTTTGGTTCATGACTTAGGCAAAGCCTCGACACCAATTCAGGATTGGCCTAAACATCATGGACACGAGGAGGAGGGTACCAAGCTGATTCGAGCTTTATGTGCTCGCTTGCGCATTCCTAATGATTATCGCGACTTGGCCGTTACAGTGGCGCGAGCTCATTTGAATATTCATAGGGTATGCGAATTGCGTCCTAACACAATCGTCAAGCTTTTGGAGCAGGTAGATGCCTTTAGACGACCTCAATTATTTCATAAAATATTGATTGCTTGTCAAGCAGATGCCGAGAGTTGTGGCAAAACAGTGGTCTATCGCCAAACTCAATTATGGAATGAAATATTATCTGAATGTGTTAAAGTGACGCCACAAACTTTTATCGTCCTG
>N123
CCTGTCCAGGAACAGGATTGGGTCGTCGTCGGAGCAACGCCGGAAGAATTATTAAAAAGAAGATATAGGCAAGTTGGTCGGGATTTCCCCGTTTTTTTGCATCCTGAAACGAAAGAGGAATATGCATTAGCAAGAACAGAGCGTAAATCAGCTCCAGGATATTATGGATTCATTTGTGATTTTAGTGAATCAGTGACATTGGAAGAGGATTTGGCACGACGAGATTTAACGATTAATGCCATGGCTATGGATGAACAGGGAAATTTAATTGATCCATATCAGGGACAGCGAGATCTCGAAGAGAAATTATTACGTCATGTGTCCCCCGCTTTTGCAGAAGATCCTGTTCGGGTTTTACGTGTTGCCCGTTTTGCCAGTCGGTTTCATCATCTTGGATTTAGAGTAGCCAATGAGACTCGTTTATTAATGTATTCCATGGTTAAACAAGGTGAATTAGCTCATTTGATCCCTGAGCGTGTTTGGCAGGAATGGCAAAAAAGTCTTGAAGAAAAAAACCCTGAGCAATTCATTCTTTCTTTACGTTCCTGTGATGCATTAAGAGTGATTTTGCCAGAAATTAACTCATTATTTGGTGTGCCTAATCCGTATCAATACCATCAAGAAATAGATACGGGCATTCATTCATTAATGGCATTACGGGCATCATCTGAGCTTAGCGAAGAACCATTAGTACGATTTGCTGCTTTGGTTCATGATTTAGGCAAAGCCTCGACACCAATTCAGGCTTGGCCTAAACACCATGGGCATGAGGAGGAGGGTACCAAGCTGATTCGAGCTTTATGTACCCGCTTGCGCATTCCTAATGATTATCGCGATTTGGCCGTTACAGTGGCGCGAGCTCATTTGAATATTCATAGGGTATGCGAATTGCGTCCTAACACAGTCGTCAAGCTTTTGGAGCAGGTAGATGCCTTTAGACGGCCTCAACTATTTCATAAAATATTGATTGCTTGCCAAGCAGATGCCGAGAGTTGTGGCAAAACAGTGGTCTATCGCCAAACTCAATTATGGAATGAAATATTATCTGAATGTGTTAAAGTGAAGCCACAAACTTTTATCGTCCTG
>N152
CCTGTCCAGGAACAGGATTGGGTCGTCGTCGGAGCAACGCCGGAAGAATTATTAAAAAGAAGATATAGGCAAGTTGGTCGGGATTTCCCCGTTTTTTTGCATCCTGAAACGAAAGAGGAATATGCATTAGCAAGAACAGAGCGTAAATCAGCTCCAGGATATTATGGATTCATTTGTGATTTTAGTGAATCAGTGACATTGGAAGAGGATTTGGCACGACGAGATTTAACGATTAATGCCATGGCTATGGATGAACAGGGAAATTTAATTGATCCATATCAGGGACAGCGAGATCTCGAAGAGAAATTATTACGTCATGTGTCCCCCGCTTTTGCAGAAGATCCTGTTCGGGTTTTACGTGTTGCCCGTTTTGCCAGTCGGTTTCATCATCTTGGATTTAGAGTAGCCAATGAGACTCGTTTATTAATGTATTCCATGGTTAAACAAGGTGAATTAGCTCATTTGATCCCTGAGCGTGTTTGGCAGGAATGGCAAAAAAGTCTTGAAGAAAAAAACCCTGAGCAATTCATTCTTTCTTTACGTTCCTGTGATGCATTAAGAGTGATTTTGCCAGAAATTAACTCATTATTTGGTGTGCCTAATCCGTATCAATACCATCAAGAAATAGATACGGGCATTCATTCATTAATGGCATTACGGGCATCATCTGAGCTTAGCGAAGAACCATTAGTACGATTTGCTGCTTTGGTTCATGATTTAGGCAAAGCCTCGACACCAATTCAGGCTTGGCCTAAACACCATGGGCATGAGGAGGAGGGTACCAAGCTGATTCGAGCTTTATGTACCCGCTTGCGCATTCCTAATGATTATCGCGATTTGGCCGTTACAGTGGCGCGAGCTCATTTGAATATTCATAGGGTATGCGAATTGCGTCCTAACACAGTCGTCAAGCTTTTGGAGCAGGTAGATGCCTTTAGACGGCCTCAACTATTTCATAAAATATTGATTGCTTGCCAAGCAGATGCCGAGAGTTGTGGCAAAACAGTGGTCTATCGCCAAACTCAATTATGGAATGAAATATTATCTGAATGTGTTAAAGTGAAGCCACAAACTTTTATCGTCCTG
>N153
CCTGTCCAGGAACAGGATTGGGTCGTCGTCGGAGCAACGCCGGAAGAATTATTAAAAAGAAGATATAGGCAAGTTGGTCGGGATTTCCCCGTTTTTTTGCATCCTGAAACGAAAGAGGAATATGCATTAGCAAGAACAGAGCGTAAATCAGCTCCAGGATATTATGGATTCATTTGTGATTTTAGTGAATCAGTGACATTGGAAGAGGATTTGGCACGACGAGATTTAACGATTAATGCCATGGCTATGGATGAACAGGGAAATTTAATTGATCCATATCAGGGACAGCGAGATCTCGAAGAGAAATTATTACGTCATGTGTCCCCCGCTTTTGCAGAAGATCCTGTTCGGGTTTTACGTGTTGCCCGTTTTGCCAGTCGGTTTCATCATCTTGGATTTAGAGTAGCCAATGAGACTCGTTTATTAATGTATTCCATGGTTAAACAAGGTGAATTAGCTCATTTGATCCCTGAGCGTGTTTGGCAGGAATGGCAAAAAAGTCTTGAAGAAAAAAACCCTGAGCAATTCATTCTTTCTTTACGTTCCTGTGATGCATTAAGAGTGATTTTGCCAGAAATTAACTCATTATTTGGTGTGCCTAATCCGTATCAATACCATCAAGAAATAGATACGGGCATTCATTCATTAATGGCATTACGGGCATCATCTGAGCTTAGCGAAGAACCATTAGTACGATTTGCTGCTTTGGTTCATGATTTAGGCAAAGCCTCGACACCAATTCAGGCTTGGCCTAAACACCATGGGCATGAGGAGGAGGGTACCAAGCTGATTCGAGCTTTATGTACCCGCTTGCGCATTCCTAATGATTATCGCGATTTGGCCGTTACAGTGGCGCGAGCTCATTTGAATATTCATAGGGTATGCGAATTGCGTCCTAACACAGTCGTCAAGCTTTTGGAGCAGGTAGATGCCTTTAGACGGCCTCAACTATTTCATAAAATATTGATTGCTTGCCAAGCAGATGCCGAGAGTTGTGGCAAAACAGTGGTCTATCGCCAAACTCAATTATGGAATGAAATATTATCTGAATGTGTTAAAGTGAAGCCACAAACTTTTATCGTCCTG
>N166
CCTGTCCAGGAACAGGATTGGGTCGTCGTCGGAGCAACGCCGGAAGAATTATTAAAAAGAAGATATAGGCAAGTTGGGCGGGATTTCCCCGTTTTTTTGCATCCTGAAACGAAAGAGGAATATGCATTAGCAAGAACAGAGCGTAAATCAGCTCCAGGATATTATGGATTCATTTGTGATTTTAGTGAATCAGTGACATTGGAAGAGGATTTGGCACGACGAGATTTAACGATTAATGCCATGGCTATGGATGAACAGGGAAATTTAATTGATCCATATCAGGGACAGCGAGATCTCGAAGAGAAATTATTACGTCATGTGTCCCCCGCTTTTGCAGAAGATCCTGTTCGGGTTTTACGTGTTGCCCGTTTTGCCAGTCGGTTTCATCATCTTGGATTTAGAGTAGCCAATGAGACTCGTTTATTAATGTATTCCATGGTTAAACAAGGTGAATTAGCTCATTTGATCCCTGAGCGTGTTTGGCAGGAATGGCAAAAAAGTCTTGAAGAAAAAAACCCTGAGCAATTCATTCTTTCTTTACGTTCCTGTGATGCATTAAGAGTGATTTTGCCAGAAATTAACTCATTATTTGGTGTGCCTAATCCGTATCAATACCATCAAGAAATAGATACGGGCATTCATTCATTAATGGCATTACGGGCATCATCTGAGCTTAGCGAAGAACCATTAGTACGATTTGCTGCTTTGGTTCATGATTTAGGCAAAGCCTCGACACCAATTCAGGCTTGGCCTAAACACCATGGGCATGAGGAGGAGGGTACCAAGCTGATTCGAGCTTTATGTACCCGCTTGCGCATTCCTAATGATTATCGCGATTTGGCCGTTACAGTGGCGCGAGCTCATTTGAATATTCATAGGGTATGCGAATTGCGTCCTAACACAGTCGTCAAGCTTTTGGAGCAGGTAGATGCCTTTAGACGGCCTCAACTATTTCATAAAATATTGATTGCTTGCCAAGCAGATGCCGAGAGTTGTGGCAAAACAGTGGTCTATCGCCAAACTCAATTATGGAATGAAATATTATCTGAATGTGTTAAAGTGAAGCCACAAACTTTTATCGTCCTG
>N207
CCTGTCCAGGAACAGGATTGGGTCGTCGTCGGAGCAACGCCGGAAGAATTATTAAAAAGAAAATATAGGCAAGTTGGGCGGGATTTTCCCGTTTTTTTGCATCCTGAAACGAAAGAGGAATATGCATTAGCAAGAACAGAGCGTAAATCAGCTCCAGGATATTATGGATTCATTTGTGATTTTAGTGAATCAGTGACGTTGGAAGAGGATTTGGCACGACGAGATTTAACGATTAATGCCATGGCTATGGATGAACAGGGAAATTTAATTGATCCATATCAGGGACAGCAAGATCTCGAAGAGAAATTATTACGTCATGTGTCTCCCGCTTTTGCAGAAGATCCTGTTCGGGTTTTACGTGTTGCCCGTTTTGCCAGTCGATTTCATCATCTTGGATTTAGAATAGCCAATGAGACTCGTTTATTAATGTATTCCATGGTTAAACAAGGTGAATTAGCTCATTTGATCCCCGAGCGTGTTTGGCAGGAATGGCAAAAAAGTCTTGAAGAAAAAAATCCTGAACAATTCATTCTTTCTTTACGTTCCTGTGATGCATTAAGAGTGATTTTGCCAGAAATTAACTCATTATTTGGTGTGCCTAATCCGTATCAATACCATCAAGAAATAGATACGGGCATTCATTCATTAATGGCATTACGGGCATCATCTGAGCTTAGCGAAGAACCATTAGTACGATTTGCTGCTTTGGTTCATGATTTAGGCAAAGCCTCGACACCAATTCAGGCTTGGCCTAAACACCATGGGCATGAGGAGGAGGGTACCAAGCTGATTCGAGCTTTATGTACCCGCTTGCGCATTCCTAATGATTATCGCGATTTGGCCGTTACAGTGGCGCGAGCTCATTTGAATATTCATAGGGTATGCGAATTGCGTCCTAACACAGTCGTCAAGCTTTTGGAGCAGGTAGATGCCTTTAGACGACCTCAACTATTTCATAAAATATTGATTGCTTGCCAAGCAGATGCCGAGAGTTGTGGCAAAACAGTGGTCTATCGCCAAACTCAATTATGGAATGAAATATTATCTGAATGTGTTAAAGTGAAGCCACAAACTTTTATCGTCCTG
>N208
CCTGTCCAGGAACAGGATTGGGTAGTCGTCGGAGCAACGCCGGAAGAATTATTAAAAAGAAAATATAGGCAAGTTGGGCGGGATTTTCCCGTTTTTTTGCATCCTGAAACGAAAGAGGAATATGCATTAGCAAGAACAGAGCGTAAATCAGCTCCAGGATATTATGGATTCATTTGTGATTTTAGTGAATCGGTGACGTTGGAGGAGGATTTGGCACGACGAGATTTAACGATTAATGCCATGGCTATGGATGAACAGGGGAATTTAATTGATCCATATCAGGGACAGCGAGATCTCGAAGAGAAACTATTACGTCATGTGTCCCCCGCTTTTGCAGAAGATCCTGTTCGAGTATTACGTGTTGCCCGTTTTGCCAGCCGGTTTCATCATCTTGGATTTAAAATTGCCAATGAGACTCGTTTATTAATGTATTCCATGGTTAAACAAGGTGAATTAGCTCATTTGATTCCTGAGCGTGTTTGGCAGGAATGGCAAAAAAGTCTTCAAGAAAAAAATCCTGAACAATTTATTCTTTCTTTACGTTCCTGTGATGCATTAAGAGTGGTTTTGCCAGAAATTAACTCATTATTTGGTGTGCCTAATCCGCATCAATACCATCAAGAAATAGATACGGGCATTCATTCATTAATGGCATTAAGGGCATCATCTGAGCTTAGCGAAGAGCCATTAGTACGATTTGCTGCTTTGGTTCATGACTTAGGCAAAGCCTCGACACCAATTCAGGATTGGCCTAAACATCATGGACACGAGGAGGAGGGTACCAAGCTGATTCGAGCTTTATGTGCTCGCTTGCGCATTCCTAATGATTATCGCGACTTGGCCGTTACAGTGGCGCGAGCTCATTTGAATATTCATAGGGTATGCGAATTGCGTCCTAACACAATCGTCAAGCTTTTGGAGCAGGTAGATGCCTTTAGACGACCTCAATTATTTCATAAAATATTGATTGCTTGTCAAGCAGATGCCGAGAGTTGTGGCAAAACAGTGGTCTATCGCCAAACTCAATTATGGAATGAAATATTATCTGAATGTGTTAAAGTGACGCCACAAACTTTTATCGTCCTG
>N209
CCTGTCCAGGAACAGGATTGGGTAGTCGTCGGAGCAACGCCGGAAGAATTATTAAAAAGAAAATATAGGCAAGTTGGGCGGGATTTTCCCGTTTTTTTGCATCCTGAAACGAAAGAGGAATATGCATTAGCAAGAACAGAGCGTAAATCAGCTCCAGGATATTATGGATTCATTTGTGATTTTAGTGAATCGGTGACGTTGGAGGAGGATTTGGCACGACGAGATTTAACGATTAATGCCATGGCTATGGATGAACAGGGGAATTTAATTGATCCATATCAGGGACAGCGAGATCTCGAAGAGAAACTATTACGTCATGTGTCCCCCGCTTTTGCAGAAGATCCTGTTCGAGTATTACGTGTTGCCCGTTTTGCCAGCCGGTTTCATCATCTTGGATTTAAAATTGCCAATGAGACTCGTTTATTAATGTATTCCATGGTTAAACAAGGTGAATTAGCTCATTTGATTCCTGAGCGTGTTTGGCAGGAATGGCAAAAAAGTCTTCAAGAAAAAAATCCTGAACAATTTATTCTTTCTTTACGTTCCTGTGATGCATTAAGAGTGGTTTTGCCAGAAATTAACTCATTATTTGGTGTGCCTAATCCGCATCAATACCATCAAGAAATAGATACGGGCATTCATTCATTAATGGCATTAAGGGCATCATCTGAGCTTAGCGAAGAGCCATTAGTACGATTTGCTGCTTTGGTTCATGACTTAGGCAAAGCCTCGACACCAATTCAGGATTGGCCTAAACATCATGGACACGAGGAGGAGGGTACCAAGCTGATTCGAGCTTTATGTGCTCGCTTGCGCATTCCTAATGATTATCGCGACTTGGCCGTTACAGTGGCGCGAGCTCATTTGAATATTCATAGGGTATGCGAATTGCGTCCTAACACAATCGTCAAGCTTTTGGAGCAGGTAGATGCCTTTAGACGACCTCAATTATTTCATAAAATATTGATTGCTTGTCAAGCAGATGCCGAGAGTTGTGGCAAAACAGTGGTCTATCGCCAAACTCAATTATGGAATGAAATATTATCTGAATGTGTTAAAGTGACGCCACAAACTTTTATCGTCCTG
>N211
CCTGTCCAGGAACAGGATTGGGTCGTCGTCGGAGCAACGCCGGAAGAATTATTAAAAAGAAAATATAGGCAAGTTGGGCGGGATTTTCCCGTTTTTTTGCATCCTGAAACGAAAGAGGAATATGCATTAGCAAGAACAGAGCGTAAATCAGCTCCAGGATATTATGGATTCATTTGTGATTTTAGTGAATCAGTGACGTTGGAAGAGGATTTGGCACGACGAGATTTAACGATTAATGCCATGGCTATGGATGAACAGGGAAATTTAATTGATCCATATCAGGGACAGCGAGATCTCGAAGAGAAATTATTACGTCATGTGTCTCCCGCTTTTGCAGAAGATCCTGTTCGGGTTTTACGTGTTGCCCGTTTTGCCAGTCGATTTCATCATCTTGGATTTAGAATAGCCAATGAGACTCGTTTATTAATGTATTCCATGGTTAAACAAGGTGAATTAGCTCATTTGATCCCCGAGCGTGTTTGGCAGGAATGGCAAAAAAGTCTTGAAGAAAAAAATCCTGAACAATTCATTCTTTCTTTACGTTCCTGTGATGCATTAAGAGTGATTTTGCCAGAAATTAACTCATTATTTGGTGTGCCTAATCCGTATCAATACCATCAAGAAATAGATACGGGCATTCATTCATTAATGGCATTACGGGCATCATCTGAGCTTAGCGAAGAACCATTAGTACGATTTGCTGCTTTGGTTCATGATTTAGGCAAAGCCTCTACACCAATTCAGGCTTGGCCTAAACACCATGGGCATGAGGAGGAGGGTACCAAGCTGATTCGAGCTTTATGTACCCGCTTGCGCATTCCTAATGATTATCGCGATTTGGCCGTTACAGTGGCGCGAGCTCATTTGAATATTCATAGGGTATGCGAATTGCGTCCTAACACAGTCGTCAAGCTTTTGGAGCAGGTAGATGCCTTTAGACGACCTCAACTATTTCATAAAATATTGATTGCTTGCCAAGCAGATGCCGAGAGTTGTGGCAAAACAGTGGTCTATCGCCAAACTCAATTATGGAATGAAATATTATCTGAATGTGTTAAAGTGAAGCCACAAACTTTTATCGTCCTG
>N212
CCTGTCCAGGAACAGGATTGGGTCGTCGTCGGAGCAACGCCGGAAGAATTATTAAAAAGAAAATATAGGCAAGTTGGGCGGGATTTTCCCGTTTTTTTGCATCCTGAAACGAAAGAGGAATATGCATTAGCAAGAACAGAGCGTAAATCAGCTCCAGGATATTATGGATTCATTTGTGATTTTAGTGAATCAGTGACGTTGGAAGAGGATTTGGCACGACGAGATTTAACGATTAATGCCATGGCTATGGATGAACAGGGAAATTTAATTGATCCATATCAGGGACAGCGAGATCTCGAAGAGAAATTATTACGTCATGTGTCTCCCGCTTTTGCAGAAGATCCTGTTCGGGTTTTACGTGTTGCCCGTTTTGCCAGTCGATTTCATCATCTTGGATTTAGAATAGCCAATGAGACTCGTTTATTAATGTATTCCATGGTTAAACAAGGTGAATTAGCTCATTTGATCCCCGAGCGTGTTTGGCAGGAATGGCAAAAAAGTCTTGAAGAAAAAAATCCTGAACAATTCATTCTTTCTTTACGTTCCTGTGATGCATTAAGAGTGATTTTGCCAGAAATTAACTCATTATTTGGTGTGCCTAATCCGTATCAATACCATCAAGAAATAGATACGGGCATTCATTCATTAATGGCATTACGGGCATCATCTGAGCTTAGCGAAGAACCATTAGTACGATTTGCTGCTTTGGTTCATGATTTAGGCAAAGCCTCTACACCAATTCAGGCTTGGCCTAAACACCATGGGCATGAGGAGGAGGGTACCAAGCTGATTCGAGCTTTATGTACCCGCTTGCGCATTCCTAATGATTATCGCGATTTGGCCGTTACAGTGGCGCGAGCTCATTTGAATATTCATAGGGTATGCGAATTGCGTCCTAACACAGTCGTCAAGCTTTTGGAGCAGGTAGATGCCTTTAGACGACCTCAACTATTTCATAAAATATTGATTGCTTGCCAAGCAGATGCCGAGAGTTGTGGCAAAACAGTGGTCTATCGCCAAACTCAATTATGGAATGAAATATTATCTGAATGTGTTAAAGTGAAGCCACAAACTTTTATCGTCCTG
>N220
CCTGTCCAGGAACAGGATTGGGTCGTCGTCGGAGCAACGCCGGAAGAATTATTAAAAAGAAAATATAGGCAAGTTGGGCGGGATTTCCCCGTTTTTTTGCATCCTGAAACGAAAGAGGAATATGCATTAGCAAGAACAGAGCGTAAATCAGCTCCAGGATATTATGGATTCATTTGTGATTTTAGTGAATCAGTGACGTTGGAAGAGGATTTGGCACGACGAGATTTAACGATTAATGCCATGGCTATGGATGAACAGGGAAATTTAATTGATCCATACCAGGGACAGCGAGATCTCGAAGAGAAATTATTACGTCATGTGTCCTCCGCTTTTGCAGAAGATCCTGTTCGGGTTTTACGTGTTGCCCGTTTTGCCAGTCGGTTTCATCATCTTGGATTTAGAATAGCCAATGAGACTCGTTTATTAATGTATTCCATGGTTAAACAAGGTGAATTAGCTCATTTGATCCCCGAGCGTGTTTGGCAGGAATGGCAAAAAAGTCTTCAAGAAAAAAATCCTGAACAATTCATTCTTTCTTTACGTTCCTGTGATGCATTAAGAGTGATTTTGCCAGAAATTAACTCATTATTTGGTGTGCCTAATCCACATCAATACCATCAAGAAATAGATACGGGCATTCATTCATTAATGGCATTAAGGGCATCATCTGAGCTTAGCGAAGAACCATTAGTACGATTTGCTGCTTTGGTTCATGATTTAGGCAAAGCTTCGACACCAATTCAGGCTTGGCCTAAACATCATGGACACGAGGAGGAGGGTACTAAGCTGATTCGAGCTTTATGTGCTCGCTTACGCATTCCTAATGATTATCGCGACTTGGCCGTTACAGTGGCACGAGCTCATTTGAATATTCATAGGGTATGCGAATTGCGTCCTAACACGATCGTCAAGCTTTTGGAGCAGGTAGATGCCTTTAGACGACCTCAATTATTTCATAAAATATTGATTGCTTGTCAAGCAGATGCCGAGAGTTGTGGCAAAACAGTGGTCTATCGCCAAACTCAATTATGGAATGAAATATTATCTGAATGTGTTAAAGTGACGCCACAAACTTTTATTGTCCTG
