# Supplementary material for: Molecular evolution of virulence genes and non-virulence genes in clinical, natural and artificial environmental Legionella pneumophila isolates
Source: PeerJ. 2017 Dec 4;5:e4114. doi: 10.7717/peerj.4114 (PMC5719964; doi:10.7717/peerj.4114)
Supplement: Supplemental Information 1 [file peerj-05-4114-s005.zip › sequences of the five genes/icmK.txt]

>A1
GATGATGCTCAGCAAGAGGGGCAGCAACTGCGAATGCTACAACAAAAATTATCACAAAACCCTTCCCCTGATGCACAGTCAGGAGCCGGTGATGGCGGTGATAATGCAGCTTCTGATTCAACACAACAACCTAATCAATCCGGTCAGGCCAATGCTCCGGCTGCAAATCAAACAGCAACTGCGGGCGGTGATGGGCAGATAATTAGTCAAGATGATGCCGAAGTTATTGATAAGAAAGCATTTAAGGATATGACACACAACTTATATCCCTTAAATCCTGAGCAAGTAGTCAAATTAAAACAAATCTATGAAACTTCTGAGTATGCCAAAGCTGCAACGCCAGGCACTCCACCTAAGCCTACAGCGACATCACAATTTGTTAATTTGTCTCCAGGCTCA
>A2
GATGATGCTCAGCAAGCGTTGCAGCAACTGCGAATGCTACAACAGAAATTATCACAAAACCCTTCCCCTGATGCACAGTCAGGAGCCGGTGATGGTGGTGATAATGCAGCTTCTGATTCAACGCAACAGCCTAATCAATCCGGTCAGGCTAATGCTCCGGCTGCGAATCAAACAGCAAATGCGGGCGGTGATGGACAGATAATTAGTCAAGATGATGCCGAAGTTATTGATAAGAAGGCATTTAAGGATATGACACGCAACTTATATCCCTTAAATCCTGAGCAAGTAGTCAAATTAAAGCAAATTTATGAAACTTCCGAGTATGCCAAAGCTTCAACGGCAGGCACTCCACCTAAACCTACAGCGACGTCACAATTTGTTAATCTGTCTCCAGGCTCA
>A3
GATGATGCTCAGCAAGCGTTGCAGCAACTGCGAATGCTACAACAAAAATTATCACAAAACCCTTCCCCTGATGCACAGTCAGGAGCCGGTGATGGCGGTGATAATGCAGCTTCTGATTCAACACAACAACCTAATCAATCCGGTCAGGCCAATGCTCCGGCTGCAAATCAAACAGCAACTGCGGGCGGTGATGGGCAGATAATTAGTCAAGATGATGCCGAAGTTATTGATAAGAAAGCATTTAAGGATATGACACGCAACTTATATCCCTTAAATCCTGAGCAAGTAGTCAAATTAAAACAAATCTATGAAACTTCTGAGTATGCCAAAGCTGCAACGCCAGGCACTCCACCTAAGCCTACAGCGACATCACAATTTGTTAATTTGTCTCCAGGCTCA
>A4
GATGATGCTCAGCAAGCGGCGCAGCAACTGCGAATGCTACAACAAAAATTATCACAAAACCCTTCCCCTGATGCACAGTCAGGAGCCGGTGATGGCGGTGATAATGCAGCTTCTGATTCAACACAACAACCTAATCAATCCGGTCAGGCCAATGCTCCGGCTGCAAATCAAACAGCAACTGCGGGCGGTGATGGGCAGATAATTACTCAAGATGATGCCGAAGTTATTGATAAGAAAGCATTTAAGGATATGACACACAACTTATATCCCTTAAATCCTGAGCAAGTAGTCAAATTAAAACAAATCTATGAAACTTCTGAGTATGCCAAAGCTGCAACGCCAGGCACTCCACCTAAGCCTACAGCGACATCACAATTTGTTAATTTGTCTCCAGGCTCA
>A5
GATGATGCTCAGCAAGCACTGCAGCAACTGCGTATGCTACAGCAGAAATTATCACAAAATCCTGCTCCTGATGTACAGTTAGGAACCGGTGATGGAGGTGACAATGCTGCTTCTGATGCAACACAACAGTCTAATCAAGCTGGACAAACCAATACTCCTGCCGCAAATCAAACTCAAAATGCCGGTGGTGAGGGTCAGATAATTAGTCAAGATGATGCCGAAGTTATTGATAAAAAGGCCTTTAAGGATATGACACGTAATTTATATCCGTTAAATCCTGAGCAAGTAGTCCGATTAAAACAAATCTACGAAACTTCTGAGTATGCAAAAGCTGCAACGCCAGGCACCCCACCTAAACCTACAGCGACATCACAATTTGTTAATTTGTCTCCAGGCTCA
>A6
GATGATGCTCAACAAGAATTGCAGCAACTACGAATGCTACAACAGAAATTATCACAAAACCCTTCCCCTGATGCACAGTCAGGAGCCGGTGATGGCGGTGATAATGCGGCTTCTGATTCAACGCAACAGCCTAATCAATCCGGTCAGACTAATGCTCCGGCTGCAAATCAAACAGCAAATGCGGGCGGTGATGGGCAGATAATTAGTCAGGATGATGCGGAAGTTATTGATAAGAAGGCATTTAAGGATATGACACGCAACTTATATCCCTTAAATCCTGAGCAAGTAGTCAAATTAAAACAAATTTATGAAACTTCCGAGTATGCCAAAGCTTCAACGGCAGGCACGCCACCTAAACCTACAGCGACATCACAAAATGTTAATCTGTCTCCAGGCTCA
>A7
GATGATGCTCAGCAAGCGAGGCAGCAACTGCGAATGCTACAACAAAAATTATCACAAAACCCTTCCCCTGATGCACAGTCAGGAGCCGGTGATGGCGGTGATAATGCAGCTTCTGATTCAACACAACAACCTAATCAATCCGGTCAGGCCAATGCTCCGGCTGCAAATCAAACAGCAACTGCGGGCGGTGATGGGCAGATAATTAGTCAAGATGATGCCGAAGTTATTGATAAGAAAGCATTTAAGGATATGACACGCAACTTATATCCCTTAAATCCTGAGCAAGTAGTCAAATTAAAACAAATCTATGAAACTTCTGAGTATGCCAAAGCTGCAACGCCAGGCACTCCACCTAAGCCTACAGCGACATCACAAGTTGTTAATTTGTCTCCAGGCTCA
>A8
GATGATGCTCAGCAAACGGTGCAGCAACTGCGAATGCTACAACAGAAATTATCACAAAACCCTTCCCCTGATGCACAGTCAGGAGCCGGTGATGGTGGTGATAATGCAGCTTCTGATTCAACGCAACAGCCTAATCAATCCGGTCAGGCTAATGCTCCGGCTGCGAATCAAACAGCAAATGCGGGCGGTGATGGACAGATAATTAGTCAAGATGATGCCGAAGTTATTGATAAGAAGGCATTTAAGGATATGACACGCAACTTATATCCCTTAAATCCTGAGCAAGTAGTCAAATTAAAGCAAATTTATGAAACTTCCGAGTATGCCAAAGCTTCAACGGCAGGCACTCCACCTAAACCTACAGCGACGTCACAATATGTTAATCTGTCTCCAGGCTCA
>A9
GATGATGCTCAGCAAGCGGTGCAGCAACTGCGAATGCTACAACAGAAATTATCACAAAACCCTTCCCCTGATGCACAGTCAGGAGCCGGTGATGGTGGTGATAATGCAGCTTCTGATTCAACGCAACAGCCTAATCAATCCGGTCAGGCTAATGCTCCGGCTGCGAATCAAACAGCAAATGCGGGCGGTGATGGACAGATAATTAGTCAAGATGATGCCGAAGTTATTGATAAGAAGGCATTTAAGGATATGACACGCAACTTATATCCCTTAAATCCTGAGCAAGTAGTCAAATTAAAGCAAATTTATGAAACTTCCGAGTATGCCAAAGCTTCAACGGCAGGCACTCCACCTAAACCTACAGCGACGTCACAAATAGTTAATCTGTCTCCAGGCTCA
>A10
GATGATGCTCAGAAAACGATGCAGCAACTGCGAATGCTACAACAGAAATTATCACAAAACCCTTCCCCTGATGCACAGTCAGGAGCCGGTGATGGTGGTGATAATGCAGCTTCTGATTCAACGCAACAGCCTAATCAATCCGGTCAGGCTAATGCTCCGGCTGCGAATCAAACAGCAAATGCGGGCGGTGATGGACAGATAATTAGTCAAGATGATGCCGAAGTTATTGATAAGAAGGCATTTAAGGATATGACACGCAACTTATATCCCTTAAATCCTGAGCAAGTAGTCAAATTAAAGCAAATTTATGAAACTTCCGAGTATGCCAAAGCTTCAACGGCAGGCACTCCACCTAAACCTACAGCGACGTCAAAATTTGTTAATCTGTCTCCAGGCTCA
>A11
GATGATGCTCAGCAAGCGGGGCAAAAACTGCGAATGCTACAACAGAAATTATCACAAAACCCTTCCCCTGATGCACAGTCAGGAGCCGGTGATGGTGGTGATAATGCAGCTTCTGATTCAACGCAACAGCCTAATCAATCCGGTCAGGCTAATGCTCCGGCTGCGAATCAAACAGCAAATGCGGGCGGTGATGGACAGATAATTAGTCAAGATGATGCCGAAGTTATTGATAAGAAGGCATTTAAGGATATGACACGCAACTTATATCCCTTAAATCCTGAGCAAGTAGTCAAATTAAAGCAAATTTATGAAACTTCCGAGTATGCCAAAGCTTCAACGGCAGGCACTCCACCTAAACCTACAGCGACGTCACAAATTGTTAATCTGTCTCCAGGCTCA
>A12
GATGATGCTCAGCAAACGTTGCAGCAACTGCGAATGCTACAACAGAAATTATCACAAAACCCTTCCCCTGATGCACAGTCAGGAGCCGGTGATGGTGGTGATAATGCAGCTTCTGATTCAACGCAACAGCCTAATCAATCCGGTCAGGCTAATGCTCCGGCTGCGAATCAAACAGCAAATGCGGGCGGTGATGGACAGATAATTAGTCAAGATGATGCCGAAGTTATTGATAAGAAGGCATTTAAGGATATGACACGCAACTTATATCCCTTAAATCCTGAGCAAGTAGTCAAATTAAAGCAAATTTATGAAACTTCCGAGTATGCCAAAGCTTCAACGGCAGGCACTCCACCTAAACCTACAGCGACGTCACAATTTGTTAATCTGTCTCCAGGCTCA
>A14
GATGATGCTCAGCAAGCGGGCCAAAAACTGCGAATGCTACAACAGAAATTATCACAAAACCCTTCCCCTGATGCACAGTCAGGAGCCGGTGATGGTGGTGATAATGCAGCTTCTGATTCAACGCAACAGCCTAATCAATCCGGTCAGGCTAATGCTCCGGCTGCGAATCAAACAGCAAATGCGGGCGGTGATGGACAGATAATTAGTCAAGATGATGCCGAAGTTATTGATAAGAAGGCATTTAAGGATATGACACGCAACTTATATCCCTTAAATCCTGAGCAAGTAGTCAAATTAAAGCAAATTTATGAAACTTCCGAGTATGCCAAAGCTTCAACGGCAGGCACTCCACCTAAACCTACAGCGACGCCACAAATTGTTAATCTGTCTCCAGGCTCA
>A15
GATGATGCTCAGCAAGAGGTGCAGCAACTGCGAATGCTACAACAGAAATTATCACAAAACCCTTCCCCTGATGCACAGTCAGGAGCCGGTGATGGTGGTGATAATGCAGCTTCTGATTCAACGCAACAGCCTAATCAATCCGGTCAGGCTAATGCTCCGGCTGCGAATCAAACAGCAAATGCGGGCGGTGATGGACAGATAATTAGTCAAGATGATGCCGAAGTTATTGATAAGAAGGCATTTAAGGATATGACACGCAACTTATATCCCTTAAATCCTGAGCAAGTAGTCAAATTAAAGCAAATTTATGAAACTTCCGAGTATGCCAAAGCTTCAACGGCAGGCACTCCACCTAAACCTACAGCGACGCCACAATTTGTTAATCTGTCTCCAGGCTCA
>A16
GATGATGCTCAGCAAGCGTTGCAGCAACTGCGAATGCTACAACAGAAATTATCACAAAACCCTTCCCCTGATGCACAGTCAGGAGCCGGTGATGGTGGTGATAATGCAGCTTCTGATTCAACGCAACAGCCTAATCAATCCGGTCAGGCTAATGCTCCGGCTGCGAATCAAACAGCAAATGCGGGCGGTGATGGACAGATAATTAGTCAAGATGATGCCGAAGTTATTGATAAGAAGGCATTTAAGGATATGACACGCAACTTATATCCCTTAAATCCTGAGCAAGTAGTCAAATTAAAGCAAATTTATGAAACTTCCGAGTATGCCAAAGCTTCAACGGCAGGCACTCCACCTAAACCTACAGCGACGTCAAAATTTGTTAATCTGTCTCCAGGCTCA
>A17
GATGATGCTCAGCAACAGGGGCAGCAACTGCGAATGCTACAACAGAAATTATCACAAAACCCTTCCCCTGATGCACAGTCAGGAGCCGGTGATGGTGGTGATAATGCAGCTTCTGATTCAACGCAACAGCCTAATCAATCCGGTCAGGCTAATGCTCCGGCTGCGAATCAAACAGCAAATGCGGGCGGTGATGGACAGATAATTAGTCAAGATGATGCCGAAGTTATTGATAAGAAGGCATTTAAGGATATGACACGCAACTTATATCCCTTAAATCCTGAGCAAGTAGTCAAATTAAAGCAAATTTATGAAACTTCCGAGTATGCCAAAGCTTCAACGGCAGGCACTCCACCTAAACCTACAGCGACGTCACAATTTGTTAATCTGTCTCCAGGCTCA
>A18
GATGATGCTCAGCAAGCGTTGCAGCAACTGCGAATGCTACAACAGAAATTATCACAAAACCCTTCCCCTGATGCACAGTCAGGAGCCGGTGATGGTGGTGATAATGCAGCTTCTGATTCAACGCAACAGCCTAATCAATCCGGTCAGGCTAATGCTCCGGCTGCGAATCAAACAGCAAATGCGGGCGGTGATGGACAGATAATTAGTCAAGATGATGCCGAAGTTATTGATAAGAAGGCATTTAAGGATATGACACGCAACTTATATCCCTTAAATCCTGAGCAAGTAGTCAAATTAAAGCAAATTTATGAAACTTCCGAGTATGCCAAAGCTTCAACGGCAGGCACTCCACCTAAACCTACAGCGACGTCAAAATTTGTTAATCTGTCTCCAGGCTCA
>A19
GATGATGCTCAGCAAGCGGAGCAGCAACTGCGAATGCTACAACAGAAATTATCACAAAACCCTTCCCCTGATGCACAGTCAGGAGCCGGTGATGGTGGTGATAATGCAGCTTCTGATTCAACGCAACAGCCTAATCAATCCGGTCAGGCTAATGCTCCGGCTGCGAATCAAACAGCAAATGCGGGCGGTGATGGACAGATAATTAGTCAAGATGATGCCGAAGTTATTGATAAGAAGGCATTTAAGGATATGACACGCAACTTATATCCCTTAAATCCTGAGCAAGTAGTCAAATTAAAGCAAATTTATGAAACTTCCGAGTATGCCAAAGCTTCAACGGCAGGCACTCCACCTAAACCTACAGCGACGTCAAAATTTGTTAATCTGTCTCCAGGCTCA
>A20
GATGATGCTCAGCAAGCGGAGCAGCAACTGCGAATGCTACAACAGAAATTATCACAAAACCCTTCCCCTGATGCACAGTCAGGAGCCGGTGATGGTGGTGATAATGCAGCTTCTGATTCAACGCAACAGCCTAATCAATCCGGTCAGGCTAATGCTCCGGCTGCGAATCAAACAGCAAATGCGGGCGGTGATGGACAGATAATTAGTCAAGATGATGCCGAAGTTATTGATAAGAAGGCATTTAAGGATATGACACGCAACTTATATCCCTTAAATCCTGAGCAAGTAGTCAAATTAAAGCAAATTTATGAAACTTCCGAGTATGCCAAAGCTTCAACGGCAGGCACTCCACCTAAACCTACAGCGACGTCAAAATTTGTTAATCTGTCTCCAGGCTCA
>A21
GATGATGCTCAGCAAACGTTGAAACAACTGCGAATGCTACAACAGAAATTATCACAAAACCCTTCCCCTGATGCACAGTCAGGAGCCGGTGATGGTGGTGATAATGCAGCTTCTGATTCAACGCAACAGCCTAATCAATCCGGTCAGGCTAATGCTCCGGCTGCGAATCAAACAGCAAATGCGGGCGGTGATGGACAGATAATTAGTCAAGATGATGCCGAAGTTATTGATAAGAAGGCATTTAAGGATATGACACGCAACTTATATCCCTTAAATCCTGAGCAAGTAGTCAAATTAAAGCAAATTTATGAAACTTCCGAGTATGCCAAAGCTTCAACGGCAGGCACTCCACCTAAACCTACAGCGACGTCACAACATGTTAATCTGTCTCCAGGCTCA
>A22
GATGATGCTCAGCAAACGTTGCAGCAACTGCGAATGCTACAACAGAAATTATCACAAAACCCTTCCCCTGATGCACAGTCAGGAGCCGGTGATGGTGGTGATAATGCAGCTTCTGATTCAACGCAACAGCCTAATCAATCCGGTCAGGCTAATGCTCCGGCTGCGAATCAAACAGCAAATGCGGGCGGTGATGGACAGATAATTAGTCAAGATGATGCCGAAGTTATTGATAAGAAGGCATTTAAGGATATGACACGCAACTTATATCCCTTAAATCCTGAGCAAGTAGTCAAATTAAAGCAAATTTATGAAACTTCCGAGTATGCCAAAGCTTCAACGGCAGGCACTCCACCTAAACCTACAGCGACGTCAAAATTAGTTAATCTGTCTCCAGGCTCA
>A23
GATGATGCTCAGCAAGCGTTGCAGCAACTGCGAATGCTACAACAGAAATTATCACAAAACCCTTCCCCTGATGCACAGTCAGGAGCCGGTGATGGTGGTGATAATGCAGCTTCTGATTCAACGCAACAGCCTAATCAATCCGGTCAGGCTAATGCTCCGGCTGCGAATCAAACAGCAAATGCGGGCGGTGATGGACAGATAATTAGTCAAGATGATGCCGAAGTTATTGATAAGAAGGCATTTAAGGATATGACACGCAACTTATATCCCTTAAATCCTGAGCAAGTAGTCAAATTAAAGCAAATTTATGAAACTTCCGAGTATGCCAAAGCTTCAACGGCAGGCACTCCACCTAAACCTACAGCGACGTCACAATTTGTTAATCTGTCTCCAGGCTCA
>A24
GATGATGCTCAGAAAGCGTTGCAGCAACTGCGAATGCTACAACAGAAATTATCACAAAACCCTTCCCCTGATGCACAGTCAGGAGCCGGTGATGGTGGTGATAATGCAGCTTCTGATTCAACGCAACAGCCTAATCAATCCGGTCAGGCTAATGCTCCGGCTGCGAATCAAACAGCAAATGCGGGCGGTGATGGACAGATAATTAGTCAAGATGATGCCGAAGTTATTGATAAGAAGGCATTTAAGGATATGACACGCAACTTATATCCCTTAAATCCTGAGCAAGTAGTCAAATTAAAGCAAATTTATGAAACTTCCGAGTATGCCAAAGCTTCAACGGCAGGCACTCCACCTAAACCTACAGCGACGCCAAAATTTGTTAATCTGTCTCCAGGCTCA
>A25
GATGATGCTCAACAAGCATTGCAGCAACTACGAATGCTACAACAGAAATTATCACAAAACCCTTCCCCTGATGCACAGTCAGGAGCCGGTGATGGCGGTGATAATGCGGCTTCTGATTCAACGCAACAGCCTAATCAATCCGGTCAGGCTAATGCTCCGGCTGCAAATCAAACAGCAAATGCGGGCGGTGATGGGCAGATAATTAGTCAGGATGATGCAGAAGTTATTGATAAGAAGGCATTTAAGGATATGACACGCAACTTATATCCCTTAAATCCTGAGCAAGTAGTCAAATTAAAACAAATTTATGAAACTTCCGAGTATGCCAAAGCTTCAACGGCAGGCACTCCACCTAAACCTACAGCGACATCACAATTTGTTAATCTGTCTCCGGGCTCA
>A26
GATGATGCTCAACAAGCATTGCAGCAACTACGAATGCTACAACAGAAATTATCACAAAACCCTTCCCCTGATGCACAGTCAGGAGCCGGTGATGGCGGTGATAATGCGGCTTCTGATTCAACGCAACAGCCTAATCAATCCGGTCAGGCTAATGCTCCGGCTGCAAATCAAACAGCAAATGCGGGCGGTGATGGGCAGATAATTAGTCAGGATGATGCAGAAGTTATTGATAAGAAGGCATTTAAGGATATGACACGCAACTTATATCCCTTAAATCCTGAGCAAGTAGTCAAATTAAAACAAATTTATGAAACTTCCGAGTATGCCAAAGCTTCAACGGCAGGCACTCCACCTAAACCTACAGCGACATCACAATTTGTTAATCTGTCTCCAGGCTCA
>A27
GATGATGCTCAGCAAGCAGGGCAGCAACTGCGAATGCTACAACAGAAATTATCACAAAACCCTTCCCCTGATGCACAGTCAGGAGCCGGTGATGGTGGTGATAATGCAGCTTCTGATTCAACGCAACAGCCTAATCAATCCGGTCAGGCTAATGCTCCGGCTGCGAATCAAACAGCAAATGCGGGCGGTGATGGACAGATAATTAGTCAAGATGATGCCGAAGTTATTGATAAGAAGGCATTTAAGGATATGACACGCAACTTATATCCCTTAAATCCTGAGCAAGTAGTCAAATTAAAGCAAATTTATGAAACTTCCGAGTATGCCAAAGCTTCAACGGCAGGCACTCCACCTAAACCTACAGCGACGTCACAATGTGTTAATCTGTCTCCAGGCTCA
>A28
GATGATGCTCAGCAAGCGGTGCAGCAACTGCGAATGCTACAACAGAAATTATCACAAAACCCTTCCCCTGATGCACAGTCAGGAGCCGGTGATGGTGGTGATAATGCAGCTTCTGATTCAACGCAACAGCCTAATCAATCCGGTCAGGCTAATGCTCCGGCTGCGAATCAAACAGCAAATGCGGGCGGTGATGGACAGATAATTAGTCAAGATGATGCCGAAGTTATTGATAAGAAGGCATTTAAGGATATGACACGCAACTTATATCCCTTAAATCCTGAGCAAGTAGTCAAATTAAAGCAAATTTATGAAACTTCCGAGTATGCCAAAGCTTCAACGGCAGGCACTCCACCTAAACCTACAGCGACGTCGCAATTTGTTAATCTGTCTCCAGGCTCA
>A29
GATGATGCTCAGCAACCGGGGCAACAACTGCGAATGCTACAACAGAAATTATCACAAAACCCTTCCCCTGATGCACAGTCAGGAGCCGGTGATGGTGGTGATAATGCAGCTTCTGATTCAACGCAACAGCCTAATCAATCCGGTCAGGCTAATGCTCCGGCTGCGAATCAAACAGCAAATGCGGGCGGTGATGGACAGATAATTAGTCAAGATGATGCCGAAGTTATTGATAAGAAGGCATTTAAGGATATGACACGCAACTTATATCCCTTAAATCCTGAGCAAGTAGTCAAATTAAAGCAAATTTATGAAACTTCCGAGTATGCCAAAGCTTCAACGGCAGGCACTCCACCTAAACCTACAGCGACGTCACAAATTGTTAATCTGTCTCCAGGCTCA
>A30
GATGATGCTCAGCAAGCGTTGCAGCAACTGCGAATGCTACAACAGAAATTATCACAAAACCCTTCCCCTGATGCACAGTCAGGAGCCGGTGATGGTGGTGATAATGCAGCTTCTGATTCAACGCAACAGCCTAATCAATCCGGTCAGGCTAATGCTCCGGCTGCGAATCAAACAGCAAATGCGGGCGGTGATGGACAGATAATTAGTCAAGATGATGCCGAAGTTATTGATAAGAAGGCATTTAAGGATATGACACGCAACTTATATCCCTTAAATCCTGAGCAAGTAGTCAAATTAAAGCAAATTTATGAAACTTCCGAGTATGCCAAAGCTTCAACGGCAGGCACTCCACCTAAACCTACAGCGACGTCAAAATTTGTTAATCTGTCTCCAGGCTCA
>A31
GATGATGCTCAGCAAGCGTTGCAGCAACTGCGAATGCTACAACAGAAATTATCACAAAACCCTTCCCCTGATGCACAGTCAGGAGCCGGTGATGGTGGTGATAATGCAGCTTCTGATTCAACGCAACAGCCTAATCAATCCGGTCAGGCTAATGCTCCGGCTGCGAATCAAACAGCAAATGCGGGCGGTGATGGACAGATAATTAGTCAAGATGATGCCGAAGTTATTGATAAGAAGGCATTTAAGGATATGACACGCAACTTATATCCCTTAAATCCTGAGCAAGTAGTCAAATTAAAGCAAATTTATGAAACTTCCGAGTATGCCAAAGCTTCAACGGCAGGCACTCCACCTAAACCTACAGCGACGTCACAATTTGTTAATCTGTCTCCAGGCTCA
>A32
GATGATGCTCAGCAAGCGGTGAAGCAACTGCGAATGCTACAACAGAAATTATCACAAAACCCTTCCCCTGATGCACAGTCAGGAGCCGGTGATGGTGGTGATAATGCAGCTTCTGATTCAACGCAACAGCCTAATCAATCCGGTCAGGCTAATGCTCCGGCTGCGAATCAAACAGCAAATGCGGGCGGTGATGGACAGATAATTAGTCAAGATGATGCCGAAGTTATTGATAAGAAGGCATTTAAGGATATGACACGCAACTTATATCCCTTAAATCCTGAGCAAGTAGTCAAATTAAAGCAAATTTATGAAACTTCCGAGTATGCCAAAGCTTCAACGGCAGGCACTCCACCTAAACCTACAGCGACGTCACAATATGTTAATCTGTCTCCAGGCTCA
>A33
GATGATGCTCAGCAACCGCTGCAAAAACTGCGAATGCTACAACAGAAATTATCACAAAACCCTTCCCCTGATGCACAGTCAGGAGCCGGTGATGGTGGTGATAATGCAGCTTCTGATTCAACGCAACAGCCTAATCAATCCGGTCAGGCTAATGCTCCGGCTGCGAATCAAACAGCAAATGCGGGCGGTGATGGACAGATAATTAGTCAAGATGATGCCGAAGTTATTGATAAGAAGGCATTTAAGGATATGACACGCAACTTATATCCCTTAAATCCTGAGCAAGTAGTCAAATTAAAGCAAATTTATGAAACTTCCGAGTATGCCAAAGCTTCAACGGCAGGCACTCCACCTAAACCTACAGCGACGTCAAAATTTGTTAATCTGTCTCCAGGCTCA
>A171
GATGATGCTCAGCAAGCGGTGCAACAACTGCGAATGCTACAACAGAAATTATCACAAAACCCTTCCCCTGATGCACAGTCAGGAGCCGGTGATGGTGGTGATAATGCAGCTTCTGATTCAACGCAACAGCCTAATCAATCCGGTCAGGCTAATGCTCCGGCTGCGAATCAAACAGCAAATGCGGGCGGTGATGGACAGATAATTAGTCAAGATGATGCCGAAGTTATTGATAAGAAGGCATTTAAGGATATGACACGCAACTTATATCCCTTAAATCCTGAGCAAGTAGTCAAATTAAAGCAAATTTATGAAACTTCCGAGTATGCCAAAGCTTCAACGGCAGGCACTCCACCTAAACCTACAGCGACGTCACAAATTGTTAATCTGTCTCCAGGCTCA
>A172
GATGATGCTCAGCAAGAGGGGCAACAACTGCGAATGCTACAACAGAAATTATCACAAAACCCTTCCCCTGATGCACAGTCAGGAGCCGGTGATGGTGGTGATAATGCAGCTTCTGATTCAACGCAACAGCCTAATCAATCCGGTCAGGCTAATGCTCCGGCTGCGAATCAAACAGCAAATGCGGGCGGTGATGGACAGATAATTAGTCAAGATGATGCCGAAGTTATTGATAAGAAGGCATTTAAGGATATGACACGCAACTTATATCCCTTAAATCCTGAGCAAGTAGTCAAATTAAAGCAAATTTATGAAACTTCCGAGTATGCCAAAGCTTCAACGGCAGGCACTCCACCTAAACCTACAGCGACGTCACAATTTGTTAATCTGTCTCCAGGCTCA
>A173
GATGATGCTCAGCAACCGAACCAAAAACTGCGAATGCTACAACAGAAATTATCACAAAACCCTTCCCCTGATGCACAGTCAGGAGCCGGTGATGGTGGTGATAATGCAGCTTCTGATTCAACGCAACAGCCTAATCAATCCGGTCAGGCTAATGCTCCGGCTGCGAATCAAACAGCAAATGCGGGCGGTGATGGACAGATAATTAGTCAAGATGATGCCGAAGTTATTGATAAGAAGGCATTTAAGGATATGACACGCAACTTATATCCCTTAAATCCTGAGCAAGTAGTCAAATTAAAGCAAATTTATGAAACTTCCGAGTATGCCAAAGCTTCAACGGCAGGCACTCCACCTAAACCTACAGCGACGTCAAAATTTGTTAATCTGTCTCCAGGCTCA
>A174
GATGATGCTCAGCAAGCGTTGCAACAACTGCGAATGCTACAACAGAAATTATCACAAAACCCTTCCCCTGATGCACAGTCAGGAGCCGGTGATGGTGGTGATAATGCAGCTTCTGATTCAACGCAACAGCCTAATCAATCCGGTCAGGCTAATGCTCCGGCTGCGAATCAAACAGCAAATGCGGGCGGTGATGGACAGATAATTAGTCAAGATGATGCCGAAGTTATTGATAAGAAGGCATTTAAGGATATGACACGCAACTTATATCCCTTAAATCCTGAGCAAGTAGTCAAATTAAAGCAAATTTATGAAACTTCCGAGTATGCCAAAGCTTCAACGGCAGGCACTCCACCTAAACCTACAGCGACGTCAAAATTTGTTAATCTGTCTCCAGGCTCA
>A175
GATGATGCTCAGCAAGCGTTGCAGCAACTGCGAATGCTACAACAGAAATTATCACAAAACCCTTCCCCTGATGCACAGTCAGGAGCCGGTGATGGTGGTGATAATGCAGCTTCTGATTCAACGCAACAGCCTAATCAATCCGGTCAGGCTAATGCTCCGGCTGCGAATCAAACAGCAAATGCGGGCGGTGATGGACAGATAATTAGTCAAGATGATGCCGAAGTTATTGATAAGAAGGCATTTAAGGATATGACACGCAACTTATATCCCTTAAATCCTGAGCAAGTAGTCAAATTAAAGCAAATTTATGAAACTTCCGAGTATGCCAAAGCTTCAACGGCAGGCACTCCACCTAAACCTACAGCGACGTCAAAATTTGTTAATCTGTCTCCAGGCTCA
>A176
GATGATGCTCAGCAAACGTTGCAGCAACTGCGAATGCTACAACAGAAATTATCACAAAACCCTTCCCCTGATGCACAGTCAGGAGCCGGTGATGGTGGTGATAATGCAGCTTCTGATTCAACGCAACAGCCTAATCAATCCGGTCAGGCTAATGCTCCGGCTGCGAATCAAACAGCAAATGCGGGCGGTGATGGACAGATAATTAGTCAAGATGATGCCGAAGTTATTGATAAGAAGGCATTTAAGGATATGACACGCAACTTATATCCCTTAAATCCTGAGCAAGTAGTCAAATTAAAGCAAATTTATGAAACTTCCGAGTATGCCAAAGCTTCAACGGCAGGCACTCCACCTAAACCTACAGCGACGTCAAAATATGTTAATCTGTCTCCAGGCTCA
>A180
GATGATGCTCAACAAGCATTGCAGCAACTACGAATGCTACAACAGAAATTATCACAAAACCCTTCCCCTGATGCACAGTCAGGAGCCGGTGATGGCGGTGATAATGCGGCTTCTGATTCAACGCAACAGCCTAATCAATCCGGTCAGACTAATGCTCCGGCTGCAAATCAAACAGCAAATGCGGGCGGTGATGGGCAGATAATTAGTCAGGATGATGCGGAAGTTATTGATAAGAAGGCATTTAAGGATATGACACGCAACTTATATCCCTTAAATCCTGAGCAAGTAGTCAAATTAAAACAAATTTATGAAACTTCCGAGTATGCCAAAGCTTCAACGGCAGGCACGCCACCTAAACCTACAGCGACATCACAATTTGTTAATCTGTCTCCAGGCTCA
>A181
GATGATGCTCAACAAGCATTGCAGCAACTACGAATGCTACAACAGAAATTATCACAAAACCCTTCCCCTGATGCACAGTCAGGAGCCGGTGATGGCGGTGATAATGCGGCTTCTGATTCAACGCAACAGCCTAATCAATCCGGTCAGACTAATGCTCCGGCTGCAAATCAAACAGCAAATGCGGGCGGTGATGGGCAGATAATTAGTCAGGATGATGCGGAAGTTATTGATAAGAAGGCATTTAAGGATATGACACGCAACTTATATCCCTTAAATCCTGAGCAAGTAGTCAAATTAAAACAAATTTATGAAACTTCCGAGTATGCCAAAGCTTCAACGGCAGGCACGCCACCTAAACCTACAGCGACATCACAATTTGTTAATCTGTCTCCAGGCTCA
>A189
GATGATGCTCAGAAAGAACGGCAGCAACTGCGTATGCTACAGCAGAAATTATCACAAAATCCTGCTCCTGATGTACAGTTAGGAACCGGTGATGGAGGTGACAATGCTGCTTCTGATGCAACACAACAGTCTAATCAAGCTGGACAAACCAATACTCCTGCCGCAAATCAAACTCAAAATGCCGGTGGTGAGGGTCAGATAATTAGTCAAGATGATGCCGAAGTTATTGATAAAAAGGCCTTTAAGGATATGACACGTAATTTATATCCGTTAAATCCTGAGCAAGTAGTCCGATTAAAACAAATCTACGAAACTTCTGAGTATGCAAAAGCTGCAACGCCAGGCACCCCACCTAAACCTACAGCGACATCACAATTTGTTAATTTGTCTCCAGGCTCA
>A191
GATGATGCTCAGCAAACACGGCACAAACTGCGAATGCTACAACAGAAATTATCACAAAACCCTTCCCCTGATGCACAGTCAGGAGCCGGTGATGGTGGTGATAATGCAGCTTCTGATTCAACGCAACAGCCTAATCAATCCGGTCAGGCTAATGCTCCGGCTGCGAATCAAACAGCAAATGCGGGCGGTGATGGACAGATAATTAGTCAAGATGATGCCGAAGTTATTGATAAGAAGGCATTTAAGGATATGACACGCAACTTATATCCCTTAAATCCTGAGCAAGTAGTCAAATTAAAGCAAATTTATGAAACTTCCGAGTATGCCAAAGCTTCAACGGCAGGCACTCCACCTAAACCTACAGCGACGTCACAATCTGTTAATCTGTCTCCAGGCTCA
>A194
GATGATGCTCAGCAAGCGGGGCAAAAACTGCGAATGCTACAACAGAAATTATCACAAAACCCTTCCCCTGATGCACAGTCAGGAGCCGGTGATGGTGGTGATAATGCAGCTTCTGATTCAACGCAACAGCCTAATCAATCCGGTCAGGCTAATGCTCCGGCTGCGAATCAAACAGCAAATGCGGGCGGTGATGGACAGATAATTAGTCAAGATGATGCCGAAGTTATTGATAAGAAGGCATTTAAGGATATGACACGCAACTTATATCCCTTAAATCCTGAGCAAGTAGTCAAATTAAAGCAAATTTATGAAACTTCCGAGTATGCCAAAGCTTCAACGGCAGGCACTCCACCTAAACCTACAGCGACGTCACAAGTTGTTAATCTGTCTCCAGGCTCA
>A195
GATGATGCTCAGCAAGCACTGCAGCAACTGCGTATGCTACAGCAGAAATTATCACAAAATCCTGCTCCTGATGTACAGTTAGGAACCGGTGATGGAGGTGACAATGCTGCTTCTGATGCAACACAACAGTCTAATCAAGCTGGACAAACCAATACTCCTGCCGCAAATCAAACTCAAAATGCCGGTGGTGAGGGTCAGATAATTAGTCAAGATGATGCCGAAGTTATTGATAAAAAGGCCTTTAAGGATATGACACGTAATTTATATCCGTTAAATCCTGAGCAAGTAGTCCGATTAAAACAAATCTACGAAACTTCTGAGTATGCAAAAGCTGCAACGCCAGGCACCCCACCTAAACCTACAGCGACATCACAATTTGTTAATTTGTCTCCAGGCTCA
>A196
GATGATGCTCAACAAGCATTGCAGCAACTACGAATGCTACAACAGAAATTATCACAAAACCCTTCCCCTGATGCACAGTCAGGAGCCGGTGATGGCGGTGATAATGCGGCTTCTGATTCAACGCAACAGCCTAATCAATCCGGTCAGGCTAATGCTCCGGCTGCAAATCAAACAGCAAATGCGGGCGGTGATGGGCAGATAATTAGTCAGGATGATGCAGAAGTTATTGATAAGAAGGCATTTAAGGATATGACACGCAACTTATATCCCTTAAATCCTGAGCAAGTAGTCAAATTAAAACAAATTTATGAAACTTCCGAGTATGCCAAAGCTTCAACGGCAGGCACTCCACCTAAACCTACAGCGACATCACAATTTGTTAATCTGTCTCCAGGCTCA
>A197
GATGATGCTCAACAAGCATTGCAGCAACTACGAATGCTACAACAGAAATTATCACAAAACCCTTCCCCTGATGCACAGTCAGGAGCCGGTGATGGCGGTGATAATGCGGCTTCTGATTCAACGCAACAGCCTAATCAATCCGGTCAGGCTAATGCTCCGGCTGCAAATCAAACAGCAAATGCGGGCGGTGATGGGCAGATAATTAGTCAGGATGATGCAGAAGTTATTGATAAGAAGGCATTTAAGGATATGACACGCAACTTATATCCCTTAAATCCTGAGCAAGTAGTCAAATTAAAACAAATTTATGAAACTTCCGAGTATGCCAAAGCTTCAACGGCAGGCACTCCACCTAAACCTACAGCGACATCACAATTTGTTAATCTGTCTCCAGGCTCA
>A200
GATGATGCTCAACAAGCATTGCAGCAACTACGAATGCTACAACAGAAATTATCACAAAACCCTTCCCCTGATGCACAGTCAGGAGCCGGTGATGGCGGTGATAATGCGGCTTCTGATTCAACGCAACAGCCTAATCAATCCGGTCAGGCTAATGCTCCGGCTGCAAATCAAACAGCAAATGCGGGCGGTGATGGGCAGATAATTAGTCAGGATGATGCAGAAGTTATTGATAAGAAGGCATTTAAGGATATGACACGCAACTTATATCCCTTAAATCCTGAGCAAGTAGTCAAATTAAAACAAATTTATGAAACTTCCGAGTATGCCAAAGCTTCAACGGCAGGCACTCCACCTAAACCTACAGCGACATCACAATTTGTTAATCTGTCTCCAGGCTCA
>A201
GATGATGCTCAACAAGCATTGCAGCAACTACGAATGCTACAACAGAAATTATCACAAAACCCTTCCCCTGATGCACAGTCAGGAGCCGGTGATGGCGGTGATAATGCGGCTTCTGATTCAACGCAACAGCCTAATCAATCCGGTCAGGCTAATGCTCCGGCTGCAAATCAAACAGCAAATGCGGGCGGTGATGGGCAGATAATTAGTCAGGATGATGCAGAAGTTATTGATAAGAAGGCATTTAAGGATATGACACGCAACTTATATCCCTTAAATCCTGAGCAAGTAGTCAAATTAAAACAAATTTATGAAACTTCCGAGTATGCCAAAGCTTCAACGGCAGGCACTCCACCTAAACCTACAGCGACATCACAATTTGTTAATCTGTCTCCAGGCTCA
>A202
GATGATGCTCAACAAGCATTGCAGCAACTACGAATGCTACAACAGAAATTATCACAAAACCCTTCCCCTGATGCACAGTCAGGAGCCGGTGATGGCGGTGATAATGCGGCTTCTGATTCAACGCAACAGCCTAATCAATCCGGTCAGGCTAATGCTCCGGCTGCAAATCAAACAGCAAATGCGGGCGGTGATGGGCAGATAATTAGTCAGGATGATGCAGAAGTTATTGATAAGAAGGCATTTAAGGATATGACACGCAACTTATATCCCTTAAATCCTGAGCAAGTAGTCAAATTAAAACAAATTTATGAAACTTCCGAGTATGCCAAAGCTTCAACGGCAGGCACTCCACCTAAACCTACAGCGACATCACAATTTGTTAATCTGTCTCCAGGCTCA
>A204
GATGATGCTCAGCAAGCGAAGCAGCAACTGCGAATGCTACAACAGAAATTATCACAAAACCCTTCCCCTGATGCACAGTCAGGAGCCGGTGATGGTGGTGATAATGCAGCTTCTGATTCAACGCAACAGCCTAATCAATCCGGTCAGGCTAATGCTCCGGCTGCGAATCAAACAGCAAATGCGGGCGGTGATGGACAGATAATTAGTCAAGATGATGCCGAAGTTATTGATAAGAAGGCATTTAAGGATATGACACGCAACTTATATCCCTTAAATCCTGAGCAAGTAGTCAAATTAAAGCAAATTTATGAAACTTCCGAGTATGCCAAAGCTTCAACGGCAGGCACTCCACCTAAACCTACAGCGACGTCAAAATTTGTTAATCTGTCTCCAGGCTCA
>A205
GATGATGCTCAGCAAGCGTTGCAGCAACTGCGAATGCTACAACAAAAATTATCACAAAACCCTTCCCCTGATGCACAGTCAGGAGCCGGTGATGGCGGTGATAATGCAGCTTCTGATTCAACACAACAACCTAATCAATCCGGTCAGGCCAATGCTCCGGCTGCAAATCAAACAGCAACTGCGGGCGGTGATGGGCAGATAATTAGTCAAGATGATGCCGAAGTTATTGATAAGAAAGCATTTAAGGATATGACACGCAACTTATATCCCTTAAATCCTGAGCAAGTAGTCAAATTAAAACAAATCTATGAAACTTCTGAGTATGCCAAAGCTGCAACGCCAGGCACTCCACCTAAGCCTACAGCGACATCACAATTTGTTAATTTGTCTCCAGGCTCA
>N34
GATGATGCTCAGAAAGCGGGGCAGCAACTGCGAATGCTACAACAGAAATTATCACAAAACCCTTCCCCTGATGCACAGTCAGGAGCCGGTGATGGTGGTGATAATGCAGCTTCTGATTCAACGCAACAGCCTAATCAATCCGGTCAGGCTAATGCTCCGGCTGCGAATCAAACAGCAAATGCGGGCGGTGATGGACAGATAATTAGTCAAGATGATGCCGAAGTTATTGATAAGAAGGCATTTAAGGATATGACACGCAACTTATATCCCTTAAATCCTGAGCAAGTAGTCAAATTAAAGCAAATTTATGAAACTTCCGAGTATGCCAAAGCTTCAACGGCAGGCACTCCACCTAAACCTACAGCGACGTCACAAGTTGTTAATCTGTCTCCAGGCTCA
>N36
GATGATGCTCACCAAGCGTTGCAGCAACTGCGAATGCTACAACAGAAGTTATCACAAAACCCTTCCCCTGATGCACAGTCTGGAGCCGGTGATGGCGGTGATAATGCACCTTCTGATTCAACGCAACAACCTAATCAATCCGGTCAGGCTAATGCTCCGGCGGAAAATCAAGAAGCAAATGCGGGCGGTGATGGGCAGATAATTAGTCAAGATGATGCTGAAGTTATTGATAAGAAGGCATTTAAGGATATGACACGCAACTTATATCCCTTAAATCCTGAGCAAGTAGTCAAATTAAAACAAATTTATGAAACTTCCGAGTATGCCAAAGCTTCAACGGCAGGCACTCCACCTAAACCTACAGCGACATCAAAATTTGTTAATCTGTCTCCAGGCTCA
>N37
GATGATGCTCACCAAGCGCTGCAGCAACTGCGAATGCTACAACAGAAGTTATCACAAAACCCTTCCCCTGATGCACAGTCTGGAGCCGGTGATGGCGGTGATAATGCAGCTTCTGATTCAACGCAACAACCTAATCAATCCGGTCAGGCTAATGCTCCGGCGGCAAATCAAGCAGCAAATGCGGGCGGTGATGGGCAGATAATTAGTCAAGATGATGCTGAAGTTATTGATAAGAAGGCATTTAAGGATATGACACGCAACTTATATCCCTTAAATCCTGAGCAAGTAGTCAAATTAAAACAAATTTATGAAACTTCCGAGTATGCCAAAGCTTCAACGGCAGGCACTCCACCTAAACCTACAGCGACATCACAATATGTTAATCTGTCTCCAGGCTCA
>N38
GATGATGCTCACCAACCGGTGCAGCAACTGCGAATGCTACAACAGAAGTTATCACAAAACCCTTCCCCTGATGCACAGTCTGGAGCCGGTGATGGCGGTGATAATGCAGCTTCTGATTCAACGCAACAACCTAATCAATCCGGTCAGGCTAATGCTCCGGCGGCAAATCAAGCAGCAAATGCGGGCGGTGATGGGCAGATAATTAGTCAAGATGATGCTGAAGTTATTGATAAGAAGGCATTTAAGGATATGACACGCAACTTATATCCCTTAAATCCTGAGCAAGTAGTCAAATTAAAACAAATTTATGAAACTTCCGAGTATGCCAAAGCTTCAACGGCAGGCACTCCACCTAAACCTACAGCGACATCACAATTTGTTAATCTGTCTCCAGGCTCA
>N39
GATGATGCTCAGCAAAACTTACAGCAACTGCGAATGCTACAACAGAAGTTATCACAAAACCCTTCCCCTGATGCACAGTCTGGAGCCGGTGATGGCGGTGATAATGCACCTTCTGATTCAACGCAACAACCTAATCAATCCGGTCAAGCTAATGCTCCGGCGGAAAATCAAGAAGCAAATGCGGGCGGTGATGGGCAGATAATTAGTCAAGATGATGCTGAAGTTATTGATAAGAAGGCATTTAAGGATATGACACGCAACTTATATCCCTTAAATCCTGAGCAAGTAGTCAAATTAAAACAAATTTATGAAACTTCCGAGTATGCCAAAGCTTCAACGGCAGGCACTCCACCTAAACCTACAGCGACATCAAAATTTGTTAATCTGTCTCCAGGCTCA
>N40
GATGATGCTCAGCAAGAGTTGCAGCAACTGCGAATGCTACAACAGAAGTTATCACAAAACCCTTCCCCTGATGCACAGTCTGGAGCCGGTGATGGCGGTGATAATGCAGCTTCTGATTCAACGCAACAACCTAATCAATCCGGTCAGGCTAATGCTCCGGCGGCAAATCAAGCAGCAAATGCGGGCGGTGATGGGCAGATAATTAGTCAAGATGATGCTGAAGTTATTGATAAGAAGGCATTTAAGGATATGACACGCAACTTATATCCCTTAAATCCTGAGCAAGTAGTCAAATTAAAACAAATTTATGAAACTTCCGAGTATGCCAAAGCTTCAACGGCAGGCACTCCACCTAAACCTACAGCGACATCACAAGTTGTTAATCTGTCTCCAGGCTCA
>N41
GATGATGCTCAGCAAGCGAGGCAGCAACTGCGAATGCTACAACAGAAGTTATCACAAAACCCTTCCCCTGATGCACAGTCTGGAGCCGGTGATGGCGGTGATAATGCACCTTCTGATTCAACGCAACAACCTAATCAATCCGGTCAGGCTAATGCTCCGGCGGAAAATCAAGCAGCAAATGCGGGCGGTGATGGGCAGATAATTAGTCAAGATGATGCTGAAGTTATTGATAAGAAGGCATTTAAGGATATGACACGCAACTTATATCCCTTAAATCCTGAGCAAGTAGTCAAATTAAAACAAATTTATGAAACTTCCGAGTATGCCAAAGCTTCAACGGCAGGCACTCCACCTAAACCTACAGCGACATCACAATATGTTAATCTGTCTCCAGGCTCA
>N43
GATGATGCTCAGCAAGCGGGCCAACAACTGCGAATGCTACAACAGAAGTTATCACAAAACCCTTCCCCTGATGCACAGTCTGGAGCCGGTGATGGCGGTGATAATGCAGCTTCTGATTCAACGCAACAACCTAATCAATCCGGTCAGGCTAATGCTCCGGCGGCAAATCAAGCAGCAAATGCGGGCGGTGATGGGCAGATAATTAGTCAAGATGATGCTGAAGTTATTGATAAGAAGGCATTTAAGGATATGACACGCAACTTATATCCCTTAAATCCTGAGCAAGTAGTCAAATTAAAACAAATTTATGAAACTTCCGAGTATGCCAAAGCTTCAACGGCAGGCACTCCACCTAAACCTACAGCGACATCACAAATAGTTAATCTGTCTCCAGGCTCA
>N45
GATGATGCTCAACAAGCATTGCAGCAACTACGAATGCTACAACAGAAATTATCACAAAACCCTTCCCCTGATGCACAGTCAGGAGCCGGTGATGGCGGTGATAATGCGGCTTCTGATTCAACGCAACAGCCTAATCAATCCGGTCAGGCTAATGCTCCGGCTGCAAATCAAACAGCAAATGCGGGCGGTGATGGGCAGATAATTAGTCAGGATGATGCAGAAGTTATTGATAAGAAGGCATTTAAGGATATGACACGCAACTTATATCCCTTAAATCCTGAGCAAGTAGTCAAATTAAAACAAATTTATGAAACTTCCGAGTATGCCAAAGCTTCAACGGCAGGCACTCCACCTAAACCTACAGCGACATCACAATTTGTTAATCTGTCTCCAGGCTCA
>N47
GATGATGCTCAACAAGCATTGCAGCAACTACGAATGCTACAACAGAAATTATCACAAAACCCTTCCCCTGATGCACAGTCAGGAGCCGGTGATGGCGGTGATAATGCGGCTTCTGATTCAACGCAACAGCCTAATCAATCCGGTCAGGCTAATGCTCCGGCTGCAAATCAAACAGCAAATGCGGGCGGTGATGGGCAGATAATTAGTCAGGATGATGCAGAAGTTATTGATAAGAAGGCATTTAAGGATATGACACGCAACTTATATCCCTTAAATCCTGAGCAAGTAGTCAAATTAAAACAAATTTATGAAACTTCCGAGTATGCCAAAGCTTCAACGGCAGGCACTCCACCTAAACCTACAGCGACATCACAATTTGTTAATCTGTCTCCGGGCTCA
>N48
GATGATGCTCAACAAGCATTGCAGCAACTACGAATGCTACAACAGAAATTATCACAAAACCCTTCCCCTGATGCACAGTCAGGAGCCGGTGATGGCGGTGATAATGCGGCTTCTGATTCAACGCAACAGCCTAATCAATCCGGTCAGGCTAATGCTCCGGCTGCAAATCAAACAGCAAATGCGGGCGGTGATGGGCAGATAATTAGTCAGGATGATGCAGAAGTTATTGATAAGAAGGCATTTAAGGATATGACACGCAACTTATATCCCTTAAATCCTGAGCAAGTAGTCAAATTAAAACAAATTTATGAAACTTCCGAGTATGCCAAAGCTTCAACGGCAGGCACTCCACCTAAACCTACAGCGACATCACAATTTGTTAATCTGTCTCCAGGCTCA
>N49
GATGATGCTCAACAAGCATTGCAGCAACTACGAATGCTACAACAGAAATTATCACAAAACCCTTCCCCTGATGCACAGTCAGGAGCCGGTGATGGCGGTGATAATGCGGCTTCTGATTCAACGCAACAGCCTAATCAATCCGGTCAGGCTAATGCTCCGGCTGCAAATCAAACAGCAAATGCGGGCGGTGATGGGCAGATAATTAGTCAGGATGATGCAGAAGTTATTGATAAGAAGGCATTTAAGGATATGACACGCAACTTATATCCCTTAAATCCTGAGCAAGTAGTCAAATTAAAACAAATTTATGAAACTTCCGAGTATGCCAAAGCTTCAACGGCAGGCACTCCACCTAAACCTACAGCGACATCACAATTTGTTAATCTGTCTCCAGGCTCA
>N50
GATGATGCTCAACAAGCATTGCAGCAACTACGAATGCTACAACAGAAATTATCACAAAACCCTTCCCCTGATGCACAGTCAGGAGCCGGTGATGGCGGTGATAATGCGGCTTCTGATTCAACGCAACAGCCTAATCAATCCGGTCAGGCTAATGCTCCGGCTGCAAATCAAACAGCAAATGCGGGCGGTGATGGGCAGATAATTAGTCAGGATGATGCAGAAGTTATTGATAAGAAGGCATTTAAGGATATGACACGCAACTTATATCCCTTAAATCCTGAGCAAGTAGTCAAATTAAAACAAATTTATGAAACTTCCGAGTATGCCAAAGCTTCAACGGCAGGCACTCCACCTAAACCTACAGCGACATCACAATTTGTTAATCTGTCTCCAGGCTCA
>N51
GATGATGCTCAACAAGCATTGCAGCAACTACGAATGCTACAACAGAAATTATCACAAAACCCTTCCCCTGATGCACAGTCAGGAGCCGGTGATGGCGGTGATAATGCGGCTTCTGATTCAACGCAACAGCCTAATCAATCCGGTCAGGCTAATGCTCCGGCTGCAAATCAAACAGCAAATGCGGGCGGTGATGGGCAGATAATTAGTCAGGATGATGCAGAAGTTATTGATAAGAAGGCATTTAAGGATATGACACGCAACTTATATCCCTTAAATCCTGAGCAAGTAGTCAAATTAAAACAAATTTATGAAACTTCCGAGTATGCCAAAGCTTCAACGGCAGGCACTCCACCTAAACCTACAGCGACATCACAATTTGTTAATCTGTCTCCAGGCTCA
>N52
GATGATGCTCAGCAAACGTTGCAGCAACTGCGAATGCTACAACAGAAGTTATCACAAAACCCTTCCCCTGATGCACAGTCTGGAGCCGGTGATGGCGGTGATAATGCAGCTTCTGATTCAACGCAACAACCTAATCAATCTGGTCAGGCTAATGCTCCGGCGGCAAATCAAACAGCAAATGCGGGCGGTGATGGGCAGATAATTAGTCAAGATGATGCTGAAGTTATTGATAAGAAGGCATTTAAGGATATGACACGCAACTTATATCCCTTAAATCCTGAGCAAGTAGTCAAATTAAAACAAATTTATGAAACTTCCGAGTATGCCAAAGCTTCAACGGCAGGCACTCCACCTAAACCTACAGCGACATCACAAGTAGTTAATCTGTCTCCAGGCTCA
>N53
GATGATGCTCAGCAACCGCGGCACAAACTGCGAATGCTACAACAGAAGTTATCACAAAACCCTTCCCCTGATGCACAGTCTGGAGCCGGTGATGGCGGTGATAATGCAGCTTCTGATTCAACGCAACAACCTAATCAATCTGGTCAGGCTAATGCTCCGGCGGCAAATCAAACAGCAAATGCGGGCGGTGATGGGCAGATAATTAGTCAAGATGATGCTGAAGTTATTGATAAGAAGGCATTTAAGGATATGACACGCAACTTATATCCCTTAAATCCTGAGCAAGTAGTCAAATTAAAACAAATTTATGAAACTTCCGAGTATGCCAAAGCTTCAACGGCAGGCACTCCACCTAAACCTACAGCGACATCACAAATTGTTAATCTGTCTCCAGGCTCA
>N54
GATGATGCTCAGCAAGCCGGGCAGAAACTGCGAATGCTACAACAGAAATTATCACAAAACCCTTCCCCTGATGCACAGTCAGGAGCCGGTGATGGTGGTGATAATGCAGCTTCTGATTCAACGCAACAGCCTAATCAATCCGGTCAGGCTAATGCTCCGGCTGCGAATCAAACAGCAAATGCGGGCGGTGATGGACAGATAATTAGTCAAGATGATGCCGAAGTTATTGATAAGAAGGCATTTAAGGATATGACACGCAACTTATATCCCTTAAATCCTGAGCAAGTAGTCAAATTAAAGCAAATTTATGAAACTTCCGAGTATGCCAAAGCTTCAACGGCAGGCACTCCACCTAAACCTACAGCGACGTCAAAATTAGTTAATCTGTCTCCAGGCTCA
>N56
GATGATGCTCAGCAAGCCCTGCAAAAACTGCGAATGCTACAACAGAAATTATCACAAAACCCTTCCCCTGATGCACAGTCAGGAGCCGGTGATGGTGGTGATAATGCAGCTTCTGATTCAACGCAACAGCCTAATCAATCCGGTCAGGCTAATGCTCCGGCTGCGAATCAAACAGCAAATGCGGGCGGTGATGGACAGATAATTAGTCAAGATGATGCCGAAGTTATTGATAAGAAGGCATTTAAGGATATGACACGCAACTTATATCCCTTAAATCCTGAGCAAGTAGTCAAATTAAAGCAAATTTATGAAACTTCCGAGTATGCCAAAGCTTCAACGGCAGGCACTCCACCTAAACCTACAGCGACGTCAAAATATGTTAATCTGTCTCCAGGCTCA
>N58
GATGATGCTCACCAAGCGTTGCAGCAACTGCGAATGCTACAACAGAAATTATCACAAAACCCTTCCCCTGATGCACAGTCAGGAGCCGGTGATGGTGGTGATAATGCAGCTTCTGATTCAACGCAACAGCCTAATCAATCCGGTCAGGCTAATGCTCCGGCTGCGAATCAAACAGCAAATGCGGGCGGTGATGGACAGATAATTAGTCAAGATGATGCCGAAGTTATTGATAAGAAGGCATTTAAGGATATGACACGCAACTTATATCCCTTAAATCCTGAGCAAGTAGTCAAATTAAAGCAAATTTATGAAACTTCCGAGTATGCCAAAGCTTCAACGGCAGGCACTCCACCTAAACCTACAGCGACGCCACAAATTGTTAATCTGTCTCCAGGCTCA
>N60
GATGATGCTCAGCAAGAAGTGCAGCAACTGCGAATGCTACAACAGAAATTATCACAAAACCCTTCCCCTGATGCACAGTCAGGAGCCGGTGATGGTGGTGATAATGCAGCTTCTGATTCAACGCAACAGCCTAATCAATCCGGTCAGGCTAATGCTCCGGCTGCGAATCAAACAGCAAATGCGGGCGGTGATGGACAGATAATTAGTCAAGATGATGCCGAAGTTATTGATAAGAAGGCATTTAAGGATATGACACGCAACTTATATCCCTTAAATCCTGAGCAAGTAGTCAAATTAAAGCAAATTTATGAAACTTCCGAGTATGCCAAAGCTTCAACGGCAGGCACTCCACCTAAACCTACAGCGACCTCACAACTTGTTAATCTGTCTCCAGGCTCA
>N62
GATGATGCTCAGCAAGCGGTGCAACAACTGCGAATGCTACAACAGAAATTATCACAAAACCCTTCCCCTGATGCACAGTCAGGAGCCGGTGATGGTGGTGATAATGCAGCTTCTGATTCAACGCAACAGCCTAATCAATCCGGTCAGGCTAATGCTCCGGCTGCGAATCAAACAGCAAATGCGGGCGGTGATGGACAGATAATTAGTCAAGATGATGCCGAAGTTATTGATAAGAAGGCATTTAAGGATATGACACGCAACTTATATCCCTTAAATCCTGAGCAAGTAGTCAAATTAAAGCAAATTTATGAAACTTCCGAGTATGCCAAAGCTTCAACGGCAGGCACTCCACCTAAACCTACAGCGACGTCAAAATTTGTTAATCTGTCTCCAGGCTCA
>N63
GATGATGCTCAGCAAGCGTTGCAGCAACTGCGTATGCTACAGCAGAAATTATCACAAAACCCTTCCCCTGATGTACAGTTAGGAGCAGGTGATGGAGGTGATAATGCAGCTTCTGATTCAACGCAACAACCTAATGAAGATGGGCCGGCTGATGCTCCGGCGCAAAATCAAACAGCAAATGCGGGCGGTGATGGGCAGATAATTAGTCAAGATGAGGCCGAAGTTATTGATAAGAAGGCATTTAAGGATATGACACGCAACTTATATCCCTTAAATCCTGAGCAAGTAGTCAAATTAAAACAAATTTATGAGACTTCCGAGTATGCCAAAGCTTCAACGGCAGGCACTCCACCTAAACCTACAGCGACATCACAATTTGTTAATCTGTCTCCAGGCTCA
>N64
GATGATGCTCAGCAAGCGTTGCAGCAACTGCGAATGCTACAACAGAAATTATCACAAAACCCTTCCCCTGATGCACAGTCAGGAGCCGGTGATGGTGGTGATAATGCAGCTTCTGATTCAACGCAACAGCCTAATCAATCCGGTCAGGCTAATGCTCCGGCTGCAAATCAAACAGCAAATGCGGGCGGTGATGGACAGATAATTAGTCAAGATGATGCCGAAGTTATTGATAAGAAGGCATTTAAGGATATGACACGCAACTTATATCCCTTAAATCCTGAGCAAGTAGTCAAATTAAAACAAATTTATGAAACTTCCGAGTATGCCAAAGCTTCAACGGCAGGCACTCCACCTAAACCTACAGCGACATCACAACATGTTAATCTGTCTCCAGGCTCA
>N65
GATGATGCTCAGCAAGCGTTGCAGCAACTGCGAATGCTACAACAGAAATTATCACAAAACCCTTCCCCTGATGCACAGTCAGGAGCCGGTGATGGTGGTGATAATGCAGCTTCTGATTCAACGCAACAGCCTAATCAATCCGGTCAGGCTAATGCTCCGGCTGCAAATCAAACAGCAAATGCGGGCGGTGATGGACAGATAATTAGTCAAGATGATGCCGAAGTTATTGATAAGAAGGCATTTAAGGATATGACACGCAACTTATATCCCTTAAATCCTGAGCAAGTAGTCAAATTAAAACAAATTTATGAAACTTCCGAGTATGCCAAAGCTTCAACGGCAGGCACTCCACCTAAACCTACAGCGACATCAAAAATTGTTAATCTGTCTCCAGGCTCA
>N67
GATGATGCTCAGCAAGCGAGGCAGCAACTGCGAATGCTACAACAGAAATTATCACAAAACCCTTCCCCTGATGCACAGTCAGGAGCCGGTGATGGTGGTGATAATGCAGCTTCTGATTCAACGCAACAGCCTAATCAATCCGGTCAGGCTAATGCTCCGGCTGCAAATCAAACAGCAAATGCGGGCGGTGATGGACAGATAATTAGTCAAGATGATGCCGAAGTTATTGATAAGAAGGCATTTAAGGATATGACACGCAACTTATATCCCTTAAATCCTGAGCAAGTAGTCAAATTAAAGCAAATTTATGAAACTTCCGAGTATGCCAAAGCTTCAACGGCAGGCACTCCACCTAAACCTACAGCGACATCACAAATAGTTAATCTGTCTCCAGGCTCA
>N68
GATGATGCTCAGCAAGCGTTGCAGCAACTGCGTATGCTACAGCAGAAATTATCACAAAACCCTTCCCCTGATGTACAGTTAGGAGCAGGTGATGGAGGTGATAATGCAGCTTCTGATTCAACGCAACAACCTAATGAAGATGAGCAAGATGATGCTCCGGCTGAAAACAAAACAGCAAATGCGGGCGGTGATGGGCAGATAATTAGTCAAGATGATGCCGAAGTTATTGATAAGAAGGCATTTAAGGATATGACACGCAACTTATATCCCTTAAATCCTGAGCAAGTAGTCAAATTAAAACAAATTTATGAGACTTCCGAGTATGCCAAAGCTTCAACGGCAGGCACTCCACCTAAACCTACAGCGACATCACAATTTGTTAATCTGTCTCCAGGCTCA
>N69
GATGATGCTCAGCAAGCGTTGCAGCAACTGCGTATGCTACAGCAGAAATTATCACAAAACCCTTCCCCTGATGTACAGTTAGGAGCAGGTGATGGAGGTGATAATGCAGCTTCTGATTCAACGCAACAACCTAATGAAGATCAACCAGCTAATGCTCCGGCTGCAAAGCAAAAAGCAAATGCGGGCGGTGATGGGCAGATAATTAGTCAAGATGAGGCCGAAGTTATTGATAAGAAGGCATTTAAGGATATGACACGCAACTTATATCCCTTAAATCCTGAGCAAGTAGTCAAATTAAAACAAATTTATGAGACTTCCGAGTATGCCAAAGCTTCAACGGCAGGCACTCCACCTAAACCTACAGCGACATCACAATTTGTTAATCTGTCTCCAGGCTCA
>N70
GATGATGCTCAGCAAGCGTTGCAGCAACTGCGTATGCTACAGCAGAAATTATCACAAAACCCTTCCCCTGATGTACAGTTAGGAGCAGGTGATGGAGGTGATAATGCAGCTTCTGATTCAACGCAACAACCTAATGAAGATCAACAAGATAATGCTCCGGCAGCAAATCAAACAGCAAATGCGGGCGGTGATGGGCAGATAATTAGTCAAGATGATGCCGAAGTTATTGATAAGAAGGCATTTAAGGATATGACACGCAACTTATATCCCTTAAATCCTGAGCAAGTAGTCAAATTAAAACAAATTTATGAGACTTCCGAGTATGCCAAAGCTTCAACGGCAGGCACTCCACCTAAACCTACAGCGACATCACAATTTGTTAATCTGTCTCCAGGCTCA
>N71
GATGATGCTCAGCAAGCGCTGCAGCAACTGCGAATGCTACAACAGAAATTATCACAAAACCCTTCCCCTGATGCACAGTCAGGAGCCGGTGATGGCGGTGATAATGCAGCTTCTAATTCAACGCAACAACCTAATCAATCCGGTCAGGCTAATGCTCCGGCGGCAAATCAAACAGCAAATGCGGGCGGTGATGGGCAGATAATTAGTCAAGATGATGCCGAAGTTATTGATAAGAAGGCATTTAAGGATATGACACGCAACTTATATCCCTTAAATCCTGAGCAAGTAGTCAAATTAAAACAAATTTATGAAACTTCCGAGTATGCCAAAGCTTCAACGGCAGGCACTCCACCTAAACCTACAGCGACATCACAACGTATTAATCTGTCTCCAGGCTCA
>N72
GATGATGCTCAGCAAGCGTTGCAGCAACTGCGTATGCTACAGCAGAAATTATCACAAAACCCTTCCCCTGATGTACAGTTAGGAGCAGGTGATGGAGGTGATAATGCAGCTTCTGATTCAACGCAACAACCTAATGAAGATCAACCAGATGATGCTCCGGCTGCAAAGCAAACACCAAATGCGGGCGGTGATGGGCAGATAATTAGTCAAGATGAGGCCGAAGTTATTGATAAGAAGGCATTTAAGGATATGACACGCAACTTATATCCCTTAAATCCTGAGCAAGTAGTCAAATTAAAACAAATTTATGAGACTTCCGAGTATGCCAAAGCTTCAACGGCAGGCACTCCACCTAAACCTACAGCGACATCACAATATGTTAATCTGTCTCCAGGCTCA
>N75
GATGATGCTCAGCAAGCGTTGCAGCAACTGCGAATGCTACAACAGAAGTTATCACAAAACCCTTCCCCTGATGCACAGTCTGGAGCCGGTGATGGCGGTGATAATGCAGCTTCTGATTCAACGCAACAACCTAATCAATCCGGTCAGGCTAATGCTCCGGCGGCAAATCAAGCAGCAAATGCGGGCGGTGATGGGCAGATAATTAGTCAAGATGATGCTGAAGTTATTGATAAGAAGGCATTTAAGGATATGACACGCAACTTATATCCCTTAAATCCTGAGCAAGTAGTCAAATTAAAACAAATTTATGAAACTTCCGAGTATGCCAAAGCTTCAACGGCAGGCACTCCACCTAAACCTACAGCGACATCACAATTTGTTAATCTGTCTCCAGGCTCA
>N83
GATGATGCTCAGCAAGCGGTGCAGCAACTGCGAATGCTACAACAGAAATTATCACAAAACCCTTCCCCTGATGCACAGTCAGGAGCCGGTGATGGTGGTGATAATGCAGCTTCTGATTCAACGCAACAGCCTAATCAATCCGGTCAGGCTAATGCTCCGGCTGCGAATCAAACAGCAAATGCGGGCGGTGATGGACAGATAATTAGTCAAGATGATGCCGAAGTTATTGATAAGAAGGCATTTAAGGATATGACACGCAACTTATATCCCTTAAATCCTGAGCAAGTAGTCAAATTAAAGCAAATTTATGAAACTTCCGAGTATGCCAAAGCTTCAACGGCAGGCACTCCACCTAAACCTACAGCGACGTCACAATTTGTTAATCTGTCTCCAGGCTCA
>N85
GATGATGCTCAACAAGCATTGCAGCAACTACGAATGCTACAACAGAAATTATCACAAAACCCTTCCCCTGATGCACAGTCAGGAGCCGGTGATGGCGGTGATAATGCGGCTTCTGATTCAACGCAACAGCCTAATCAATCCGGTCAGGCTAATGCTCCGGCTGCAAATCAAACAGCAAATGCGGGCGGTGATGGGCAGATAATTAGTCAGGATGATGCAGAAGTTATTGATAAGAAGGCATTTAAGGATATGACACGCAACTTATATCCCTTAAATCCTGAGCAAGTAGTCAAATTAAAACAAATTTATGAAACTTCCGAGTATGCCAAAGCTTCAACGGCAGGCACTCCACCTAAACCTACAGCGACATCACAATTTGTTAATCTGTCTCCGGGCTCA
>N92
GATGATGCTCAGCAAGCGTTGCAGCAACTGCGTATGCTACAGCAGAAATTATCACAAAACCCTTCCCCTGATGTACAGTTAGGAGCAGGTGATGGAGGTGATAATGCAGCTTCTGATTCAACGCAACAACCTAATGAAGATGAGCCAGCTAATGCTCCGGCCGCAAAACAAACAGCAAATGCGGGCGGTGATGGGCAGATAATTAGTCAAGATGAGGCCGAAGTTATTGATAAGAAGGCATTTAAGGATATGACACGCAACTTATATCCCTTAAATCCTGAGCAAGTAGTCAAATTAAAACAAATTTATGAGACTTCCGAGTATGCCAAAGCTTCAACGGCAGGCACTCCACCTAAACCTACAGCGACATCACAATTTGTTAATCTGTCTCCAGGCTCA
>N93
GATGATGCTCAGCAAGCGTGGCAGCAACTGCGTATGCTACAGCAGAAATTATCACAAAACCCTTCCCCTGATGTACAGTTAGGAGCAGGTGATGGAGGTGATAATGCAGCTTCTGATTCAACGCAACAACCTAATCAATCTGGGCAGGCTAATGCTCCGGCTGCAAATCAAACAGCAAATGCGGGCGGTGATGGGCAGATAATTAGTCAAGATGATGCCGAAGTTATTGATAAGAAGGCATTTAAGGATATGACACGCAACTTATATCCCTTAAATCCTGAGCAAGTAGTCAAATTAAAACAAATTTATGAGACTTCCGAGTATGCCAAAGCTTCAACGGCAGGCACTCCACCTAAACCTACAGCGACATCACAAATAGTTAATCTGTCTCCAGGCTCA
>N95
GATGATGCTCAGCAAGCGTTGCAGCAACTGCGTATGCTACAGCAGAAATTATCACAAAACCCTTCCCCTGATGTACAGTTAGGAGCAGGTGATGGAGGTGATAATGCAGCTTCTGATTCAACGCAACAACCTAATGAATATCAGCCGGATAATGCTCCGGCTCCAAATCAAACAGCAAATGCGGGCGGTAATGGGCAGATAATTAGTCAAGATGATGCCGAAGTTATTGATAAGAAGGCATTTAAGGATATGACACGCAACTTATATCCCTTAAATCCTGAGCAAGTAGTCAAATTAAAACAAATTTATGAGACTTCCGAGTATGCCAAAGCTTCAACGGCAGGCACTCCACCTAAACCTACAGCGACATCACAATTTGTTAATCTGTCTCCAGGCTCA
>N96
GATGATGCTCAGCAAGCGTTGCAGCAACTGCGTATGCTACAGCAGAAATTATCACAAAACCCTTCCCCTGATGTACAGTTAGGAGCAGGTGATGGAGGTGATAATGCAGCTTCTGATTCAACGCAACAACCTAATGAATCTGGGCCAGATAATGCTCCGGCTGCAAAGCAAACAGCAAATGCGGGCGGTAATGGGCAGATAATTAGCCAAGATGATGCCGAAGTTATTGATAAGAAGGCATTTAAGGATATGACACGCAACTTATATCCCTTAAATCCTGAGCAAGTAGTCAAATTAAAACAAATTTATGAGACTTCCGAGTATGCCAAAGCTTCAACGGCAGGCACTCCACCTAAACCTACAGCGACATCACAATTTGTTAATCTGTCTCCAGGCTCA
>N97
GATGATGCTCAGCAAGCGCGGAAGCAACTGCGAATGCTACAACAGAAATTATCACAAAACCCTTCCCCTGATGCACAGTCAGGAGCCGGTGATGGTGGTGATAATGCAGCTTCTGATTCAACGCAACAGCCTAATCAATCCGGTCAGGCTAATGCTCCGGCTGCGAATCAAACAGCAAATGCGGGCGGTGATGGACAGATAATTAGTCAAGATGATGCCGAAGTTATTGATAAGAAGGCATTTAAGGATATGACACGCAACTTATATCCCTTAAATCCTGAGCAAGTAGTCAAATTAAAGCAAATTTATGAAACTTCCGAGTATGCCAAAGCTTCAACGGCAGGCACTCCACCTAAACCTACAGCGACGTCACAATTTGTTAATCTGTCTCCAGGCTCA
>N98
GATGATGCTCAGCAAGCGTTGCAGCAACTGCGTATGCTACAGCAGAAATTATCACAAAACCCTTCCCCTGATGTACAGTTAGGAGCAGGTGATGGAGGTGATAATGCAGCTTCTGATTCAACGCAACAACCTAATGAAGATGAACAAGCTAATGCTCCGGCCGCAAACAAAACAGCAAATGCGGGCGGTGATGGGCAGATAATTAGCCAAGATGAGGCCGAAGTTATTGATAAGAAGGCATTTAAGGATATGACACGCAACTTATATCCCTTAAATCCTGAGCAAGTAGTCAAATTAAAACAAATTTATGAGACTTCCGAGTATGCCAAAGCTTCAACGGCAGGCACTCCACCTAAACCTACAGCGACATCACAATTTGTTAATCTGTCTCCAGGCTCA
>N99
GATGATGCTCAGCAAGCGTTGCAGCAACTGCGTATGCTACAGCAGAAATTATCACAAAACCCTTCCCCTGATGTACAGTTAGGAGCAGGTGATGGAGGTGATAATGCAGCTTCTGATTCAACGCAACAACCTAATGAAGATGAGCCAGATGATGCTCCGGCAGCAAATCAAACAGCAAATGCGGGCGGTAATGGGCAGATAATTAGCCAAGATGATGCCGAAGTTATTGATAAGAAGGCATTTAAGGATATGACACGCAACTTATATCCCTTAAATCCTGAGCAAGTAGTCAAATTAAAACAAATTTATGAGACTTCCGAGTATGCCAAAGCTTCAACGGCAGGCACTCCACCTAAACCTACAGCGACATCACAATTTGTTAATCTGTCTCCAGGCTCA
>N102
GATGATGCTCAGCAAGCGTTGCAGCAACTGCGTATGCTACAGCAGAAATTATCACAAAACCCTTCCCCTGATGTACAGTTAGGAGCAGGTGATGGAGGTGATAATGCAGCTTCTGATTCAACGCAACAACCTAATGAAGCTCAGCCAGATGATGCTCCGGCTGCAAAACAAACACCAAATGCGGGCGGTAATGGGCAGATAATTAGTCAAGATGATGCCGAAGTTATTGATAAGAAGGCATTTAAGGATATGACACGCAACTTATATCCCTTAAATCCTGAGCAAGTAGTCAAATTAAAACAAATTTATGAGACTTCCGAGTATGCCAAAGCTTCAACGGCAGGCACTCCACCTAAACCTACAGCGACATCACAATTTGTTAATCTGTCTCCAGGCTCA
>N103
GATGATGCTCAGCAAGCGTTGCAGCAACTGCGTATGCTACAGCAGAAATTATCACAAAACCCTTCCCCTGATGTACAGTTAGGAGCAGGTGATGGAGGTGATAATGCAGCTTCTGATTCAACGCAACAACCTAATGAAGATCAACCAGATAATGCTCCGGCTGCAAATCAAACAGCAAATGCGGGCGGTAATGGGCAGATAATTAGCCAAGATGATGCCGAAGTTATTGATAAGAAGGCATTTAAGGATATGACACGCAACTTATATCCCTTAAATCCTGAGCAAGTAGTCAAATTAAAACAAATTTATGAGACTTCCGAGTATGCCAAAGCTTCAACGGCAGGCACTCCACCTAAACCTACAGCGACATCACAATTTGTTAATCTGTCTCCAGGCTCA
>N105
GATGATGCTCAGCAAGCGTTGCAGCAACTGCGAATGCTACAACAGAAATTATCACAAAACCCTTCCCCTGATGCACAGTCAGGAGCCGGTGATGGTGGTGATAATGCAGCTTCTGATTCAACGCAACAGCCTAATCAATCCGGTCAGGCTAATGCTCCGGCTGCGAATCAAACAGCAAATGCGGGCGGTGATGGACAGATAATTAGTCAAGATGATGCCGAAGTTATTGATAAGAAGGCATTTAAGGATATGACACGCAACTTATATCCCTTAAATCCTGAGCAAGTAGTCAAATTAAAGCAAATTTATGAAACTTCCGAGTATGCCAAAGCTTCAACGGCAGGCACTCCACCTAAACCTACAGCGACGTCACAATTTGTTAATCTGTCTCCAGGCTCA
>N108
GATGATGCTCAGCAAGCGGGGCAGCAACTGCGAATGCTACAACAGAAATTATCACAAAACCCTTCCCCTGATGCACAGTCAGGAGCCGGTGATGGTGGTGATAATGCAGCTTCTGATTCAACGCAACAGCCTAATCAATCCGGTCAGGCTAATGCTCCGGCTGCGAATCAAACAGCAAATGCGGGCGGTGATGGACAGATAATTAGTCAAGATGATGCCGAAGTTATTGATAAGAAGGCATTTAAGGATATGACACGCAACTTATATCCCTTAAATCCTGAGCAAGTAGTCAAATTAAAGCAAATTTATGAAACTTCCGAGTATGCCAAAGCTTCAACGGCAGGCACTCCACCTAAACCTACAGCGACGTCAAAATTTGTTAATCTGTCTCCAGGCTCA
>N112
GATGATGCTCAGCAAGCGTTGCAGCAACTGCGAATGCTACAACAGAAGTTATCACAAAACCCTTCCCCTGATGCACAGTCTGGAGCCGGTGATGGCGGTGATAATGCAGCTTCTGATTCAACGCAACAACCTAATCAATCCGGTCAGGCTAATGCTCCGGCGGCAAATCAAGCAGCAAATGCGGGCGGTGATGGGCAGATAATTAGTCAAGATGATGCTGAAGTTATTGATAAGAAGGCATTTAAGGATATGACACGCAACTTATATCCCTTAAATCCTGAGCAAGTAGTCAAATTAAAACAAATTTATGAAACTTCCGAGTATGCCAAAGCTTCAACGGCAGGCACTCCACCTAAACCTACAGCGACATCACAATTTGTTAATCTGTCTCCAGGCTCA
>N113
GATGATGCTCAGCAAGCGTTGCAGCAACTGCGTATGCTACAGCAGAAATTATCACAAAACCCTTCCCCTGATGTACAGTTAGGAGCAGGTGATGGAGGTGATAATGCAGCTTCTGATTCAACGCAACAACCTAATGAAGATCAACAAGATAATGCTCCGGCGCAAAATCAAACAGCAAATGCGGGCGGTGATGGGCAGATAATTAGTCAAGATGATGCCGAAGTTATTGATAAGAAGGCATTTAAGGATATGACACGCAACTTATATCCCTTAAATCCTGAGCAAGTAGTCAAATTAAAACAAATTTATGAGACTTCCGAGTATGCCAAAGCTTCAACGGCAGGCACTCCACCTAAACCTACAGCGACATCACAATTTGTTAATCTGTCTCCAGGCTCA
>N114
GATGATGCTCAGCAAGCGTTGCAGCAACTGCGTATGCTACAGCAGAAATTATCACAAAACCCTTCCCCTGATGTACAGTTAGGAGCAGGTGATGGAGGTGATAATGCAGCTTCTGATTCAACGCAACAACCTAATCAATCTGGGCAGGCTAATGCTCCGGCTGCAAATCAAACAGCAAATGCGGGCGGTGATGGGCAGATAATTAGTCAAGATGATGCCGAAGTTATTGATAAGAAGGCATTTAAGGATATGACACGCAACTTATATCCCTTAAATCCTGAGCAAGTAGTCAAATTAAAACAAATTTATGAGACTTCCGAGTATGCCAAAGCTTCAACGGCAGGCACTCCACCTAAACCTACAGCGACATCACAATTTGTTAATCTGTCTCCAGGCTCA
>N115
GATGATGCTCAGCAAGCGTTGCAGCAACTGCGTATGCTACAGCAGAAATTATCACAAAACCCTTCCCCTGATGTACAGTTAGGAGCAGGTGATGGAGGTGATAATGCAGCTTCTGATTCAACGCAACAACCTAATGAAGATCAACCGGCTAATGCTCCGGCTGCGCGTGATCCCGCTGATGCGGGCGGTGATGGGCAGATCATTAGTCTTGATGATGCCGAAGTTATTGATAAGAAGGCATTTAAGGATATGACACGCAACTTATATCCCTTAAATCCTGAGCAAGTAGTCAAATTAAAACAAATTTATGAGACTTCCGAGTATGCCAAAGCTTCAACGGCAGGCACTCCACCTAAACCTACAGCGACATCACAATTTGTTAATCTGTCTCCAGGCTCA
>N122
GATGATGCTCAGCAAACAGTGCAGCAACTGCGAATGCTACAACAGAAATTATCACAAAACCCTTCCCCTGATGCACAGTCAGGAGCCGGTGATGGTGGTGATAATGCAGCTTCTGATTCAACGCAACAGCCTAATCAATCCGGTCAGGCTAATGCTCCGGCTGCGAATCAAACAGCAAATGCGGGCGGTGATGGACAGATAATTAGTCAAGATGATGCCGAAGTTATTGATAAGAAGGCATTTAAGGATATGACACGCAACTTATATCCCTTAAATCCTGAGCAAGTAGTCAAATTAAAGCAAATTTATGAAACTTCCGAGTATGCCAAAGCTTCAACGGCAGGCACTCCACCTAAACCTACAGCGACGTCACAATTTGTTAATCTGTCTCCAGGCTCA
>N123
GATGATGCTCAGCAAGCGTTGCAGCAACTGCGTATGCTACAGCAGAAATTATCACAAAACCCTTCCCCTGATGTACAGTTAGGAGCAGGTGATGGAGGTGATAATGCAGCTTCTGATTCAACGCAACAACCTAAGCCAGATGAACCAGATAATGCTCCGGCTGCAAAGCAAAAACCAAATGCGGGCGGTGATGGGCAGATAATTAGTCAAGATGATGCCGAAGTTATTGATAAGAAGGCATTTAAGGATATGACACGCAACTTATATCCCTTAAATCCTGAGCAAGTAGTCAAATTAAAACAAATTTATGAGACTTCCGAGTATGCCAAAGCTTCAACGGCAGGCACTCCACCTAAACCTACAGCGACATCACAATTTGTTAATCTGTCTCCAGGCTCA
>N152
GATGATGCTCAGCAAGCGTTGCAGCAACTGCGTATGCTACAGCAGAAATTATCACAAAACCCTTCCCCTGATGTACAGTTAGGAGCAGGTGATGGAGGTGATAATGCAGCTTCTGATTCAACGCAACAACCTAATGAAGATCAACAAGCTAATGCTCCGGCTGCGGGTCTCACAGCTGATGCGGGCGGTGATGGGCAGATCATTAGTCTTGATGATGCCGAAGTTATTGATAAGAAGGCATTTAGGGATATGACACGCAACTTATATCCCTTAAATCCTGAGCAAGTAGTCAAATTAAAACAAATTTATGAGACTTCCGAGTATGCCAAAGCTTCAACGGCAGGCACTCCACCTAAACCTACAGCGACATCACAATTTGTTAATCTGTCTCCAGGCTCA
>N153
GATGATGCTCAGCAAGCGTTGCAGCAACTGCGTATGCTACAGCAGAAATTATCACAAAACCCTTCCCCTGATGTACAGTTAGGAGCAGGTGATGGAGGTGATAATGCAGCTTCTGATTCAACGCAACAACCTAATCAATCTGGGCAGGCTAATGCTCCGGCTGCAAATCAAACAGCAAATGCGGGCGGTGATGGGCAGATAATTAGTCAAGATGATGCCGAAGTTATTGATAAGAAGGCATTTAAGGATATGACACGCAACTTATATCCCTTAAATCCTGAGCAAGTAGTCAAATTAAAACAAATTTATGAGACTTCCGAGTATGCCAAAGCTTCAACGGCAGGCACTCCACCTAAACCTACAGCGACATCACAATTTGTTAATCTGTCTCCAGGCTCA
>N166
GATGATGCTCAGCAAGCGTTGCAGCAACTGCGTATGCTACAGCAGAAATTATCACAAAACCCTTCCCCTGATGTACAGTTAGGAGCAGGTGATGGAGGTGATAATGCAGCTTCTGATTCAACGCAACAACCTAATGAAGATCAACAAGATGATGCTCCGGCTGGCGATCAAACAGCTGATGCTGGCGGTGATGGGCAGATAATTAGTCTAGATGATGCCGAAGTTATTGATAAGAAGGCATTTAGGGATATGACACGCAACTTATATCCCTTAAATCCTGAGCAAGTAGTCAAATTAAAACAAATTTATGAGACTTCCGAGTATGCCAAAGCTTCAACGGCAGGCACTCCACCTAAACCTACAGCGACATCACAATTTGTTAATCTGTCTCCAGGCTCA
>N207
GATGATGCTCAACAAGCATTGCAGCAACTACGAATGCTACAACAGAAATTATCACAAAACCCTTCCCCTGATGCACAGTCAGGAGCCGGTGATGGCGGTGATAATGCGGCTTCTGATTCAACGCAACAGCCTAATCAATCCGGTCAGGCTAATGCTCCGGCTGCAAATCAAACAGCAAATGCGGGCGGTGATGGGCAGATAATTAGTCAGGATGATGCAGAAGTTATTGATAAGAAGGCATTTAAGGATATGACACGCAACTTATATCCCTTAAATCCTGAGCAAGTAGTCAAATTAAAACAAATTTATGAAACTTCCGAGTATGCCAAAGCTTCAACGGCAGGCACTCCACCTAAACCTACAGCGACATCACAATTTGTTAATCTGTCTCCAGGCTCA
>N208
GATGATGCTCAGCAAGCGACGCACCAACTGCGAATGCTACAACAGAAATTATCACAAAACCCTTCCCCTGATGCACAGTCAGGAGCCGGTGATGGTGGTGATAATGCAGCTTCTGATTCAACGCAACAGCCTAATCAATCCGGTCAGGCTAATGCTCCGGCTGCGAATCAAACAGCAAATGCGGGCGGTGATGGACAGATAATTAGTCAAGATGATGCCGAAGTTATTGATAAGAAGGCATTTAAGGATATGACACGCAACTTATATCCCTTAAATCCTGAGCAAGTAGTCAAATTAAAGCAAATTTATGAAACTTCCGAGTATGCCAAAGCTTCAACGGCAGGCACTCCACCTAAACCTACAGCGACGCCACAATTTGTTAATCTGTCTCCAGGCTCA
>N209
GATGATGCTCAGCAAGAGCTGAAACAACTGCGAATGCTACAACAGAAATTATCACAAAACCCTTCCCCTGATGCACAGTCAGGAGCCGGTGATGGTGGTGATAATGCAGCTTCTGATTCAACGCAACAGCCTAATCAATCCGGTCAGGCTAATGCTCCGGCTGCGAATCAAACAGCAAATGCGGGCGGTGATGGACAGATAATTAGTCAAGATGATGCCGAAGTTATTGATAAGAAGGCATTTAAGGATATGACACGCAACTTATATCCCTTAAATCCTGAGCAAGTAGTCAAATTAAAGCAAATTTATGAAACTTCCGAGTATGCCAAAGCTTCAACGGCAGGCACTCCACCTAAACCTACAGCGACGCCACAATTTGTTAATCTGTCTCCAGGCTCA
>N211
GATGATGCTCAACAAGCATTGCAGCAACTACGAATGCTACAACAGAAATTATCACAAAACCCTTCCCCTGATGCACAGTCAGGAGCCGGTGATGGCGGTGATAATGCGGCTTCTGATTCAACGCAACAGCCTAATCAATCCGGTCAGACTAATGCTCCGGCTGCAAATCAAACAGCAAATGCGGGCGGTGATGGGCAGATAATTAGTCAGGATGATGCGGAAGTTATTGATAAGAAGGCATTTAAGGATATGACACGCAACTTATATCCCTTAAATCCTGAGCAAGTAGTCAAATTAAAACAAATTTATGAAACTTCCGAGTATGCCAAAGCTTCAACGGCAGGCACGCCACCTAAACCTACAGCGACATCACAATTTGTTAATCTGTCTCCAGGCTCA
>N212
GATGATGCTCAACAAGCATTGCAGCAACTACGAATGCTACAACAGAAATTATCACAAAACCCTTCCCCTGATGCACAGTCAGGAGCCGGTGATGGCGGTGATAATGCGGCTTCTGATTCAACGCAACAGCCTAATCAATCCGGTCAGACTAATGCTCCGGCTGCAAATCAAACAGCAAATGCGGGCGGTGATGGGCAGATAATTAGTCAGGATGATGCGGAAGTTATTGATAAGAAGGCATTTAAGGATATGACACGCAACTTATATCCCTTAAATCCTGAGCAAGTAGTCAAATTAAAACAAATTTATGAAACTTCCGAGTATGCCAAAGCTTCAACGGCAGGCACGCCACCTAAACCTACAGCGACATCACAATTTGTTAATCTGTCTCCAGGCTCA
>N220
GATGATGCTCAGCAAGCGGGGCAGAAACTGCGAATGCTACAACAGAAATTATCACAAAACCCTTCCCCTGATGCACAGTCAGGAGCCGGTGATGGCGGTGATAATGCAGCTTCTAATTCAACGCAACAACCTAATCAATCCGGTCAGGCTAATGCTCCGGCGGCAAATCAAACAGCAAATGCGGGCGGTGATGGGCAGATAATTAGTCAAGATGATGCCGAAGTTATTGATAAGAAGGCATTTAAGGATATGACACGCAACTTATATCCCTTAAATCCTGAGCAAGTAGTCAAATTAAAACAAATTTATGAAACTTCCGAGTATGCCAAAGCTTCAACGGCAGGCACTCCACCTAAACCTACAGCGACATCAAAATTTGTTAATCTGTCTCCAGCTTCA
