# Supplementary material for: Molecular evolution of virulence genes and non-virulence genes in clinical, natural and artificial environmental Legionella pneumophila isolates
Source: PeerJ. 2017 Dec 4;5:e4114. doi: 10.7717/peerj.4114 (PMC5719964; doi:10.7717/peerj.4114)
Supplement: Supplemental Information 1 [file peerj-05-4114-s005.zip › sequences of the five genes/lspE.txt]

>A1
GGAATTGTTGTGGGAGAAATACAAGAAAATCTGGCTATTGTCTATCATTTACCTAACACACCACTGCAGGCTTTCGCTGAGATAAAAAGATTATTGCAATGCGAACTTGATCTAAAACAAGTCGATGAATCCACTTTTCAGCAACATTTAGCCAATATTTACCAATCTAAATCTTCAATACTGGATGCCGCAGAAGGCATGGAAGAAGATATGGATTTATCCATGTTGGCCAGTCAACTTCCAGTCAGTGAAGACTTATTGGAAAACCAAGACGATGCCCCAATTATCCGCTTACTAAACGCTCTGTTTACCCAAGCGATTAAACAAAAAGCATCTGATATACACATTGAAACTTATG
>A2
GGAATTGTTGTGGGAGAAATACAAGAAAATCTGGCTATTGTCTATCACTTACCTAACACACCACTGCAAGCTTTCGCTGAGATAAAGCGATTATTACAATGTGAACTTGATCTAAAACAAGTCGATGAATCCACTTTTCAGCAACATTTAGCCAATATTTACCAATCTAAATCTTCAATACTGGATGCTGCAGAAGGCATGGAAGAAGATATGGATTTATCCATGTTGGCCAGTCAACTTCCCGTCAGTGAAGACTTATTGGAAAACCAAGACGATGCCCCAATTATCCGCTTACTGAACGCTCTGTTTACCCAAGCGATTAAACAAAAAGCATCTGATATACACATTGAAACTTATG
>A3
GGAATTGTTGTGGGAGAAATACAAGAAAATCTGGCTATTGTCTATCATTTACCTAACACACCACTGCAGGCTTTCGCTGAGATAAAAAGATTATTGCAATGCGAACTTGATCTAAAACAAGTCGATGAATCCACTTTTCAGCAACATTTAGCCAATATTTACCAATCTAAATCTTCAATACTGGATGCCGCAGAAGGCATGGAAGAAGATATGGATTTATCCATGTTGGCCAGTCAACTTCCAGTCAGTGAAGACTTATTGGAAAACCAAGACGATGCCCCAATTATCCGCTTACTAAACGCTCTGTTTACCCAAGCGATTAAACAAAAAGCATCTGATATACACATTGAAACTTATG
>A4
GGAATTGTTGTGGGAGAAATACAAGAAAATCTGGCTATTGTCTATCATTTACCTAACACACCACTGCAGGCTTTCGCTGAGATAAAAAGATTATTGCAATGCGAACTTGATCTAAAACAAGTCGATGAATCCACTTTTCAGCAACATTTAGCCAATATTTACCAATCTAAATCTTCAATACTGGATGCCGCAGAAGGCATGGAAGAAGATATGGATTTATCCATGTTGGCCAGTCAACTTCCAGTCAGTGAAGACTTATTGGAAAACCAAGACGATGCCCCAATTATCCGCTTACTAAACGCTCTGTTTACCCAAGCGATTAAACAAAAAGCATCTGATATACACATTGAAACTTATG
>A5
GGAATTGTTGTGGGAGAAATCAAAGAAAATCTGGCTGTTGTCTATCATTTACCTAACACATCTCTACAAGCTTTCGCTGAGATAAAACGATTATTGCAATGTGAACTTGACTTAAGAAAAGTCGATGAATCTACTTTTCAGCAGCATTTGGCTAATATTTACCAATCCAAATCCTCTATACTAGATGCTGCAGAAGGCATGGAAGAAGACATGGATTTGTCCTTGTTGGCCAGTCAACTACCTGTCAGTGAGGATTTATTGGAAAATCAGGATGATGCCCCAATTATCCGATTACTCAATGCTCTATTCACTCAAGCCATTAAACAAAAAGCATCTGATATACACATTGAAACTTATG
>A6
GGAATTGTTGTGGGAGAAATACAAGAAAATCTGGCTATTGTCTATCATTTACCTAATACAACACTGCAAGCTTTGGCTGAGATAAAGCGATTATTACAATGCGAACTTGATCTAAAACAAGTCGATGAATCTACTTTTCAGCAACATTTAGCCAATATTTACCAATCTAAATCTTCAATACTGGATGCGGCAGAAGGTATGGAAGAAGATATGGATTTATCCATGTTGGCCAGTCAACTTCCAGTCAGTGAAGACTTATTGGAAAACCAAGACGATGCCCCAATTATCCGCTTACTGAACGCTCTGTTTACCCAAGCGATTAAACAAAAAGCATCTGATATACACATTGAAACTTATG
>A7
GGAATTGTTGTGGGAGAAATACAAGAAAATCTGGCTATTGTCTATCATTTACCTAACACACCACTGCAGGCTTTCGCTGAGATAAAAAGATTATTGCAATGCGAACTTGATCTAAAACAAGTCGATGAATCCACTTTTCAGCAACATTTAGCCAATATTTACCAATCTAAATCTTCAATACTGGATGCCGCAGAAGGCATGGAAGAAGATATGGATTTATCCATGTTGGCCAGTCAACTTCCAGTCAGTGAAGACTTATTGGAAAACCAAGACGATGCCCCAATTATCCGCTTACTAAACGCTCTGTTTACCCAAGCGATTAAACAAAAAGCATCTGATATACACATTGAAACTTATG
>A8
GGAATTGTTGTGGGAGAAATACAAGAAAATCTGGCTATTGTCTATCACTTACCTAACACACCACTGCAAGCTTTCGCTGAGATAAAGCGATTATTACAATGTGAACTTGATCTAAAACAAGTCGATGAATCCACTTTTCAGCAACATTTAGCCAATATTTACCAATCTAAATCTTCAATACTGGATGCTGCAGAAGGCATGGAAGAAGATATGGATTTATCCATGTTGGCCAGTCAACTTCCCGTCAGTGAAGACTTATTGGAAAACCAAGACGATGCCCCAATTATCCGCTTACTGAACGCTCTGTTTACCCAAGCGATTAAACAAAAAGCATCTGATATACACATTGAAACTTATG
>A9
GGAATTGTTGTGGGAGAAATACAAGAAAATCTGGCTATTGTCTATCACTTACCTAACACACCACTGCAAGCTTTCGCTGAGATAAAGCGATTATTACAATGTGAACTTGATCTAAAACAAGTCGATGAATCCACTTTTCAGCAACATTTAGCCAATATTTACCAATCTAAATCTTCAATACTGGATGCTGCAGAAGGCATGGAAGAAGATATGGATTTATCCATGTTGGCCAGTCAACTTCCCGTCAGTGAAGACTTATTGGAAAACCAAGACGATGCCCCAATTATCCGCTTACTGAACGCTCTGTTTACCCAAGCGATTAAACAAAAAGCATCTGATATACACATTGAAACTTATG
>A10
GGAATTGTTGTGGGAGAAATACAAGAAAATCTGGCTATTGTCTATCACTTACCTAACACACCACTGCAAGCTTTCGCTGAGATAAAGCGATTATTACAATGTGAACTTGATCTAAAACAAGTCGATGAATCCACTTTTCAGCAACATTTAGCCAATATTTACCAATCTAAATCTTCAATACTGGATGCTGCAGAAGGCATGGAAGAAGATATGGATTTATCCATGTTGGCCAGTCAACTTCCCGTCAGTGAAGACTTATTGGAAAACCAAGACGATGCCCCAATTATCCGCTTACTGAACGCTCTGTTTACCCAAGCGATTAAACAAAAAGCATCTGATATACACATTGAAACTTATG
>A11
GGAATTGTTGTGGGAGAAATACAAGAAAATCTGGCTATTGTCTATCACTTACCTAACACACCACTGCAAGCTTTCGCTGAGATAAAGCGATTATTACAATGTGAACTTGATCTAAAACAAGTCGATGAATCCACTTTTCAGCAACATTTAGCCAATATTTACCAATCTAAATCTTCAATACTGGATGCTGCAGAAGGCATGGAAGAAGATATGGATTTATCCATGTTGGCCAGTCAACTTCCCGTCAGTGAAGACTTATTGGAAAACCAAGACGATGCCCCAATTATCCGCTTACTGAACGCTCTGTTTACCCAAGCGATTAAACAAAAAGCATCTGATATACACATTGAAACTTATG
>A12
GGAATTGTTGTGGGAGAAATACAAGAAAATCTGGCTATTGTCTATCACTTACCTAACACACCACTGCAAGCTTTCGCTGAGATAAAGCGATTATTACAATGTGAACTTGATCTAAAACAAGTCGATGAATCCACTTTTCAGCAACATTTAGCCAATATTTACCAATCTAAATCTTCAATACTGGATGCTGCAGAAGGCATGGAAGAAGATATGGATTTATCCATGTTGGCCAGTCAACTTCCCGTCAGTGAAGACTTATTGGAAAACCAAGACGATGCCCCAATTATCCGCTTACTGAACGCTCTGTTTACCCAAGCGATTAAACAAAAAGCATCTGATATACACATTGAAACTTATG
>A14
GGAATTGTTGTGGGAGAAATACAAGAAAATCTGGCTATTGTCTATCACTTACCTAACACACCACTGCAAGCTTTCGCTGAGATAAAGCGATTATTACAATGTGAACTTGATCTAAAACAAGTCGATGAATCCACTTTTCAGCAACATTTAGCCAATATTTACCAATCTAAATCTTCAATACTGGATGCTGCAGAAGGCATGGAAGAAGATATGGATTTATCCATGTTGGCCAGTCAACTTCCCGTCAGTGAAGACTTATTGGAAAACCAAGACGATGCCCCAATTATCCGCTTACTGAACGCTCTGTTTACCCAAGCGATTAAACAAAAAGCATCTGATATACACATTGAAACTTATG
>A15
GGAATTGTTGTGGGAGAAATACAAGAAAATCTGGCTATTGTCTATCACTTACCTAACACACCACTGCAAGCTTTCGCTGAGATAAAGCGATTATTACAATGTGAACTTGATCTAAAACAAGTCGATGAATCCACTTTTCAGCAACATTTAGCCAATATTTACCAATCTAAATCTTCAATACTGGATGCTGCAGAAGGCATGGAAGAAGATATGGATTTATCCATGTTGGCCAGTCAACTTCCCGTCAGTGAAGACTTATTGGAAAACCAAGACGATGCCCCAATTATCCGCTTACTGAACGCTCTGTTTACCCAAGCGATTAAACAAAAAGCATCTGATATACACATTGAAACTTATG
>A16
GGAATTGTTGTGGGAGAAATACAAGAAAATCTGGCTATTGTCTATCACTTACCTAACACACCACTGCAAGCTTTCGCTGAGATAAAGCGATTATTACAATGTGAACTTGATCTAAAACAAGTCGATGAATCCACTTTTCAGCAACATTTAGCCAATATTTACCAATCTAAATCTTCAATACTGGATGCTGCAGAAGGCATGGAAGAAGATATGGATTTATCCATGTTGGCCAGTCAACTTCCCGTCAGTGAAGACTTATTGGAAAACCAAGACGATGCCCCAATTATCCGCTTACTGAACGCTCTGTTTACCCAAGCGATTAAACAAAAAGCATCTGATATACACATTGAAACTTATG
>A17
GGAATTGTTGTGGGAGAAATACAAGAAAATCTGGCTATTGTCTATCACTTACCTAACACACCACTGCAAGCTTTCGCTGAGATAAAGCGATTATTACAATGTGAACTTGATCTAAAACAAGTCGATGAATCCACTTTTCAGCAACATTTAGCCAATATTTACCAATCTAAATCTTCAATACTGGATGCTGCAGAAGGCATGGAAGAAGATATGGATTTATCCATGTTGGCCAGTCAACTTCCCGTCAGTGAAGACTTATTGGAAAACCAAGACGATGCCCCAATTATCCGCTTACTGAACGCTCTGTTTACCCAAGCGATTAAACAAAAAGCATCTGATATACACATTGAAACTTATG
>A18
GGAATTGTTGTGGGAGAAATACAAGAAAATCTGGCTATTGTCTATCACTTACCTAACACACCACTGCAAGCTTTCGCTGAGATAAAGCGATTATTACAATGTGAACTTGATCTAAAACAAGTCGATGAATCCACTTTTCAGCAACATTTAGCCAATATTTACCAATCTAAATCTTCAATACTGGATGCTGCAGAAGGCATGGAAGAAGATATGGATTTATCCATGTTGGCCAGTCAACTTCCCGTCAGTGAAGACTTATTGGAAAACCAAGACGATGCCCCAATTATCCGCTTACTGAACGCTCTGTTTACCCAAGCGATTAAACAAAAAGCATCTGATATACACATTGAAACTTATG
>A19
GGAATTGTTGTGGGAGAAATACAAGAAAATCTGGCTATTGTCTATCACTTACCTAACACACCACTGCAAGCTTTCGCTGAGATAAAGCGATTATTACAATGTGAACTTGATCTAAAACAAGTCGATGAATCCACTTTTCAGCAACATTTAGCCAATATTTACCAATCTAAATCTTCAATACTGGATGCTGCAGAAGGCATGGAAGAAGATATGGATTTATCCATGTTGGCCAGTCAACTTCCCGTCAGTGAAGACTTATTGGAAAACCAAGACGATGCCCCAATTATCCGCTTACTGAACGCTCTGTTTACCCAAGCGATTAAACAAAAAGCATCTGATATACACATTGAAACTTATG
>A20
GGAATTGTTGTGGGAGAAATACAAGAAAATCTGGCTATTGTCTATCACTTACCTAACACACCACTGCAAGCTTTCGCTGAGATAAAGCGATTATTACAATGTGAACTTGATCTAAAACAAGTCGATGAATCCACTTTTCAGCAACATTTAGCCAATATTTACCAATCTAAATCTTCAATACTGGATGCTGCAGAAGGCATGGAAGAAGATATGGATTTATCCATGTTGGCCAGTCAACTTCCCGTCAGTGAAGACTTATTGGAAAACCAAGACGATGCCCCAATTATCCGCTTACTGAACGCTCTGTTTACCCAAGCGATTAAACAAAAAGCATCTGATATACACATTGAAACTTATG
>A21
GGAATTGTTGTGGGAGAAATACAAGAAAATCTGGCTATTGTCTATCACTTACCTAACACACCACTGCAAGCTTTCGCTGAGATAAAGCGATTATTACAATGTGAACTTGATCTAAAACAAGTCGATGAATCCACTTTTCAGCAACATTTAGCCAATATTTACCAATCTAAATCTTCAATACTGGATGCTGCAGAAGGCATGGAAGAAGATATGGATTTATCCATGTTGGCCAGTCAACTTCCCGTCAGTGAAGACTTATTGGAAAACCAAGACGATGCCCCAATTATCCGCTTACTGAACGCTCTGTTTACCCAAGCGATTAAACAAAAAGCATCTGATATACACATTGAAACTTATG
>A22
GGAATTGTTGTGGGAGAAATACAAGAAAATCTGGCTATTGTCTATCACTTACCTAACACACCACTGCAAGCTTTCGCTGAGATAAAGCGATTATTACAATGTGAACTTGATCTAAAACAAGTCGATGAATCCACTTTTCAGCAACATTTAGCCAATATTTACCAATCTAAATCTTCAATACTGGATGCTGCAGAAGGCATGGAAGAAGATATGGATTTATCCATGTTGGCCAGTCAACTTCCCGTCAGTGAAGACTTATTGGAAAACCAAGACGATGCCCCAATTATCCGCTTACTGAACGCTCTGTTTACCCAAGCGATTAAACAAAAAGCATCTGATATACACATTGAAACTTATG
>A23
GGAATTGTTGTGGGAGAAATACAAGAAAATCTGGCTATTGTCTATCACTTACCTAACACACCACTGCAAGCTTTCGCTGAGATAAAGCGATTATTACAATGTGAACTTGATCTAAAACAAGTCGATGAATCCACTTTTCAGCAACATTTAGCCAATATTTACCAATCTAAATCTTCAATACTGGATGCTGCAGAAGGCATGGAAGAAGATATGGATTTATCCATGTTGGCCAGTCAACTTCCCGTCAGTGAAGACTTATTGGAAAACCAAGACGATGCCCCAATTATCCGCTTACTGAACGCTCTGTTTACCCAAGCGATTAAACAAAAAGCATCTGATATACACATTGAAACTTATG
>A24
GGAATTGTTGTGGGAGAAATACAAGAAAATCTGGCTATTGTCTATCACTTACCTAACACACCACTGCAAGCTTTCGCTGAGATAAAGCGATTATTACAATGTGAACTTGATCTAAAACAAGTCGATGAATCCACTTTTCAGCAACATTTAGCCAATATTTACCAATCTAAATCTTCAATACTGGATGCTGCAGAAGGCATGGAAGAAGATATGGATTTATCCATGTTGGCCAGTCAACTTCCCGTCAGTGAAGACTTATTGGAAAACCAAGACGATGCCCCAATTATCCGCTTACTGAACGCTCTGTTTACCCAAGCGATTAAACAAAAAGCATCTGATATACACATTGAAACTTATG
>A25
GGAATTGTTGTGGGAGAAATACAAGAAAATCTGGCTATTGTCTATCACTTACCTAACACACCACTGCAAGCTTTCGCTGAGATAAAGCGATTATTACAATGTGAACTTGATCTAAAACAAGTCGATGAATCCACTTTTCAGCAACATTTAGCCAATATTTACCAATCTAAATCTTCAATACTGGATGCTGCAGAAGGCATGGAAGAAGATATGGATTTATCCATGTTGGCCAGTCAACTTCCCGTCAGTGAAGACTTATTGGAAAACCAAGACGATGCCCCAATTATCCGCTTACTGAACGCTCTGTTTACCCAAGCGATTAAACAAAAAGCATCTGATATTCACATTGAAACTTATG
>A26
GGAATTGTTGTGGGAGAAATACAAGAAAATCTGGCTATTGTCTATCACTTACCTAACACACCACTGCAAGCTTTCGCTGAGATAAAGCGATTATTACAATGTGAACTTGATCTAAAACAAGTCGATGAATCCACTTTTCAGCAACATTTAGCCAATATTTACCAATCTAAATCTTCAATACTGGATGCTGCAGAAGGCATGGAAGAAGATATGGATTTATCCATGTTGGCCAGTCAACTTCCCGTCAGTGAAGACTTATTGGAAAACCAAGACGATGCCCCAATTATCCGCTTACTGAACGCTCTGTTTACCCAAGCGATTAAACAAAAAGCATCTGATATTCACATTGAAACTTATG
>A27
GGAATTGTTGTGGGAGAAATACAAGAAAATCTGGCTATTGTCTATCACTTACCTAACACACCACTGCAAGCTTTCGCTGAGATAAAGCGATTATTACAATGTGAACTTGATCTAAAACAAGTCGATGAATCCACTTTTCAGCAACATTTAGCCAATATTTACCAATCTAAATCTTCAATACTGGATGCTGCAGAAGGCATGGAAGAAGATATGGATTTATCCATGTTGGCCAGTCAACTTCCCGTCAGTGAAGACTTATTGGAAAACCAAGACGATGCCCCAATTATCCGCTTACTGAACGCTCTGTTTACCCAAGCGATTAAACAAAAAGCATCTGATATACACATTGAAACTTATG
>A28
GGAATTGTTGTGGGAGAAATACAAGAAAATCTGGCTATTGTCTATCACTTACCTAACACACCACTGCAAGCTTTCGCTGAGATAAAGCGATTATTACAATGTGAACTTGATCTAAAACAAGTCGATGAATCCACTTTTCAGCAACATTTAGCCAATATTTACCAATCTAAATCTTCAATACTGGATGCTGCAGAAGGCATGGAAGAAGATATGGATTTATCCATGTTGGCCAGTCAACTTCCCGTCAGTGAAGACTTATTGGAAAACCAAGACGATGCCCCAATTATCCGCTTACTGAACGCTCTGTTTACCCAAGCGATTAAACAAAAAGCATCTGATATACACATTGAAACTTATG
>A29
GGAATTGTTGTGGGAGAAATACAAGAAAATCTGGCTATTGTCTATCACTTACCTAACACACCACTGCAAGCTTTCGCTGAGATAAAGCGATTATTACAATGTGAACTTGATCTAAAACAAGTCGATGAATCCACTTTTCAGCAACATTTAGCCAATATTTACCAATCTAAATCTTCAATACTGGATGCTGCAGAAGGCATGGAAGAAGATATGGATTTATCCATGTTGGCCAGTCAACTTCCCGTCAGTGAAGACTTATTGGAAAACCAAGACGATGCCCCAATTATCCGCTTACTGAACGCTCTGTTTACCCAAGCGATTAAACAAAAAGCATCTGATATACACATTGAAACTTATG
>A30
GGAATTGTTGTGGGAGAAATACAAGAAAATCTGGCTATTGTCTATCACTTACCTAACACACCACTGCAAGCTTTCGCTGAGATAAAGCGATTATTACAATGTGAACTTGATCTAAAACAAGTCGATGAATCCACTTTTCAGCAACATTTAGCCAATATTTACCAATCTAAATCTTCAATACTGGATGCTGCAGAAGGCATGGAAGAAGATATGGATTTATCCATGTTGGCCAGTCAACTTCCCGTCAGTGAAGACTTATTGGAAAACCAAGACGATGCCCCAATTATCCGCTTACTGAACGCTCTGTTTACCCAAGCGATTAAACAAAAAGCATCTGATATACACATTGAAACTTATG
>A31
GGAATTGTTGTGGGAGAAATACAAGAAAATCTGGCTATTGTCTATCACTTACCTAACACACCACTGCAAGCTTTCGCTGAGATAAAGCGATTATTACAATGTGAACTTGATCTAAAACAAGTCGATGAATCCACTTTTCAGCAACATTTAGCCAATATTTACCAATCTAAATCTTCAATACTGGATGCTGCAGAAGGCATGGAAGAAGATATGGATTTATCCATGTTGGCCAGTCAACTTCCCGTCAGTGAAGACTTATTGGAAAACCAAGACGATGCCCCAATTATCCGCTTACTGAACGCTCTGTTTACCCAAGCGATTAAACAAAAAGCATCTGATATACACATTGAAACTTATG
>A32
GGAATTGTTGTGGGAGAAATACAAGAAAATCTGGCTATTGTCTATCACTTACCTAACACACCACTGCAAGCTTTCGCTGAGATAAAGCGATTATTACAATGTGAACTTGATCTAAAACAAGTCGATGAATCCACTTTTCAGCAACATTTAGCCAATATTTACCAATCTAAATCTTCAATACTGGATGCTGCAGAAGGCATGGAAGAAGATATGGATTTATCCATGTTGGCCAGTCAACTTCCCGTCAGTGAAGACTTATTGGAAAACCAAGACGATGCCCCAATTATCCGCTTACTGAACGCTCTGTTTACCCAAGCGATTAAACAAAAAGCATCTGATATACACATTGAAACTTATG
>A33
GGAATTGTTGTGGGAGAAATACAAGAAAATCTGGCTATTGTCTATCACTTACCTAACACACCACTGCAAGCTTTCGCTGAGATAAAGCGATTATTACAATGTGAACTTGATCTAAAACAAGTCGATGAATCCACTTTTCAGCAACATTTAGCCAATATTTACCAATCTAAATCTTCAATACTGGATGCTGCAGAAGGCATGGAAGAAGATATGGATTTATCCATGTTGGCCAGTCAACTTCCCGTCAGTGAAGACTTATTGGAAAACCAAGACGATGCCCCAATTATCCGCTTACTGAACGCTCTGTTTACCCAAGCGATTAAACAAAAAGCATCTGATATACACATTGAAACTTATG
>A171
GGAATTGTTGTGGGAGAAATACAAGAAAATCTGGCTATTGTCTATCATTTACCTAGCACACCACTGCAAGCTTTCGCTGAGATAAAACGATTATTGCAATGCGAACTTGATCTAAAACAAGTCGATGAATCCACTTTTCAGCAGCATTTAGCCAATATTTACCAATCTAAATCTTCAATACTGGATGCCGCAGAAGGCATGGAAGAAGATATGGATTTATCCATGTTGGCCAGTCAACTTCCAGTCAGTGAAGACTTATTGGAAAATCAAGACGACGCTCCAATTATTCGTTTACTGAACGCTCTGTTTACCCAAGCGATTAAACAAAAAGCATCTGATATACACATTGAAACTTATG
>A172
GGAATTGTTGTGGGAGAAATACAAGAAAATCTGGCTATTGTCTATCATTTACCTAGCACACCACTGCAAGCTTTCGCTGAGATAAAACGATTATTGCAATGCGAACTTGATCTAAAACAAGTCGATGAATCCACTTTTCAGCAGCATTTAGCCAATATTTACCAATCTAAATCTTCAATACTGGATGCCGCAGAAGGCATGGAAGAAGATATGGATTTATCCATGTTGGCCAGTCAACTTCCAGTCAGTGAAGACTTATTGGAAAATCAAGACGACGCTCCAATTATTCGTTTACTGAACGCTCTGTTTACCCAAGCGATTAAACAAAAAGCATCTGATATACACATTGAAACTTATG
>A173
GGAATTGTTGTGGGAGAAATACAAGAAAATCTGGCTATTGTCTATCATTTACCTAGCACACCACTGCAAGCTTTCGCTGAGATAAAACGATTATTGCAATGCGAACTTGATCTAAAACAAGTCGATGAATCCACTTTTCAGCAGCATTTAGCCAATATTTACCAATCTAAATCTTCAATACTGGATGCCGCAGAAGGCATGGAAGAAGATATGGATTTATCCATGTTGGCCAGTCAACTTCCAGTCAGTGAAGACTTATTGGAAAATCAAGACGACGCTCCAATTATTCGTTTACTGAACGCTCTGTTTACCCAAGCGATTAAACAAAAAGCATCTGATATACACATTGAAACTTATG
>A174
GGAATTGTTGTGGGAGAAATACAAGAAAATCTGGCTATTGTCTATCACTTACCTAACACACCACTGCAAGCTTTCGCTGAGATAAAGCGATTATTACAATGTGAACTTGATCTAAAACAAGTCGATGAATCCACTTTTCAGCAACATTTAGCCAATATTTACCAATCTAAATCTTCAATACTGGATGCTGCAGAAGGCATGGAAGAAGATATGGATTTATCCATGTTGGCCAGTCAACTTCCCGTCAGTGAAGACTTATTGGAAAACCAAGACGATGCCCCAATTATCCGCTTACTGAACGCTCTGTTTACCCAAGCGATTAAACAAAAAGCATCTGATATACACATTGAAACTTATG
>A175
GGAATTGTTGTGGGAGAAATGGTAGGAAATCTGGCTATTGTCTATCATTTACCTAGCACACCACTGCAAGCTTTCGCTGAGATAAAACGATTATTGCAATGTGAACTTGATCTAAAACAAGTCGATGAATCCACTTTTCAGCAGCATTTAGCCAATATTTACCAATCTAAATCTTCAATACTGGATGCCGCAGAAGGCATGGAAGAAGATATGGATTTATCCATGTTGGCCAGTCAACTTCCCGTCAGTGAAGACTTATTGGAAAATCAAGACGATGCCCCAATTATCCGTTTACTGAACGCTCTGTTTACCCAAGCGATTAAACAAAATGCATCTGATATACACATTGAAACTTATG
>A176
GGAATTGTTGTGGGAGAAATACAAGAAAATCTGGCTATTGTCTATCATTTACCTAGCACACCACTGCAAGCTTTCGCTGAGATAAAACGATTATTGCAATGCGAACTTGATCTAAAACAAGTCGATGAATCCACTTTTCAGCAGCATTTAGCCAATATTTACCAATCTAAATCTTCAATACTGGATGCCGCAGAAGGCATGGAAGAAGATATGGATTTATCCATGTTGGCCAGTCAACTTCCAGTCAGTGAAGACTTATTGGAAAATCAAGACGACGCTCCAATTATTCGTTTACTGAACGCTCTGTTTACCCAAGCGATTAAACAAAAAGCATCTGATATACACATTGAAACTTATG
>A180
GGAATTGTTGTGGGAGAAATACAAGAAAATCTGGCTATTGTCTATCATTTACCTAATACAACACTGCAAGCTTTGGCTGAGATAAAGCGATTATTACAATGCGAACTTGATCTAAAACAAGTCGATGAATCTACTTTTCAGCAACATTTAGCCAATATTTACCAATCTAAATCTTCAATACTGGATGCGGCAGAAGGTATGGAAGAAGATATGGATTTATCCATGTTGGCCAGTCAACTTCCAGTCAGTGAAGACTTATTGGAAAACCAAGACGATGCCCCAATTATCCGCTTACTGAACGCTCTGTTTACCCAAGCGATTAAACAAAAAGCATCTGATATACACATTGAAACTTATG
>A181
GGAATTGTTGTGGGAGAAATACAAGAAAATCTGGCTATTGTCTATCATTTACCTAATACAACACTGCAAGCTTTGGCTGAGATAAAGCGATTATTACAATGCGAACTTGATCTAAAACAAGTCGATGAATCTACTTTTCAGCAACATTTAGCCAATATTTACCAATCTAAATCTTCAATACTGGATGCGGCAGAAGGTATGGAAGAAGATATGGATTTATCCATGTTGGCCAGTCAACTTCCAGTCAGTGAAGACTTATTGGAAAACCAAGACGATGCCCCAATTATCCGCTTACTGAACGCTCTGTTTACCCAAGCGATTAAACAAAAAGCATCTGATATACACATTGAAACTTATG
>A189
GGAATTGTTGTGGGAGAAATCAAAGAAAATCTGGCTGTTGTCTATCATTTACCTAACACATCTCTACAAGCTTTCGCTGAGATAAAACGATTATTGCAATGTGAACTTGACTTAAGAAAAGTCGATGAATCTACTTTTCAGCAGCATTTGGCTAATATTTACCAATCCAAATCCTCTATACTAGATGCTGCAGAAGGCATGGAAGAAGACATGGATTTGTCCTTGTTGGCCAGTCAACTACCTGTCAGTGAGGATTTATTGGAAAATCAGGATGATGCCCCAATTATCCGATTACTCAATGCTCTATTCACTCAAGCCATTAAACAAAAAGCATCTGATATACACATTGAAACTTATG
>A191
GGAATTGTTGTGGGAGAAATACAAGAAAATCTGGCTATTGTCTATCACTTACCTAACACACCACTGCAAGCTTTCGCTGAGATAAAGCGATTATTACAATGTGAACTTGATCTAAAACAAGTCGATGAATCCACTTTTCAGCAACATTTAGCCAATATTTACCAATCTAAATCTTCAATACTGGATGCTGCAGAAGGCATGGAAGAAGATATGGATTTATCCATGTTGGCCAGTCAACTTCCCGTCAGTGAAGACTTATTGGAAAACCAAGACGATGCCCCAATTATCCGCTTACTGAACGCTCTGTTTACCCAAGCGATTAAACAAAAAGCATCTGATATACACATTGAAACTTATG
>A194
GGAATTGTTGTGGGAGAAATACAAGAAAATCTGGCTATTGTCTATCACTTACCTAACACACCACTGCAAGCTTTCGCTGAGATAAAGCGATTATTACAATGTGAACTTGATCTAAAACAAGTCGATGAATCCACTTTTCAGCAACATTTAGCCAATATTTACCAATCTAAATCTTCAATACTGGATGCTGCAGAAGGCATGGAAGAAGATATGGATTTATCCATGTTGGCCAGTCAACTTCCCGTCAGTGAAGACTTATTGGAAAACCAAGACGATGCCCCAATTATCCGCTTACTGAACGCTCTGTTTACCCAAGCGATTAAACAAAAAGCATCTGATATACACATTGAAACTTATG
>A195
GGAATTGTTGTGGGAGAAATCAAAGAAAATCTGGCTGTTGTCTATCATTTACCTAACACATCTCTACAAGCTTTCGCTGAGATAAAACGATTATTGCAATGTGAACTTGACTTAAGAAAAGTCGATGAATCTACTTTTCAGCAGCATTTGGCTAATATTTACCAATCCAAATCCTCTATACTAGATGCTGCAGAAGGCATGGAAGAAGACATGGATTTGTCCTTGTTGGCCAGTCAACTACCTGTCAGTGAGGATTTATTGGAAAATCAGGATGATGCCCCAATTATCCGATTACTCAATGCTCTATTCACTCAAGCCATTAAACAAAAAGCATCTGATATACACATTGAAACTTATG
>A196
GGAATTGTTGTGGGAGAAATACAAGAAAATCTGGCTATTGTCTATCATTTACCTAACACACCACTGCAGGCCTTCGCTGAGATAAAGCGATTATTGCAATGCGAACTTGATCTAAAACAAGTCGATGAATCCACTTTTCAGCAACATTTAGCCAATATTTACCAATCTAAATCTTCAATACTGGATGCCGCAGAAGGCATGGAAGAAGATATGGATTTATCCATGTTGGCCAGTCAACTTCCAGTCAGTGAAGACTTATTGGAAAACCAAGACGATGCCCCAATTATCCGCTTACTGAACGCTCTGTTTACCCAAGCGATTAAACAAAAAGCATCTGATATACACATTGAAACTTATG
>A197
GGAATTGTTGTGGGAGAAATACAAGAAAATCTGGCTATTGTCTATCATTTACCTAACACACCACTGCAGGCCTTCGCTGAGATAAAGCGATTATTGCAATGCGAACTTGATCTAAAACAAGTCGATGAATCCACTTTTCAGCAACATTTAGCCAATATTTACCAATCTAAATCTTCAATACTGGATGCCGCAGAAGGCATGGAAGAAGATATGGATTTATCCATGTTGGCCAGTCAACTTCCAGTCAGTGAAGACTTATTGGAAAACCAAGACGATGCCCCAATTATCCGCTTACTGAACGCTCTGTTTACCCAAGCGATTAAACAAAAAGCATCTGATATACACATTGAAACTTATG
>A200
GGAATTGTTGTGGGAGAAATACAAGAAAATCTGGCTATTGTCTATCATTTACCTAACACACCACTGCAGGCCTTCGCTGAGATAAAGCGATTATTGCAATGCGAACTTGATCTAAAACAAGTCGATGAATCCACTTTTCAGCAACATTTAGCCAATATTTACCAATCTAAATCTTCAATACTGGATGCCGCAGAAGGCATGGAAGAAGATATGGATTTATCCATGTTGGCCAGTCAACTTCCAGTCAGTGAAGACTTATTGGAAAACCAAGACGATGCCCCAATTATCCGCTTACTGAACGCTCTGTTTACCCAAGCGATTAAACAAAAAGCATCTGATATACACATTGAAACTTATG
>A201
GGAATTGTTGTGGGAGAAATACAAGAAAATCTGGCTATTGTCTATCATTTACCTAACACACCACTGCAGGCCTTCGCTGAGATAAAGCGATTATTGCAATGCGAACTTGATCTAAAACAAGTCGATGAATCCACTTTTCAGCAACATTTAGCCAATATTTACCAATCTAAATCTTCAATACTGGATGCCGCAGAAGGCATGGAAGAAGATATGGATTTATCCATGTTGGCCAGTCAACTTCCAGTCAGTGAAGACTTATTGGAAAACCAAGACGATGCCCCAATTATCCGCTTACTGAACGCTCTGTTTACCCAAGCGATTAAACAAAAAGCATCTGATATACACATTGAAACTTATG
>A202
GGAATTGTTGTGGGAGAAATACAAGAAAATCTGGCTATTGTCTATCATTTACCTAACACACCACTGCAGGCCTTCGCTGAGATAAAGCGATTATTGCAATGCGAACTTGATCTAAAACAAGTCGATGAATCCACTTTTCAGCAACATTTAGCCAATATTTACCAATCTAAATCTTCAATACTGGATGCCGCAGAAGGCATGGAAGAAGATATGGATTTATCCATGTTGGCCAGTCAACTTCCAGTCAGTGAAGACTTATTGGAAAACCAAGACGATGCCCCAATTATCCGCTTACTGAACGCTCTGTTTACCCAAGCGATTAAACAAAAAGCATCTGATATACACATTGAAACTTATG
>A204
GGAATTGTTGTGGGAGAAATACAAGAAAATCTGGCTATTGTCTATCATTTACCTAGCACACCACTGCAAGCTTTCGCTGAGATAAAACGATTATTGCAATGCGAACTTGATCTAAAACAAGTCGATGAATCCACTTTTCAGCAGCATTTAGCCAATATTTACCAATCTAAATCTTCAATACTGGATGCCGCAGAAGGCATGGAAGAAGATATGGATTTATCCATGTTGGCCAGTCAACTTCCAGTCAGTGAAGACTTATTGGAAAATCAAGACGACGCTCCAATTATTCGTTTACTGAACGCTCTGTTTACCCAAGCGATTAAACAAAAAGCATCTGATATACACATTGAAACTTATG
>A205
GGAATTGTTGTGGGAGAAATACAAGAAAATCTGGCTATTGTCTATCATTTACCTAACACACCACTGCAGGCTTTCGCTGAGATAAAAAGATTATTGCAATGCGAACTTGATCTAAAACAAGTCGATGAATCCACTTTTCAGCAACATTTAGCCAATATTTACCAATCTAAATCTTCAATACTGGATGCCGCAGAAGGCATGGAAGAAGATATGGATTTATCCATGTTGGCCAGTCAACTTCCAGTCAGTGAAGACTTATTGGAAAACCAAGACGATGCCCCAATTATCCGCTTACTAAACGCTCTGTTTACCCAAGCGATTAAACAAAAAGCATCTGATATACACATTGAAACTTATG
>N34
GGAATTGTTGTGGGAGAAATACAAGAAAATCTGGCTATTGTCTATCACTTACCTAACACACCACTGCAAGCTTTCGCTGAGATAAAGCGATTATTACAATGTGAACTTGATCTAAAACAAGTCGATGAATCCACTTTTCAGCAACATTTAGCCAATATTTACCAATCTAAATCTTCAATACTGGATGCTGCAGAAGGCATGGAAGAAGATATGGATTTATCCATGTTGGCCAGTCAACTTCCCGTCAGTGAAGACTTATTGGAAAACCAAGACGATGCCCCAATTATCCGCTTACTGAACGCTCTGTTTACCCAAGCGATTAAACAAAAAGCATCTGATATACACATTGAAACTTATG
>N36
GGAATTGTTGTGGGAGAAATAAAAGAAAATCTTGCTATTGTATATCACCTACCTAACACACCTCTGCAAGCGTTCGCCGAGATAAAGCGATTATTGCAATGCGAACTTGATCTAAAACAAGTTGATGAAACCACTTTTCAGCAACATTTAGCCAATATTTACCAATCTAAATCTTCAATACTGGATGCCGCAGAAGGCATGGAAGAGGATATGGATTTATCCATGTTGGCCAGTCAACTTCCAGTCAGTGAAGACTTATTGGAAAACCAAGACGATGCCCCAATTATCCGCTTACTGAACGCCCTGTTTACCCAAGCGATTAAACAAAAAGCATCTGATATACACATTGAAACTTATG
>N37
GGAATTGTTGTGGGAGAAATAAAAGAAAATCTTGCTATTGTATATCACCTACCTAACACACCTCTGCAAGCGTTCGCCGAGATAAAGCGATTATTGCAATGCGAACTTGATCTAAAACAAGTTGATGAAACCACTTTTCAGCAACATTTAGCCAATATTTACCAATCTAAATCTTCAATACTGGATGCCGCAGAAGGCATGGAAGAGGATATGGATTTATCCATGTTGGCCAGTCAACTTCCAGTCAGTGAAGACTTATTGGAAAACCAAGACGATGCCCCAATTATCCGCTTACTGAACGCCCTGTTTACCCAAGCGATTAAACAAAAAGCATCTGATATACACATTGAAACTTATG
>N38
GGAATTGTTGTGGGAGAAATAAAAGAAAATCTTGCTATTGTATATCACCTACCTAACACACCTCTGCAAGCGTTCGCCGAGATAAAGCGATTATTGCAATGCGAACTTGATCTAAAACAAGTTGATGAAACCACTTTTCAGCAACATTTAGCCAATATTTACCAATCTAAATCTTCAATACTGGATGCCGCAGAAGGCATGGAAGAGGATATGGATTTATCCATGTTGGCCAGTCAACTTCCAGTCAGTGAAGACTTATTGGAAAACCAAGACGATGCCCCAATTATCCGCTTACTGAACGCCCTGTTTACCCAAGCGATTAAACAAAAAGCATCTGATATACACATTGAAACTTATG
>N39
GGAATTGTTGTGGGAGAAATAAAAGAAAATCTTGCTATTGTATATCACCTACCTAACACACCTCTGCAAGCGTTCGCCGAGATAAAGCGATTATTGCAATGCGAACTTGATCTAAAACAAGTTGATGAAACCACTTTTCAGCAACATTTAGCCAATATTTACCAATCTAAATCTTCAATACTGGATGCCGCAGAAGGCATGGAAGAGGATATGGATTTATCCATGTTGGCCAGTCAACTTCCAGTCAGTGAAGACTTATTGGAAAACCAAGACGATGCCCCAATTATCCGCTTACTGAACGCCCTGTTTACCCAAGCGATTAAACAAAAAGCATCTGATATACACATTGAAACTTATG
>N40
GGAATTGTTGTGGGAGAAATAAAAGAAAATCTTGCTATTGTATATCACCTACCTAACACACCTCTGCAAGCGTTCGCCGAGATAAAGCGATTATTGCAATGCGAACTTGATCTAAAACAAGTTGATGAAACCACTTTTCAGCAACATTTAGCCAATATTTACCAATCTAAATCTTCAATACTGGATGCCGCAGAAGGCATGGAAGAGGATATGGATTTATCCATGTTGGCCAGTCAACTTCCAGTCAGTGAAGACTTATTGGAAAACCAAGACGATGCCCCAATTATCCGCTTACTGAACGCCCTGTTTACCCAAGCGATTAAACAAAAAGCATCTGATATACACATTGAAACTTATG
>N41
GGAATTGTTGTGGGAGAAATAAAAGAAAATCTTGCTATTGTATATCACCTACCTAACACACCTCTGCAAGCGTTCGCCGAGATAAAGCGATTATTGCAATGCGAACTTGATCTAAAACAAGTTGATGAAACCACTTTTCAGCAACATTTAGCCAATATTTACCAATCTAAATCTTCAATACTGGATGCCGCAGAAGGCATGGAAGAGGATATGGATTTATCCATGTTGGCCAGTCAACTTCCAGTCAGTGAAGACTTATTGGAAAACCAAGACGATGCCCCAATTATCCGCTTACTGAACGCCCTGTTTACCCAAGCGATTAAACAAAAAGCATCTGATATACACATTGAAACTTATG
>N43
GGAATTGTTGTGGGAGAAATAAAAGAAAATCTTGCTATTGTATATCACCTACCTAACACACCTCTGCAAGCGTTCGCCGAGATAAAGCGATTATTGCAATGCGAACTTGATCTAAAACAAGTTGATGAAACCACTTTTCAGCAACATTTAGCCAATATTTACCAATCTAAATCTTCAATACTGGATGCCGCAGAAGGCATGGAAGAGGATATGGATTTATCCATGTTGGCCAGTCAACTTCCAGTCAGTGAAGACTTATTGGAAAACCAAGACGATGCCCCAATTATCCGCTTACTGAACGCCCTGTTTACCCAAGCGATTAAACAAAAAGCATCTGATATACACATTGAAACTTATG
>N45
GGAATTGTTGTGGGAGAAATACAAGAAAATCTGGCTATTGTCTATCACTTACCTAACACACCACTGCAAGCTTTCGCTGAGATAAAGCGATTATTACAATGTGAACTTGATCTAAAACAAGTCGATGAATCCACTTTTCAGCAACATTTAGCCAATATTTACCAATCTAAATCTTCAATACTGGATGCTGCAGAAGGCATGGAAGAAGATATGGATTTATCCATGTTGGCCAGTCAACTTCCCGTCAGTGAAGACTTATTGGAAAACCAAGACGATGCCCCAATTATCCGCTTACTGAACGCTCTGTTTACCCAAGCGATTAAACAAAAAGCATCTGATATACACATTGAAACTTATG
>N47
GGAATTGTTGTGGGAGAAATACAAGAAAATCTGGCTATTGTCTATCACTTACCTAACACACCACTGCAAGCTTTCGCTGAGATAAAGCGATTATTACAATGTGAACTTGATCTAAAACAAGTCGATGAATCCACTTTTCAGCAACATTTAGCCAATATTTACCAATCTAAATCTTCAATACTGGATGCTGCAGAAGGCATGGAAGAAGATATGGATTTATCCATGTTGGCCAGTCAACTTCCCGTCAGTGAAGACTTATTGGAAAACCAAGACGATGCCCCAATTATCCGCTTACTGAACGCTCTGTTTACCCAAGCGATTAAACAAAAAGCATCTGATATACACATTGAAACTTATG
>N48
GGAATTGTTGTGGGAGAAATACAAGAAAATCTGGCTATTGTCTATCACTTACCTAACACACCACTGCAAGCTTTCGCTGAGATAAAGCGATTATTACAATGTGAACTTGATCTAAAACAAGTCGATGAATCCACTTTTCAGCAACATTTAGCCAATATTTACCAATCTAAATCTTCAATACTGGATGCTGCAGAAGGCATGGAAGAAGATATGGATTTATCCATGTTGGCCAGTCAACTTCCCGTCAGTGAAGACTTATTGGAAAACCAAGACGATGCCCCAATTATCCGCTTACTGAACGCTCTGTTTACCCAAGCGATTAAACAAAAAGCATCTGATATACACATTGAAACTTATG
>N49
GGAATTGTTGTGGGAGAAATACAAGAAAATCTGGCTATTGTCTATCACTTACCTAACACACCACTGCAAGCTTTCGCTGAGATAAAGCGATTATTACAATGTGAACTTGATCTAAAACAAGTCGATGAATCCACTTTTCAGCAACATTTAGCCAATATTTACCAATCTAAATCTTCAATACTGGATGCTGCAGAAGGCATGGAAGAAGATATGGATTTATCCATGTTGGCCAGTCAACTTCCCGTCAGTGAAGACTTATTGGAAAACCAAGACGATGCCCCAATTATCCGCTTACTGAACGCTCTGTTTACCCAAGCGATTAAACAAAAAGCATCTGATATACACATTGAAACTTATG
>N50
GGAATTGTTGTGGGAGAAATACAAGAAAATCTGGCTATTGTCTATCACTTACCTAACACACCACTGCAAGCTTTCGCTGAGATAAAGCGATTATTACAATGTGAACTTGATCTAAAACAAGTCGATGAATCCACTTTTCAGCAACATTTAGCCAATATTTACCAATCTAAATCTTCAATACTGGATGCTGCAGAAGGCATGGAAGAAGATATGGATTTATCCATGTTGGCCAGTCAACTTCCCGTCAGTGAAGACTTATTGGAAAACCAAGACGATGCCCCAATTATCCGCTTACTGAACGCTCTGTTTACCCAAGCGATTAAACAAAAAGCATCTGATATACACATTGAAACTTATG
>N51
GGAATTGTTGTGGGAGAAATACAAGAAAATCTGGCTATTGTCTATCACTTACCTAACACACCACTGCAAGCTTTCGCTGAGATAAAGCGATTATTACAATGTGAACTTGATCTAAAACAAGTCGATGAATCCACTTTTCAGCAACATTTAGCCAATATTTACCAATCTAAATCTTCAATACTGGATGCTGCAGAAGGCATGGAAGAAGATATGGATTTATCCATGTTGGCCAGTCAACTTCCCGTCAGTGAAGACTTATTGGAAAACCAAGACGATGCCCCAATTATCCGCTTACTGAACGCTCTGTTTACCCAAGCGATTAAACAAAAAGCATCTGATATACACATTGAAACTTATG
>N52
GGAATTGTTGTGGGAGAAATAAAAGAAAATCTGGCTATTGTCTATCACCTACCTAACACACCTCTGCAAGCGTTCGCCGAGATAAAGCGATTATTGCAATGCGAACTTGATCTAAAACAAGTTGATGAAACTACTTTTCAGCAACATTTAGCCAATATTTACCAATCTAAATCTTCAATACTGGATGCCGCAGAAGGCATGGAAGAAGATATGGATTTATCTATGTTAGCCAGTCAACTTCCTGTCAGCGAAGACTTATTGGAAAATCAAGACGATGCTCCAATTATCCGTTTACTGAATGCTCTGTTCACTCAAGCCATTAAGCAAAAAGCATCTGATATACACATTGAAACTTATG
>N53
GGAATTGTTGTGGGAGAAATAAAAGAAAATCTGGCTATTGTCTATCACCTACCTAACACACCTCTGCAAGCGTTCGCCGAGATAAAGCGATTATTGCAATGCGAACTTGATCTAAAACAAGTTGATGAAACTACTTTTCAGCAACATTTAGCCAATATTTACCAATCTAAATCTTCAATACTGGATGCCGCAGAAGGCATGGAAGAAGATATGGATTTATCTATGTTAGCCAGTCAACTTCCTGTCAGCGAAGACTTATTGGAAAATCAAGACGATGCTCCAATTATCCGTTTACTGAATGCTCTGTTCACTCAAGCCATTAAGCAAAAAGCATCTGATATACACATTGAAACTTATG
>N54
GGAATTGTTGTGGGAGAAATACAAGAAAATCTGGCTATTGTCTATCACTTACCTAACACACCACTGCAAGCTTTCGCTGAGATAAAGCGATTATTACAATGTGAACTTGATCTAAAACAAGTCGATGAATCCACTTTTCAGCAACATTTAGCCAATATTTACCAATCTAAATCTTCAATACTGGATGCTGCAGAAGGCATGGAAGAAGATATGGATTTATCCATGTTGGCCAGTCAACTTCCCGTCAGTGAAGACTTATTGGAAAACCAAGACGATGCCCCAATTATCCGCTTACTGAACGCTCTGTTTACCCAAGCGATTAAACAAAAAGCATCTGATATACACATTGAAACTTATG
>N56
GGAATTGTTGTGGGAGAAATACAAGAAAATCTGGCTATTGTCTATCACTTACCTAACACACCACTGCAAGCTTTCGCTGAGATAAAGCGATTATTACAATGTGAACTTGATCTAAAACAAGTCGATGAATCCACTTTTCAGCAACATTTAGCCAATATTTACCAATCTAAATCTTCAATACTGGATGCTGCAGAAGGCATGGAAGAAGATATGGATTTATCCATGTTGGCCAGTCAACTTCCCGTCAGTGAAGACTTATTGGAAAACCAAGACGATGCCCCAATTATCCGCTTACTGAACGCTCTGTTTACCCAAGCGATTAAACAAAAAGCATCTGATATACACATTGAAACTTATG
>N58
GGAATTGTTGTGGGAGAAATACAAGAAAATCTGGCTATTGTCTATCACTTACCTAACACACCACTGCAAGCTTTCGCTGAGATAAAGCGATTATTACAATGTGAACTTGATCTAAAACAAGTCGATGAATCCACTTTTCAGCAACATTTAGCCAATATTTACCAATCTAAATCTTCAATACTGGATGCTGCAGAAGGCATGGAAGAAGATATGGATTTATCCATGTTGGCCAGTCAACTTCCCGTCAGTGAAGACTTATTGGAAAACCAAGACGATGCCCCAATTATCCGCTTACTGAACGCTCTGTTTACCCAAGCGATTAAACAAAAAGCATCTGATATACACATTGAAACTTATG
>N60
GGAATTGTTGTGGGAGAAATACAAGAAAATCTGGCTATTGTCTATCACTTACCTAACACACCACTGCAAGCTTTCGCTGAGATAAAGCGATTATTACAATGTGAACTTGATCTAAAACAAGTCGATGAATCCACTTTTCAGCAACATTTAGCCAATATTTACCAATCTAAATCTTCAATACTGGATGCTGCAGAAGGCATGGAAGAAGATATGGATTTATCCATGTTGGCCAGTCAACTTCCCGTCAGTGAAGACTTATTGGAAAACCAAGACGATGCCCCAATTATCCGCTTACTGAACGCTCTGTTTACCCAAGCGATTAAACAAAAAGCATCTGATATACACATTGAAACTTATG
>N62
GGAATTGTTGTGGGAGAAATACAAGAAAATCTGGCTATTGTCTATCACTTACCTAACACACCACTGCAAGCTTTCGCTGAGATAAAGCGATTATTACAATGTGAACTTGATCTAAAACAAGTCGATGAATCCACTTTTCAGCAACATTTAGCCAATATTTACCAATCTAAATCTTCAATACTGGATGCTGCAGAAGGCATGGAAGAAGATATGGATTTATCCATGTTGGCCAGTCAACTTCCCGTCAGTGAAGACTTATTGGAAAACCAAGACGATGCCCCAATTATCCGCTTACTGAACGCTCTGTTTACCCAAGCGATTAAACAAAAAGCATCTGATATACACATTGAAACTTATG
>N63
GGAATTGTTGTGGGAGAAATACAAGAAAATCTGGCTATTGTCTATCATTTACCTAACACACCACTGCAGGCCTTCGCTGAGATAAAGCGATTATTACAATGTGAACTTGATCTAAAACAAGTCGATGAATCCACTTTTCAGCAACATTTAGCCAATATTTACCAATCTAAATCTTCAATACTGGATGCTGCAGAAGGCATGGAAGAAGATATGGATTTATCCTTGTTGGCCAGTCAACTTCCCGTCAGTGAAGACTTATTGGAAAACCAAGACGATGCCCCAATTATCCGCTTACTGAACGCTCTGTTTACCCAAGCGATTAAACAAAAAGCATCTGATATTCACATTGAAACTTATG
>N64
GGAATTGTTGTGGGAGAAATACAAGAAAATCTGGCTATTGTCTATCACTTACCTAACACACCACTGCAAGCTTTCGCTGAGATAAAGCGATTATTACAATGTGAACTTGATCTAAAACAAGTCGATGAATCCACTTTTCAGCAACATTTAGCCAATATTTACCAATCTAAATCTTCAATACTGGATGCTGCAGAAGGCATGGAAGAAGATATGGATTTATCCATGTTGGCCAGTCAACTTCCCGTCAGTGAAGACTTATTGGAAAACCAAGACGATGCCCCAATTATCCGCTTACTGAACGCTCTGTTTACCCAAGCGATTAAACAAAAAGCATCTGATATACACATTGAAACTTATG
>N65
GGAATTGTTGTGGGAGAAATACAAGAAAATCTGGCTATTGTCTATCACTTACCTAACACACCACTGCAAGCTTTCGCTGAGATAAAGCGATTATTACAATGTGAACTTGATCTAAAACAAGTCGATGAATCCACTTTTCAGCAACATTTAGCCAATATTTACCAATCTAAATCTTCAATACTGGATGCTGCAGAAGGCATGGAAGAAGATATGGATTTATCCATGTTGGCCAGTCAACTTCCCGTCAGTGAAGACTTATTGGAAAACCAAGACGATGCCCCAATTATCCGCTTACTGAACGCTCTGTTTACCCAAGCGATTAAACAAAAAGCATCTGATATACACATTGAAACTTATG
>N67
GGAATTGTTGTAGGAGAAATACAAGAAAATCTGGCTATTGTCTATCATTTACCTAATACAACACTGCAAGCTTTGGCTGAGATAAAGCGATTATTACAATGCGAACTTGATCTAAAACAAGTCGATGAATCCACTTTTCAGCAACATTTAGCCAATATTTACCAATCTAAATCTTCAATACTGGATGCGGCAGAAGGCATGGAAGAAGATATGGATTTATCCATGTTGGCCAGTCAACTTCCAGTCAGTGAAGACTTATTGGAAAACCAAGACGATGCCCCAATTATCCGCTTACTGAACGCTTTGTTTACCCAAGCGATTAAACAAAAAGCATCTGATATACACATTGAAACTTATG
>N68
GGAATTGTTGTGGGAGAAATGCAAGAAAATCTGGCTATTGTCTATCATTTACCTAGCACACCACTGCAAGCTTTCGCTGAGATAAAGCGATTATTGCAATGCGAACTTGATCTAAAACAAGTCGATGAATCCACTTTTCAGCAGCATTTAGCCAATATTTACCAATCTAAATCTTCAATACTGGATGCTGCAGAAGGCATGGAAGAAGATATGGATTTATCCATGTTGGCCAGTCAACTTCCAGTCAGTGAAGATTTATTGGAAAATCAAGACGATGCTCCAATTATCCGTTTACTGAATGCTCTGTTCACTCAAGCCATTAAACAAAAAGCATCTGATATACACATTGAAACTTATG
>N69
GGAATTGTTGTGGGAGAAATGCAAGAAAATCTGGCTATTGTCTATCATTTACCTAGCACACCACTGCAAGCTTTCGCTGAGATAAAGCGATTATTGCAATGCGAACTTGATCTAAAACAAGTCGATGAATCCACTTTTCAGCAGCATTTAGCCAATATTTACCAATCTAAATCTTCAATACTGGATGCTGCAGAAGGCATGGAAGAAGATATGGATTTATCCATGTTGGCCAGTCAACTTCCAGTCAGTGAAGATTTATTGGAAAATCAAGACGATGCTCCAATTATCCGTTTACTGAATGCTCTGTTCACTCAAGCCATTAAACAAAAAGCATCTGATATACACATTGAAACTTATG
>N70
GGAATTGTTGTGGGAGAAATGCAAGAAAATCTGGCTATTGTCTATCATTTACCTAGCACACCACTGCAAGCTTTCGCTGAGATAAAGCGATTATTGCAATGCGAACTTGATCTAAAACAAGTCGATGAATCCACTTTTCAGCAGCATTTAGCCAATATTTACCAATCTAAATCTTCAATACTGGATGCTGCAGAAGGCATGGAAGAAGATATGGATTTATCCATGTTGGCCAGTCAACTTCCAGTCAGTGAAGATTTATTGGAAAATCAAGACGATGCTCCAATTATCCGTTTACTGAATGCTCTGTTCACTCAAGCCATTAAACAAAAAGCATCTGATATACACATTGAAACTTATG
>N71
GGAATTGTTGTGGGAGAAATACAAGAAAATCTGGCTATTGTCTATCACTTACCTAACACACCACTGCAGGCTTTCGCTGAGATAAAGCGATTATTGCAATGTGAACTTGATCTAAAACAAGTCGATGAATCCACTTTTCAGCAACATTTAGCCAATATTTACCAATCCAAATCTTCAATACTGGATGCCGCAGAAGGCATGGAAGAAGATATGGATTTATCCATGTTGGCTAGTCAACTTCCAGTCAGTGAAGACTTATTGGAAAACCAAGACGATGCCCCAATTATCCGCTTACTGAACGCTCTGTTTACCCAAGCGATTAAACAAAAAGCATCTGATATACACATTGAAACTTATG
>N72
GGAATTGTTGTGGGAGAAATGCAAGAAAATCTGGCTATTGTCTATCATTTACCTAGCACACCACTGCAAGCTTTCGCTGAGATAAAGCGATTATTGCAATGCGAACTTGATCTAAAACAAGTCGATGAATCCACTTTTCAGCAGCATTTAGCCAATATTTACCAATCTAAATCTTCAATACTGGATGCTGCAGAAGGCATGGAAGAAGATATGGATTTATCCATGTTGGCCAGTCAACTTCCAGTCAGTGAAGATTTATTGGAAAATCAAGACGATGCTCCAATTATCCGTTTACTGAATGCTCTGTTCACTCAAGCCATTAAACAAAAAGCATCTGATATACACATTGAAACTTATG
>N75
GGAATTGTTGTGGGAGAAATAAAAGAAAATCTTGCTATTGTATATCACCTACCTAACACACCTCTGCAAGCGTTCGCCGAGATAAAGCGATTATTGCAATGCGAACTTGATCTAAAACAAGTTGATGAAACCACTTTTCAGCAACATTTAGCCAATATTTACCAATCTAAATCTTCAATACTGGATGCCGCAGAAGGCATGGAAGAGGATATGGATTTATCCATGTTGGCCAGTCAACTTCCAGTCAGTGAAGACTTATTGGAAAACCAAGACGATGCCCCAATTATCCGCTTACTGAACGCCCTGTTTACCCAAGCGATTAAACAAAAAGCATCTGATATACACATTGAAACTTATG
>N83
GGAATTGTTGTGGGAGAAATACAAGAAAATCTGGCTATTGTCTATCATTTACCTAGCACACCACTGCAAGCTTTCGCTGAGATAAAACGATTATTGCAATGCGAACTTGATCTAAAACAAGTCGATGAATCCACTTTTCAGCAGCATTTAGCCAATATTTACCAATCTAAATCTTCAATACTGGATGCCGCAGAAGGCATGGAAGAAGATATGGATTTATCCATGTTGGCCAGTCAACTTCCAGTCAGTGAAGACTTATTGGAAAATCAAGACGACGCTCCAATTATTCGTTTACTGAACGCTCTGTTTACCCAAGCGATTAAACAAAAAGCATCTGATATACACATTGAAACTTATG
>N85
GGAATTGTTGTGGGAGAAATACAAGAAAATCTGGCTATTGTCTATCATTTACCTAACACACCACTGCAGGCTTTCGCTGAGATAAAAAGATTATTGCAATGCGAACTTGATCTAAAACAAGTCGATGAATCCACTTTTCAGCAACATTTAGCCAATATTTACCAATCTAAATCTTCAATACTGGATGCCGCAGAAGGCATGGAAGAAGATATGGATTTATCCATGTTGGCCAGTCAACTTCCAGTCAGTGAAGACTTATTGGAAAACCAAGACGATGCCCCAATTATCCGCTTACTAAACGCTCTGTTTACCCAAGCGATTAAACAAAAAGCATCTGATATACACATTGAAACTTATG
>N92
GGAATTGTTGTGGGAGAAATACAAGAAAATCTGGCTATTGTCTATCATTTACCTAGCACACCACTGCAAGCTTTCGCTGAGATAAAGCGATTATTGCAATGCGAACTTGATCTAAAACAAGTCGATGAATCCACTTTTCAGCAGCATTTAGCCAATATTTACCAATCTAAATCTTCAATACTGGATGCAGCAGAAGGCATGGAAGAAGATATGGATTTATCCATGTTGGCCAGTCAACTTCCAGTCAGTGAAGATTTATTGGAAAATCAAGACGATGCTCCAATTATCCGTTTACTGAATGCTCTGTTCACTCAAGCCATTAAACAAAAAGCATCTGATATACACATTGAAACTTATG
>N93
GGAATTGTTGTGGGAGAAATACAAGAAAATCTGGCTATTGTCTATCATTTACCTAGCACACCACTGCAAGCTTTCGCTGAGATAAAGCGATTATTGCAATGCGAACTTGATCTAAAACAAGTCGATGAATCCACTTTTCAGCAGCATTTAGCCAATATTTACCAATCTAAATCTTCAATACTGGATGCAGCAGAAGGCATGGAAGAAGATATGGATTTATCCATGTTGGCCAGTCAACTTCCAGTCAGTGAAGATTTATTGGAAAATCAAGACGATGCTCCAATTATCCGTTTACTGAATGCTCTGTTCACTCAAGCCATTAAACAAAAAGCATCTGATATACACATTGAAACTTATG
>N95
GGAATTGTTGTGGGAGAAATGCAAGAAAATCTGGCTATTGTCTATCATTTACCTAGCACACCACTGCAAGCTTTCGCTGAGATAAAGCGATTATTGCAATGCGAACTTGATCTAAAACAAGTCGATGAATCCACTTTCCAGCAGCATTTAGCCAATATTTACCAATCTAAATCTTCAATACTGGATGCTGCAGAAGGCATGGAAGAAGATATGGATTTATCCATGTTGGCCAGTCAACTTCCAGTCAGTGAAGATTTATTGGAAAATCAAGACGATGCTCCAATTATCCGTTTACTGAACGCTCTGTTCACTCAAGCCATTAAACAAAAAGCATCTGATATACACATTGAAACTTATG
>N96
GGAATTGTTGTGGGAGAAATACAAGAAAATCTGGCTATTGTCTATCATTTACCTAGCACACCACTGCAAGCTTTCGCTGAGATAAAGCGATTATTGCAATGCGAACTTGATCTAAAACAAGTCGATGAATCCACTTTTCAGCAGCATTTAGCCAATATTTACCAATCTAAATCTTCAATACTGGATGCTGCAGAAGGCATGGAAGAAGATATGGATTTATCCATGTTGGCCAGTCAACTTCCAGTCAGTGAAGATTTATTGGAAAATCAAGACGATGCTCCAATTATCCGTTTACTGAATGCTCTGTTCACTCAAGCCATTAAACAAAAAGCATCTGATATACACATTGAAACTTATG
>N97
GGAATTGTTGTGGGAGAAATACAAGAAAATCTGGCTATTGTCTATCATTTACCTAGCACACCACTGCAAGCTTTCGCTGAGATAAAACGATTATTGCAATGCGAACTTGATCTAAAACAAGTCGATGAATCCACTTTTCAGCAGCATTTAGCCAATATTTACCAATCTAAATCTTCAATACTGGATGCCGCAGAAGGCATGGAAGAAGATATGGATTTATCCATGTTGGCCAGTCAACTTCCAGTCAGTGAAGACTTATTGGAAAATCAAGACGACGCTCCAATTATTCGTTTACTGAACGCTCTGTTTACCCAAGCGATTAAACAAAAAGCATCTGATATACACATTGAAACTTATG
>N98
GGAATTGTTGTGGGAGAAATGCAAGAAAATCTGGCTATTGTCTATCATTTACCTAGCACACCACTGCAAGCTTTCGCTGAGATAAAGCGATTATTGCAATGCGAACTTGATCTAAAACAAGTCGATGAATCCACTTTTCAGCAGCATTTAGCCAATATTTACCAATCTAAATCTTCAATACTGGATGCTGCAGAAGGCATGGAAGAAGATATGGATTTATCCATGTTGGCCAGTCAACTTCCAGTCAGTGAAGATTTATTGGAAAATCAAGACGATGCTCCAATTATCCGTTTACTGAATGCTCTGTTCACTCAAGCCATTAAACAAAAAGCATCTGATATACACATTGAAACTTATG
>N99
GGAATTGTTGTGGGAGAAATGCAAGAAAATCTGGCTATTGTCTATCATTTACCTAGCACACCACTGCAAGCTTTCGCTGAGATAAAGCGATTATTGCAATGCGAACTTGATCTAAAACAAGTCGATGAATCCACTTTCCAGCAGCATTTAGCCAATATTTACCAATCTAAATCTTCAATACTGGATGCTGCAGAAGGCATGGAAGAAGATATGGATTTATCCATGTTGGCCAGTCAACTTCCAGTCAGTGAAGATTTATTGGAAAATCAAGACGATGCTCCAATTATCCGTTTACTGAACGCTCTGTTCACTCAAGCCATTAAACAAAAAGCATCTGATATACACATTGAAACTTATG
>N102
GGAATTGTTGTGGGAGAAATACAAGAAAATCTGGCTATTGTCTATCATTTACCTAGCACACCACTGCAAGCTTTCGCTGAGATAAAGCGATTATTGCAATGCGAACTTGATCTAAAACAAGTCGATGAATCCACTTTTCAGCAGCATTTAGCCAATATTTACCAATCTAAATCTTCAATACTGGATGCTGCAGAAGGCATGGAAGAAGATATGGATTTATCCATGTTGGCCAGTCAACTTCCAGTCAGTGAAGATTTATTGGAAAATCAAGACGATGCTCCAATTATCCGTTTACTGAATGCTCTGTTCACTCAAGCCATTAAACAAAAAGCATCTGATATACACATTGAAACTTATG
>N103
GGAATTGTTGTGGGAGAAATACAAGAAAATCTGGCTATTGTCTATCATTTACCTAGCACACCACTGCAAGCTTTCGCTGAGATAAAGCGATTATTGCAATGCGAACTTGATCTAAAACAAGTCGATGAATCCACTTTTCAGCAGCATTTAGCCAATATTTACCAATCTAAATCTTCAATACTGGATGCTGCAGAAGGCATGGAAGAAGATATGGATTTATCCATGTTGGCCAGTCAACTTCCAGTCAGTGAAGATTTATTGGAAAATCAAGACGATGCTCCAATTATCCGTTTACTGAATGCTCTGTTCACTCAAGCCATTAAACAAAAAGCATCTGATATACACATTGAAACTTATG
>N105
GGAATTGTTGTGGGAGAAATACAAGAAAATCTGGCTATTGTCTATCACTTACCTAACACACCACTGCAAGCTTTCGCTGAGATAAAGCGATTATTACAATGTGAACTTGATCTAAAACAAGTCGATGAATCCACTTTTCAGCAACATTTAGCCAATATTTACCAATCTAAATCTTCAATACTGGATGCTGCAGAAGGCATGGAAGAAGATATGGATTTATCCATGTTGGCCAGTCAACTTCCCGTCAGTGAAGACTTATTGGAAAACCAAGACGATGCCCCAATTATCCGCTTACTGAACGCTCTGTTTACCCAAGCGATTAAACAAAAAGCATCTGATATACACATTGAAACTTATG
>N108
GGAATTGTTGTGGGAGAAATACAAGAAAATCTGGCTATTGTCTATCACTTACCTAACACACCACTGCAAGCTTTCGCTGAGATAAAGCGATTATTACAATGTGAACTTGATCTAAAACAAGTCGATGAATCCACTTTTCAGCAACATTTAGCCAATATTTACCAATCTAAATCTTCAATACTGGATGCTGCAGAAGGCATGGAAGAAGATATGGATTTATCCATGTTGGCCAGTCAACTTCCCGTCAGTGAAGACTTATTGGAAAACCAAGACGATGCCCCAATTATCCGCTTACTGAACGCTCTGTTTACCCAAGCGATTAAACAAAAAGCATCTGATATACACATTGAAACTTATG
>N112
GGAATTGTTGTGGGAGAAATAAAAGAAAATCTTGCTATTGTATATCACCTACCTAACACACCTCTGCAAGCGTTCGCCGAGATAAAGCGATTATTGCAATGCGAACTTGATCTAAAACAAGTTGATGAAACCACTTTTCAGCAACATTTAGCCAATATTTACCAATCTAAATCTTCAATACTGGATGCCGCAGAAGGCATGGAAGAGGATATGGATTTATCCATGTTGGCCAGTCAACTTCCAGTCAGTGAAGACTTATTGGAAAACCAAGACGATGCCCCAATTATCCGCTTACTGAACGCCCTGTTTACCCAAGCGATTAAACAAAAAGCATCTGATATACACATTGAAACTTATG
>N113
GGAATTGTTGTGGGAGAAATGCAAGAAAATCTGGCTATTGTCTATCATTTACCTAGCACACCACTGCAAGCTTTCGCTGAGATAAAGCGATTATTGCAATGCGAACTTGATCTAAAACAAGTCGATGAATCCACTTTTCAGCAGCATTTAGCCAATATTTACCAATCTAAATCTTCAATACTGGATGCTGCAGAAGGCATGGAAGAAGATATGGATTTATCCATGTTGGCCAGTCAACTTCCAGTCAGTGAAGATTTATTGGAAAATCAAGACGATGCTCCAATTATCCGTTTACTGAATGCTCTGTTCACTCAAGCCATTAAACAAAAAGCATCTGATATACACATTGAAACTTATG
>N114
GGAATTGTTGTGGGAGAAATGCAAGAAAATCTGGCTATTGTCTATCATTTACCTAGCACACCACTGCAAGCTTTCGCTGAGATAAAGCGATTATTGCAATGCGAACTTGATCTAAAACAAGTCGATGAATCCACTTTTCAGCAGCATTTAGCCAATATTTACCAATCTAAATCTTCAATACTGGATGCTGCAGAAGGCATGGAAGAAGATATGGATTTATCCATGTTGGCCAGTCAACTTCCAGTCAGTGAAGATTTATTGGAAAATCAAGACGATGCTCCAATTATCCGTTTACTGAATGCTCTGTTCACTCAAGCCATTAAACAAAAAGCATCTGATATACACATTGAAACTTATG
>N115
GGAATTGTTGTGGGAGAAATGCAAGAAAATCTGGCTATTGTCTATCATTTACCTAGCACACCACTGCAAGCTTTCGCTGAGATAAAGCGATTATTGCAATGCGAACTTGATCTAAAACAAGTCGATGAATCCACTTTTCAGCAGCATTTAGCCAATATTTACCAATCTAAATCTTCAATACTGGATGCTGCAGAAGGCATGGAAGAAGATATGGATTTATCCATGTTGGCCAGTCAACTTCCAGTCAGTGAAGATTTATTGGAAAATCAAGACGATGCTCCAATTATCCGTTTACTGAATGCTCTGTTCACTCAAGCCATTAAACAAAAAGCATCTGATATACACATTGAAACTTATG
>N122
GGAATTGTTGTGGGAGAAATACAAGAAAATCTGGCTATTGTCTATCACTTACCTAACACACCACTGCAAGCTTTCGCTGAGATAAAGCGATTATTACAATGTGAACTTGATCTAAAACAAGTCGATGAATCCACTTTTCAGCAACATTTAGCCAATATTTACCAATCTAAATCTTCAATACTGGATGCTGCAGAAGGCATGGAAGAAGATATGGATTTATCCATGTTGGCCAGTCAACTTCCCGTCAGTGAAGACTTATTGGAAAACCAAGACGATGCCCCAATTATCCGCTTACTGAACGCTCTGTTTACCCAAGCGATTAAACAAAAAGCATCTGATATACACATTGAAACTTATG
>N123
GGAATTGTTGTGGGAGAAATGCAAGAAAATCTGGCTATTGTCTATCATTTACCTAGCACACCACTGCAAGCTTTCGCTGAGATAAAGCGATTATTGCAATGCGAACTTGATCTAAAACAAGTCGATGAATCCACTTTTCAGCAGCATTTAGCCAATATTTACCAATCTAAATCTTCAATACTGGATGCTGCAGAAGGCATGGAAGAAGATATGGATTTATCCATGTTGGCCAGTCAACTTCCAGTCAGTGAAGATTTATTGGAAAATCAAGACGATGCTCCAATTATCCGTTTACTGAATGCTCTGTTCACTCAAGCCATTAAACAAAAAGCATCTGATATACACATTGAAACTTATG
>N152
GGAATTGTTGTGGGAGAAATGCAAGAAAATCTGGCTATTGTCTATCATTTACCTAGCACACCACTGCAAGCTTTCGCTGAGATAAAGCGATTATTGCAATGCGAACTTGATCTAAAACAAGTCGATGAATCCACTTTTCAGCAGCATTTAGCCAATATTTACCAATCTAAATCTTCAATACTGGATGCTGCAGAAGGCATGGAAGAAGATATGGATTTATCCATGTTGGCCAGTCAACTTCCAGTCAGTGAAGATTTATTGGAAAATCAAGACGATGCTCCAATTATCCGTTTACTGAATGCTCTGTTCACTCAAGCCATTAAACAAAAAGCATCTGATATACACATTGAAACTTATG
>N153
GGAATTGTTGTGGGAGAAATGCAAGAAAATCTGGCTATTGTCTATCATTTACCTAGCACACCACTGCAAGCTTTCGCTGAGATAAAGCGATTATTGCAATGCGAACTTGATCTAAAACAAGTCGATGAATCCACTTTTCAGCAGCATTTAGCCAATATTTACCAATCTAAATCTTCAATACTGGATGCTGCAGAAGGCATGGAAGAAGATATGGATTTATCCATGTTGGCCAGTCAACTTCCAGTCAGTGAAGATTTATTGGAAAATCAAGACGATGCTCCAATTATCCGTTTACTGAATGCTCTGTTCACTCAAGCCATTAAACAAAAAGCATCTGATATACACATTGAAACTTATG
>N166
GGAATTGTTGTGGGAGAAATACAAGAAAATCTGGCTATTGTCTATCATTTACCTAGCACACCACTGCAAGCTTTCGCTGAGATAAAGCGATTATTGCAATGCGAACTTGATCTAAAACAAGTCGATGAATCCACTTTTCAGCAGCATTTAGCCAATATTTACCAATCTAAATCTTCAATACTGGATGCTGCAGAAGGCATGGAAGAAGATATGGATTTATCCATGTTGGCCAGTCAACTTCCAGTCAGTGAAGATTTATTGGAAAATCAAGACGATGCTCCAATTATCCGTTTACTGAATGCTCTGTTCACTCAAGCCATTAAACAAAAAGCATCTGATATACACATTGAAACTTATG
>N207
GGAATTGTTGTGGGAGAAATACAAGAAAATCTGGCTATTGTCTATCATTTACCTAACACACCACTGCAGGCCTTCGCTGAGATAAAGCGATTATTACAATGTGAACTTGATCTAAAACAAGTCGATGAATCCACTTTTCAGCAACATTTAGCCAATATTTACCAATCTAAATCTTCAATACTGGATGCTGCAGAAGGCATGGAAGAAGATATGGATTTATCCTTGTTGGCCAGTCAACTTCCCGTCAGTGAAGACTTATTGGAAAACCAAGACGATGCCCCAATTATCCGCTTACTGAACGCTCTGTTTACCCAAGCGATTAAACAAAAAGCATCTGATATTCACATTGAAACTTATG
>N208
GGAATTGTTGTGGGAGAAATACAAGAAAATCTGGCTATTGTCTATCACTTACCTAACACACCACTGCAAGCTTTCGCTGAGATAAAGCGATTATTACAATGTGAACTTGATCTAAAACAAGTCGATGAATCCACTTTTCAGCAACATTTAGCCAATATTTACCAATCTAAATCTTCAATACTGGATGCTGCAGAAGGCATGGAAGAAGATATGGATTTATCCATGTTGGCCAGTCAACTTCCCGTCAGTGAAGACTTATTGGAAAACCAAGACGATGCCCCAATTATCCGCTTACTGAACGCTCTGTTTACCCAAGCGATTAAACAAAAAGCATCTGATATACACATTGAAACTTATG
>N209
GGAATTGTTGTGGGAGAAATACAAGAAAATCTGGCTATTGTCTATCACTTACCTAACACACCACTGCAAGCTTTCGCTGAGATAAAGCGATTATTACAATGTGAACTTGATCTAAAACAAGTCGATGAATCCACTTTTCAGCAACATTTAGCCAATATTTACCAATCTAAATCTTCAATACTGGATGCTGCAGAAGGCATGGAAGAAGATATGGATTTATCCATGTTGGCCAGTCAACTTCCCGTCAGTGAAGACTTATTGGAAAACCAAGACGATGCCCCAATTATCCGCTTACTGAACGCTCTGTTTACCCAAGCGATTAAACAAAAAGCATCTGATATACACATTGAAACTTATG
>N211
GGAATTGTTGTGGGAGAAATACAAGAAAATCTGGCTATTGTCTATCATTTACCTAATACAACACTGCAAGCTTTGGCTGAGATAAAGCGATTATTACAATGCGAACTTGATCTAAAACAAGTCGATGAATCTACTTTTCAGCAACATTTAGCCAATATTTACCAATCTAAATCTTCAATACTGGATGCGGCAGAAGGTATGGAAGAAGATATGGATTTATCCATGTTGGCCAGTCAACTTCCAGTCAGTGAAGACTTATTGGAAAACCAAGACGATGCCCCAATTATCCGCTTACTGAACGCTCTGTTTACCCAAGCGATTAAACAAAAAGCATCTGATATACACATTGAAACTTATG
>N212
GGAATTGTTGTGGGAGAAATACAAGAAAATCTGGCTATTGTCTATCATTTACCTAATACAACACTGCAAGCTTTGGCTGAGATAAAGCGATTATTACAATGCGAACTTGATCTAAAACAAGTCGATGAATCTACTTTTCAGCAACATTTAGCCAATATTTACCAATCTAAATCTTCAATACTGGATGCGGCAGAAGGTATGGAAGAAGATATGGATTTATCCATGTTGGCCAGTCAACTTCCAGTCAGTGAAGACTTATTGGAAAACCAAGACGATGCCCCAATTATCCGCTTACTGAACGCTCTGTTTACCCAAGCGATTAAACAAAAAGCATCTGATATACACATTGAAACTTATG
>N220
GGAATTGTTGTGGGAGAAATACAAGAAAATCTGGCTATTGTCTATCACTTACCTAACACACCACTGCAGGCTTTCGCTGAGATAAAGCGATTATTGCAATGTGAACTTGATCTAAAACAAGTCGATGAATCCACTTTTCAGCAACATTTAGCCAATATTTACCAATCCAAATCTTCAATACTGGATGCCGCAGAAGGCATGGAAGAAGATATGGATTTATCCATGTTGGCTAGTCAACTTCCAGTCAGTGAAGACTTATTGGAAAACCAAGACGATGCCCCAATTATCCGCTTACTGAACGCTCTGTTTACCCAAGCGATTAAACAAAAAGCATCTGATATACACATTGAAACTTATG
