# Supplementary material for: Molecular evolution of virulence genes and non-virulence genes in clinical, natural and artificial environmental Legionella pneumophila isolates
Source: PeerJ. 2017 Dec 4;5:e4114. doi: 10.7717/peerj.4114 (PMC5719964; doi:10.7717/peerj.4114)
Supplement: Supplemental Information 1 [file peerj-05-4114-s005.zip › sequences of the five genes/lssD.txt]

>A1
AGAGTTGAATCAACTGAAAAAATCCCTAGAGTTGGCGCAAAAAGAATTGGATTTAACTCGTCCATTATTAAAGGGTGGATCCGTTTCAGAAGTAGAGGTTATTCGTCTGGAAAGATCAGTAAGTGAAATTAAAGGAAACATTGAGAAGTTCAAATCAGAAGAACTGGATAAATTGAATAAAGCCAGAACAGAGTTGTTTGCGCTGATTGAGGCCAATAAAGCGGATAAAGATCGTTTAACAAGGACCACAGTTCGTTCTCCAGTTTATGGTATTGTAAAACAAATTAAGACGACAACGATTGGTGGTGTAGTTCAACCAGGTAGTGATTTACTTGAGATAGTCCCGCTTGATGATACTTTA
>A2
AGAGTTGAATCAACTGAAAAAATCCCTAGAGTTGGCGCAAAAAGAATTGGATTTAACTCGCCCATTATTAAAGGGTGGATCCGTTTCAGAAGTAGAGGTTATTCGTCTGGAAAGATCAGTAAGTGAAATTAAAGGAAACATCGAGAAGTTCAAATCAGAAGAACTGGATAAATTGAATAAAGCCAGAACAGAGTTGTTTGCGCTGGTTGAGGCGAATAAAGCGGATAAAGATCGTTTAACAAGGACCACAGTTCGTTCTCCAGTTTATGGTATTGTAAAACAAATTAAGACGACAACGATTGGTGGTGTAGTTCAACCAGGTAGTGATTTACTTGAGATAGTCCCGCTTGATGATACTTTA
>A3
AGAGTTGAATCAACTGAAAAAATCCCTAGAGTTGGCGCAAAAAGAATTGGATTTAACTCGTCCATTATTAAAGGGTGGATCCGTTTCAGAAGTAGAGGTTATTCGTCTGGAAAGATCAGTAAGTGAAATTAAAGGAAACATTGAGAAGTTCAAATCAGAAGAACTGGATAAATTGAATAAAGCCAGAACAGAGTTGTTTGCGCTGATTGAGGCCAATAAAGCGGATAAAGATCGTTTAACAAGGACCACAGTTCGTTCTCCAGTTTATGGTATTGTAAAACAAATTAAGACGACAACGATTGGTGGTGTAGTTCAACCAGGTAGTGATTTACTTGAGATAGTCCCGCTTGATGATACTTTA
>A4
AGAGTTGAATCAACTGAAAAAATCCCTAGAGTTGGCGCAAAAAGAATTGGATTTAACTCGTCCATTATTAAAGGGTGGATCCGTTTCAGAAGTAGAGGTTATTCGTCTGGAAAGATCAGTAAGTGAAATTAAAGGAAACATTGAGAAGTTCAAATCAGAAGAACTGGATAAATTGAATAAAGCCAGAACAGAGTTGTTTGCGCTGATTGAGGCCAATAAAGCGGATAAAGATCGTTTAACAAGGACCACAGTTCGTTCTCCAGTTTATGGTATTGTAAAACAAATTAAGACGACAACGATTGGTGGTGTAGTTCAACCAGGTAGTGATTTACTTGAGATAGTCCCGCTTGATGATACTTTA
>A5
AGAGTTGAATCAATTGGAAAAGTCTCTGGAGTTGGCGCAAAAAGAATTGAATTTAACTCGCCCACTATTAAAAGGAGGCTCTGTTTCAGAGGTGGAAGTCATTCGTCTGGAAAGAACAGTAAGTGAAATTAAAGGGAGCATTGAGAAATTCAAATCAGAAGAATTGGATAGATTGAATAAAGCCAGAACAGAGTTATTTGCGCTGATTGAAGCCAATAAGGCAGACAAAGATCGTTTAACTCGAACCACAGTTCGTTCTCCAGTTTATGGTATTGTAAAACAAATTAAAACGAAAACAATTGGCGGTGTAGTTCAGCCTGGTAATGATTTGCTTGAAATTGTACCGCTTGATGATACTTTA
>A6
AGAGTTGAATCAACTGAAAAAATCCCTAGAGTTGGCGCAAAAAGAATTGGATTTAACTCGCCCATTATTAAAGGGTGGATCCGTTTCAGAAGTAGAGGTTATTCGTCTGGAAAGATCAGTAAGTGAAATTAAAGGAAACATCGAGAAGTTCAAATCAGAAGAACTGGATAAATTGAATAAAGCCAGAACAGAGTTGTTTGCGCTGGTTGAGGCGAATAAAGCGGATAAAGATCGTTTAACAAGGACCACAGTTCGTTCTCCAGTTTATGGTATTGTAAAACAAATTAAGACGACAACGATTGGTGGTGTAGTTCAACCAGGTAGTGATTTACTTGAGATAGTCCCGCTTGATGATACTTTA
>A7
AGAGTTGAATCAACTGAAAAAATCCCTAGAGTTGGCGCAAAAAGAATTGGATTTAACTCGTCCATTATTAAAGGGTGGATCCGTTTCAGAAGTAGAGGTTATTCGTCTGGAAAGATCAGTAAGTGAAATTAAAGGAAACATTGAGAAGTTCAAATCAGAAGAACTGGATAAATTGAATAAAGCCAGAACAGAGTTGTTTGCGCTGATTGAGGCCAATAAAGCGGATAAAGATCGTTTAACAAGGACCACAGTTCGTTCTCCAGTTTATGGTATTGTAAAACAAATTAAGACGACAACGATTGGTGGTGTAGTTCAACCAGGTAGTGATTTACTTGAGATAGTCCCGCTTGATGATACTTTA
>A8
AGAGTTGAATCAACTGAAAAAATCCCTAGAGTTGGCGCAAAAAGAATTGGATTTAACTCGCCCATTATTAAAGGGTGGATCCGTTTCAGAAGTAGAGGTTATTCGTCTGGAAAGATCAGTAAGTGAAATTAAAGGAAACATCGAGAAGTTCAAATCAGAAGAACTGGATAAATTGAATAAAGCCAGAACAGAGTTGTTTGCGCTGGTTGAGGCGAATAAAGCGGATAAAGATCGTTTAACAAGGACCACAGTTCGTTCTCCAGTTTATGGTATTGTAAAACAAATTAAGACGACAACGATTGGTGGTGTAGTTCAACCAGGTAGTGATTTACTTGAGATAGTCCCGCTTGATGATACTTTA
>A9
AGAGTTGAATCAACTGAAAAAATCCCTAGAGTTGGCGCAAAAAGAATTGGATTTAACTCGCCCATTATTAAAGGGTGGATCCGTTTCAGAAGTAGAGGTTATTCGTCTGGAAAGATCAGTAAGTGAAATTAAAGGAAACATCGAGAAGTTCAAATCAGAAGAACTGGATAAATTGAATAAAGCCAGAACAGAGTTGTTTGCGCTGGTTGAGGCGAATAAAGCGGATAAAGATCGTTTAACAAGGACCACAGTTCGTTCTCCAGTTTATGGTATTGTAAAACAAATTAAGACGACAACGATTGGTGGTGTAGTTCAACCAGGTAGTGATTTACTTGAGATAGTCCCGCTTGATGATACTTTA
>A10
AGAGTTGAATCAACTGAAAAAATCCCTAGAGTTGGCGCAAAAAGAATTGGATTTAACTCGCCCATTATTAAAGGGTGGATCCGTTTCAGAAGTAGAGGTTATTCGTCTGGAAAGATCAGTAAGTGAAATTAAAGGAAACATCGAGAAGTTCAAATCAGAAGAACTGGATAAATTGAATAAAGCCAGAACAGAGTTGTTTGCGCTGGTTGAGGCGAATAAAGCGGATAAAGATCGTTTAACAAGGACCACAGTTCGTTCTCCAGTTTATGGTATTGTAAAACAAATTAAGACGACAACGATTGGTGGTGTAGTTCAACCAGGTAGTGATTTACTTGAGATAGTCCCGCTTGATGATACTTTA
>A11
AGAGTTGAATCAACTGAAAAAATCCCTAGAGTTGGCGCAAAAAGAATTGGATTTAACTCGCCCATTATTAAAGGGTGGATCCGTTTCAGAAGTAGAGGTTATTCGTCTGGAAAGATCAGTAAGTGAAATTAAAGGAAACATCGAGAAGTTCAAATCAGAAGAACTGGATAAATTGAATAAAGCCAGAACAGAGTTGTTTGCGCTGGTTGAGGCGAATAAAGCGGATAAAGATCGTTTAACAAGGACCACAGTTCGTTCTCCAGTTTATGGTATTGTAAAACAAATTAAGACGACAACGATTGGTGGTGTAGTTCAACCAGGTAGTGATTTACTTGAGATAGTCCCGCTTGATGATACTTTA
>A12
AGAGTTGAATCAACTGAAAAAATCCCTAGAGTTGGCGCAAAAAGAATTGGATTTAACTCGCCCATTATTAAAGGGTGGATCCGTTTCAGAAGTAGAGGTTATTCGTCTGGAAAGATCAGTAAGTGAAATTAAAGGAAACATCGAGAAGTTCAAATCAGAAGAACTGGATAAATTGAATAAAGCCAGAACAGAGTTGTTTGCGCTGGTTGAGGCGAATAAAGCGGATAAAGATCGTTTAACAAGGACCACAGTTCGTTCTCCAGTTTATGGTATTGTAAAACAAATTAAGACGACAACGATTGGTGGTGTAGTTCAACCAGGTAGTGATTTACTTGAGATAGTCCCGCTTGATGATACTTTA
>A14
AGAGTTGAATCAACTGAAAAAATCCCTAGAGTTGGCGCAAAAAGAATTGGATTTAACTCGCCCATTATTAAAGGGTGGATCCGTTTCAGAAGTAGAGGTTATTCGTCTGGAAAGATCAGTAAGTGAAATTAAAGGAAACATCGAGAAGTTCAAATCAGAAGAACTGGATAAATTGAATAAAGCCAGAACAGAGTTGTTTGCGCTGGTTGAGGCGAATAAAGCGGATAAAGATCGTTTAACAAGGACCACAGTTCGTTCTCCAGTTTATGGTATTGTAAAACAAATTAAGACGACAACGATTGGTGGTGTAGTTCAACCAGGTAGTGATTTACTTGAGATAGTCCCGCTTGATGATACTTTA
>A15
AGAGTTGAATCAACTGAAAAAATCCCTAGAGTTGGCGCAAAAAGAATTGGATTTAACTCGCCCATTATTAAAGGGTGGATCCGTTTCAGAAGTAGAGGTTATTCGTCTGGAAAGATCAGTAAGTGAAATTAAAGGAAACATCGAGAAGTTCAAATCAGAAGAACTGGATAAATTGAATAAAGCCAGAACAGAGTTGTTTGCGCTGGTTGAGGCGAATAAAGCGGATAAAGATCGTTTAACAAGGACCACAGTTCGTTCTCCAGTTTATGGTATTGTAAAACAAATTAAGACGACAACGATTGGTGGTGTAGTTCAACCAGGTAGTGATTTACTTGAGATAGTCCCGCTTGATGATACTTTA
>A16
AGAGTTGAATCAACTGAAAAAATCCCTAGAGTTGGCGCAAAAAGAATTGGATTTAACTCGCCCATTATTAAAGGGTGGATCCGTTTCAGAAGTAGAGGTTATTCGTCTGGAAAGATCAGTAAGTGAAATTAAAGGAAACATCGAGAAGTTCAAATCAGAAGAACTGGATAAATTGAATAAAGCCAGAACAGAGTTGTTTGCGCTGGTTGAGGCGAATAAAGCGGATAAAGATCGTTTAACAAGGACCACAGTTCGTTCTCCAGTTTATGGTATTGTAAAACAAATTAAGACGACAACGATTGGTGGTGTAGTTCAACCAGGTAGTGATTTACTTGAGATAGTCCCGCTTGATGATACTTTA
>A17
AGAGTTGAATCAACTGAAAAAATCCCTAGAGTTGGCGCAAAAAGAATTGGATTTAACTCGCCCATTATTAAAGGGTGGATCCGTTTCAGAAGTAGAGGTTATTCGTCTGGAAAGATCAGTAAGTGAAATTAAAGGAAACATCGAGAAGTTCAAATCAGAAGAACTGGATAAATTGAATAAAGCCAGAACAGAGTTGTTTGCGCTGGTTGAGGCGAATAAAGCGGATAAAGATCGTTTAACAAGGACCACAGTTCGTTCTCCAGTTTATGGTATTGTAAAACAAATTAAGACGACAACGATTGGTGGTGTAGTTCAACCAGGTAGTGATTTACTTGAGATAGTCCCGCTTGATGATACTTTA
>A18
AGAGTTGAATCAACTGAAAAAATCCCTAGAGTTGGCGCAAAAAGAATTGGATTTAACTCGCCCATTATTAAAGGGTGGATCCGTTTCAGAAGTAGAGGTTATTCGTCTGGAAAGATCAGTAAGTGAAATTAAAGGAAACATCGAGAAGTTCAAATCAGAAGAACTGGATAAATTGAATAAAGCCAGAACAGAGTTGTTTGCGCTGGTTGAGGCGAATAAAGCGGATAAAGATCGTTTAACAAGGACCACAGTTCGTTCTCCAGTTTATGGTATTGTAAAACAAATTAAGACGACAACGATTGGTGGTGTAGTTCAACCAGGTAGTGATTTACTTGAGATAGTCCCGCTTGATGATACTTTA
>A19
AGAGTTGAATCAACTGAAAAAATCCCTAGAGTTGGCGCAAAAAGAATTGGATTTAACTCGCCCATTATTAAAGGGTGGATCCGTTTCAGAAGTAGAGGTTATTCGTCTGGAAAGATCAGTAAGTGAAATTAAAGGAAACATCGAGAAGTTCAAATCAGAAGAACTGGATAAATTGAATAAAGCCAGAACAGAGTTGTTTGCGCTGGTTGAGGCGAATAAAGCGGATAAAGATCGTTTAACAAGGACCACAGTTCGTTCTCCAGTTTATGGTATTGTAAAACAAATTAAGACGACAACGATTGGTGGTGTAGTTCAACCAGGTAGTGATTTACTTGAGATAGTCCCGCTTGATGATACTTTA
>A20
AGAGTTGAATCAACTGAAAAAATCCCTAGAGTTGGCGCAAAAAGAATTGGATTTAACTCGCCCATTATTAAAGGGTGGATCCGTTTCAGAAGTAGAGGTTATTCGTCTGGAAAGATCAGTAAGTGAAATTAAAGGAAACATCGAGAAGTTCAAATCAGAAGAACTGGATAAATTGAATAAAGCCAGAACAGAGTTGTTTGCGCTGGTTGAGGCGAATAAAGCGGATAAAGATCGTTTAACAAGGACCACAGTTCGTTCTCCAGTTTATGGTATTGTAAAACAAATTAAGACGACAACGATTGGTGGTGTAGTTCAACCAGGTAGTGATTTACTTGAGATAGTCCCGCTTGATGATACTTTA
>A21
AGAGTTGAATCAACTGAAAAAATCCCTAGAGTTGGCGCAAAAAGAATTGGATTTAACTCGCCCATTATTAAAGGGTGGATCCGTTTCAGAAGTAGAGGTTATTCGTCTGGAAAGATCAGTAAGTGAAATTAAAGGAAACATCGAGAAGTTCAAATCAGAAGAACTGGATAAATTGAATAAAGCCAGAACAGAGTTGTTTGCGCTGGTTGAGGCGAATAAAGCGGATAAAGATCGTTTAACAAGGACCACAGTTCGTTCTCCAGTTTATGGTATTGTAAAACAAATTAAGACGACAACGATTGGTGGTGTAGTTCAACCAGGTAGTGATTTACTTGAGATAGTCCCGCTTGATGATACTTTA
>A22
AGAGTTGAATCAACTGAAAAAATCCCTAGAGTTGGCGCAAAAAGAATTGGATTTAACTCGCCCATTATTAAAGGGTGGATCCGTTTCAGAAGTAGAGGTTATTCGTCTGGAAAGATCAGTAAGTGAAATTAAAGGAAACATCGAGAAGTTCAAATCAGAAGAACTGGATAAATTGAATAAAGCCAGAACAGAGTTGTTTGCGCTGGTTGAGGCGAATAAAGCGGATAAAGATCGTTTAACAAGGACCACAGTTCGTTCTCCAGTTTATGGTATTGTAAAACAAATTAAGACGACAACGATTGGTGGTGTAGTTCAACCAGGTAGTGATTTACTTGAGATAGTCCCGCTTGATGATACTTTA
>A23
AGAGTTGAATCAACTGAAAAAATCCCTAGAGTTGGCGCAAAAAGAATTGGATTTAACTCGCCCATTATTAAAGGGTGGATCCGTTTCAGAAGTAGAGGTTATTCGTCTGGAAAGATCAGTAAGTGAAATTAAAGGAAACATCGAGAAGTTCAAATCAGAAGAACTGGATAAATTGAATAAAGCCAGAACAGAGTTGTTTGCGCTGGTTGAGGCGAATAAAGCGGATAAAGATCGTTTAACAAGGACCACAGTTCGTTCTCCAGTTTATGGTATTGTAAAACAAATTAAGACGACAACGATTGGTGGTGTAGTTCAACCAGGTAGTGATTTACTTGAGATAGTCCCGCTTGATGATACTTTA
>A24
AGAGTTGAATCAACTGAAAAAATCCCTAGAGTTGGCGCAAAAAGAATTGGATTTAACTCGCCCATTATTAAAGGGTGGATCCGTTTCAGAAGTAGAGGTTATTCGTCTGGAAAGATCAGTAAGTGAAATTAAAGGAAACATCGAGAAGTTCAAATCAGAAGAACTGGATAAATTGAATAAAGCCAGAACAGAGTTGTTTGCGCTGGTTGAGGCGAATAAAGCGGATAAAGATCGTTTAACAAGGACCACAGTTCGTTCTCCAGTTTATGGTATTGTAAAACAAATTAAGACGACAACGATTGGTGGTGTAGTTCAACCAGGTAGTGATTTACTTGAGATAGTCCCGCTTGATGATACTTTA
>A25
AGAGTTGAATCAACTGAAAAAATCCCTAGAGTTGGCGCAAAAAGAATTGGATTTAACTCGCCCATTATTAAAGGGTGGATCCGTTTCAGAAGTAGAGGTTATTCGTCTGGAAAGATCAGTAAGTGAAATTAAAGGAAACATCGAGAAGTTCAAATCAGAAGAACTGGATAAATTGAATAAAGCCAGAACAGAGTTGTTTGCGCTGGTTGAGGCGAATAAAGCGGATAAAGATCGTTTAACAAGGACCACAGTTCGTTCTCCAGTTTATGGTATTGTAAAACAAATTAAGACGACAACGATTGGTGGTGTAGTTCAACCAGGTAGTGATTTACTTGAGATAGTCCCGCTTGATGATACTTTA
>A26
AGAGTTGAATCAACTGAAAAAATCCCTAGAGTTGGCGCAAAAAGAATTGGATTTAACTCGCCCATTATTAAAGGGTGGATCCGTTTCAGAAGTAGAGGTTATTCGTCTGGAAAGATCAGTAAGTGAAATTAAAGGAAACATCGAGAAGTTCAAATCAGAAGAACTGGATAAATTGAATAAAGCCAGAACAGAGTTGTTTGCGCTGGTTGAGGCGAATAAAGCGGATAAAGATCGTTTAACAAGGACCACAGTTCGTTCTCCAGTTTATGGTATTGTAAAACAAATTAAGACGACAACGATTGGTGGTGTAGTTCAACCAGGTAGTGATTTACTTGAGATAGTCCCGCTTGATGATACTTTA
>A27
AGAGTTGAATCAACTGAAAAAATCCCTAGAGTTGGCGCAAAAAGAATTGGATTTAACTCGCCCATTATTAAAGGGTGGATCCGTTTCAGAAGTAGAGGTTATTCGTCTGGAAAGATCAGTAAGTGAAATTAAAGGAAACATCGAGAAGTTCAAATCAGAAGAACTGGATAAATTGAATAAAGCCAGAACAGAGTTGTTTGCGCTGGTTGAGGCGAATAAAGCGGATAAAGATCGTTTAACAAGGACCACAGTTCGTTCTCCAGTTTATGGTATTGTAAAACAAATTAAGACGACAACGATTGGTGGTGTAGTTCAACCAGGTAGTGATTTACTTGAGATAGTCCCGCTTGATGATACTTTA
>A28
AGAGTTGAATCAACTGAAAAAATCCCTAGAGTTGGCGCAAAAAGAATTGGATTTAACTCGCCCATTATTAAAGGGTGGATCCGTTTCAGAAGTAGAGGTTATTCGTCTGGAAAGATCAGTAAGTGAAATTAAAGGAAACATCGAGAAGTTCAAATCAGAAGAACTGGATAAATTGAATAAAGCCAGAACAGAGTTGTTTGCGCTGGTTGAGGCGAATAAAGCGGATAAAGATCGTTTAACAAGGACCACAGTTCGTTCTCCAGTTTATGGTATTGTAAAACAAATTAAGACGACAACGATTGGTGGTGTAGTTCAACCAGGTAGTGATTTACTTGAGATAGTCCCGCTTGATGATACTTTA
>A29
AGAGTTGAATCAACTGAAAAAATCCCTAGAGTTGGCGCAAAAAGAATTGGATTTAACTCGCCCATTATTAAAGGGTGGATCCGTTTCAGAAGTAGAGGTTATTCGTCTGGAAAGATCAGTAAGTGAAATTAAAGGAAACATCGAGAAGTTCAAATCAGAAGAACTGGATAAATTGAATAAAGCCAGAACAGAGTTGTTTGCGCTGGTTGAGGCGAATAAAGCGGATAAAGATCGTTTAACAAGGACCACAGTTCGTTCTCCAGTTTATGGTATTGTAAAACAAATTAAGACGACAACGATTGGTGGTGTAGTTCAACCAGGTAGTGATTTACTTGAGATAGTCCCGCTTGATGATACTTTA
>A30
AGAGTTGAATCAACTGAAAAAATCCCTAGAGTTGGCGCAAAAAGAATTGGATTTAACTCGCCCATTATTAAAGGGTGGATCCGTTTCAGAAGTAGAGGTTATTCGTCTGGAAAGATCAGTAAGTGAAATTAAAGGAAACATCGAGAAGTTCAAATCAGAAGAACTGGATAAATTGAATAAAGCCAGAACAGAGTTGTTTGCGCTGGTTGAGGCGAATAAAGCGGATAAAGATCGTTTAACAAGGACCACAGTTCGTTCTCCAGTTTATGGTATTGTAAAACAAATTAAGACGACAACGATTGGTGGTGTAGTTCAACCAGGTAGTGATTTACTTGAGATAGTCCCGCTTGATGATACTTTA
>A31
AGAGTTGAATCAACTGAAAAAATCCCTAGAGTTGGCGCAAAAAGAATTGGATTTAACTCGCCCATTATTAAAGGGTGGATCCGTTTCAGAAGTAGAGGTTATTCGTCTGGAAAGATCAGTAAGTGAAATTAAAGGAAACATCGAGAAGTTCAAATCAGAAGAACTGGATAAATTGAATAAAGCCAGAACAGAGTTGTTTGCGCTGGTTGAGGCGAATAAAGCGGATAAAGATCGTTTAACAAGGACCACAGTTCGTTCTCCAGTTTATGGTATTGTAAAACAAATTAAGACGACAACGATTGGTGGTGTAGTTCAACCAGGTAGTGATTTACTTGAGATAGTCCCGCTTGATGATACTTTA
>A32
AGAGTTGAATCAACTGAAAAAATCCCTAGAGTTGGCGCAAAAAGAATTGGATTTAACTCGCCCATTATTAAAGGGTGGATCCGTTTCAGAAGTAGAGGTTATTCGTCTGGAAAGATCAGTAAGTGAAATTAAAGGAAACATCGAGAAGTTCAAATCAGAAGAACTGGATAAATTGAATAAAGCCAGAACAGAGTTGTTTGCGCTGGTTGAGGCGAATAAAGCGGATAAAGATCGTTTAACAAGGACCACAGTTCGTTCTCCAGTTTATGGTATTGTAAAACAAATTAAGACGACAACGATTGGTGGTGTAGTTCAACCAGGTAGTGATTTACTTGAGATAGTCCCGCTTGATGATACTTTA
>A33
AGAGTTGAATCAACTGAAAAAATCCCTAGAGTTGGCGCAAAAAGAATTGGATTTAACTCGCCCATTATTAAAGGGTGGATCCGTTTCAGAAGTAGAGGTTATTCGTCTGGAAAGATCAGTAAGTGAAATTAAAGGAAACATCGAGAAGTTCAAATCAGAAGAACTGGATAAATTGAATAAAGCCAGAACAGAGTTGTTTGCGCTGGTTGAGGCGAATAAAGCGGATAAAGATCGTTTAACAAGGACCACAGTTCGTTCTCCAGTTTATGGTATTGTAAAACAAATTAAGACGACAACGATTGGTGGTGTAGTTCAACCAGGTAGTGATTTACTTGAGATAGTCCCGCTTGATGATACTTTA
>A171
AGAGTTGAATCAACTGAAAAAATCCCTAGAGTTGGCGCAAAAAGAATTGGATTTAACTCGCCCATTATTAAAGGGTGGATCCGTTTCAGAAGTAGAGGTTATTCGTCTGGAAAGATCAGTAAGTGAAATTAAAGGAAACATCGAGAAGTTCAAATCAGAAGAACTGGATAAATTGAATAAAGCCAGAACAGAGTTGTTTGCGCTGGTTGAGGCGAATAAAGCGGATAAAGATCGTTTAACAAGGACCACAGTTCGTTCTCCAGTTTATGGTATTGTAAAACAAATTAAGACGACAACGATTGGTGGTGTAGTTCAACCAGGTAGTGATTTACTTGAGATAGTCCCGCTTGATGATACTTTA
>A172
AGAGTTGAATCAACTGAAAAAATCCCTAGAGTTGGCGCAAAAAGAATTGGATTTAACTCGCCCATTATTAAAGGGTGGATCCGTTTCAGAAGTAGAGGTTATTCGTCTGGAAAGATCAGTAAGTGAAATTAAAGGAAACATCGAGAAGTTCAAATCAGAAGAACTGGATAAATTGAATAAAGCCAGAACAGAGTTGTTTGCGCTGGTTGAGGCGAATAAAGCGGATAAAGATCGTTTAACAAGGACCACAGTTCGTTCTCCAGTTTATGGTATTGTAAAACAAATTAAGACGACAACGATTGGTGGTGTAGTTCAACCAGGTAGTGATTTACTTGAGATAGTCCCGCTTGATGATACTTTA
>A173
AGAGTTGAATCAACTGAAAAAATCCCTAGAGTTGGCGCAAAAAGAATTGGATTTAACTCGCCCATTATTAAAGGGTGGATCCGTTTCAGAAGTAGAGGTTATTCGTCTGGAAAGATCAGTAAGTGAAATTAAAGGAAACATCGAGAAGTTCAAATCAGAAGAACTGGATAAATTGAATAAAGCCAGAACAGAGTTGTTTGCGCTGGTTGAGGCGAATAAAGCGGATAAAGATCGTTTAACAAGGACCACAGTTCGTTCTCCAGTTTATGGTATTGTAAAACAAATTAAGACGACAACGATTGGTGGTGTAGTTCAACCAGGTAGTGATTTACTTGAGATAGTCCCGCTTGATGATACTTTA
>A174
AGAGTTGAATCAACTGAAAAAATCCCTAGAGTTGGCGCAAAAAGAATTGGATTTAACTCGCCCATTATTAAAGGGTGGATCCGTTTCAGAAGTAGAGGTTATTCGTCTGGAAAGATCAGTAAGTGAAATTAAAGGAAACATCGAGAAGTTCAAATCAGAAGAACTGGATAAATTGAATAAAGCCAGAACAGAGTTGTTTGCGCTGGTTGAGGCGAATAAAGCGGATAAAGATCGTTTAACAAGGACCACAGTTCGTTCTCCAGTTTATGGTATTGTAAAACAAATTAAGACGACAACGATTGGTGGTGTAGTTCAACCAGGTAGTGATTTACTTGAGATAGTCCCGCTTGATGATACTTTA
>A175
AGAGTTGAATCAACTGAAAAAATCCCTAGAGTTGGCGCAAAAAGAATTGGATTTAACTCGCCCATTATTAAAGGGTGGATCCGTTTCAGAAGTAGAGGTTATTCGTCTGGAAAGATCAGTAAGTGAAATTAAAGGAAACATCGAGAAGTTCAAATCAGAAGAACTGGATAAATTGAATAAAGCCAGAACAGAGTTGTTTGCGCTGGTTGAGGCGAATAAAGCGGATAAAGATCGTTTAACAAGGACCACAGTTCGTTCTCCAGTTTATGGTATTGTAAAACAAATTAAGACGACAACGATTGGTGGTGTAGTTCAACCAGGTAGTGATTTACTTGAGATAGTCCCGCTTGATGATACTTTA
>A176
AGAGTTGAATCAACTGAAAAAATCCCTAGAGTTGGCGCAAAAAGAATTGGATTTAACTCGCCCATTATTAAAGGGTGGATCCGTTTCAGAAGTAGAGGTTATTCGTCTGGAAAGATCAGTAAGTGAAATTAAAGGAAACATCGAGAAGTTCAAATCAGAAGAACTGGATAAATTGAATAAAGCCAGAACAGAGTTGTTTGCGCTGGTTGAGGCGAATAAAGCGGATAAAGATCGTTTAACAAGGACCACAGTTCGTTCTCCAGTTTATGGTATTGTAAAACAAATTAAGACGACAACGATTGGTGGTGTAGTTCAACCAGGTAGTGATTTACTTGAGATAGTCCCGCTTGATGATACTTTA
>A180
AGAGTTGAATCAACTGAAAAAATCCCTAGAGTTGGCGCAAAAAGAATTGGATTTAACTCGCCCATTATTAAAGGGTGGATCCGTTTCAGAAGTAGAGGTTATTCGTCTGGAAAGATCAGTAAGTGAAATTAAAGGAAACATCGAGAAGTTCAAATCAGAAGAACTGGATAAATTGAATAAAGCCAGAACAGAGTTGTTTGCGCTGGTTGAGGCGAATAAAGCGGATAAAGATCGTTTAACAAGGACCACAGTTCGTTCTCCAGTTTATGGTATTGTAAAACAAATTAAGACGACAACGATTGGTGGTGTAGTTCAACCAGGTAGTGATTTACTTGAGATAGTCCCGCTTGATGATACTTTA
>A181
AGAGTTGAATCAACTGAAAAAATCCCTAGAGTTGGCGCAAAAAGAATTGGATTTAACTCGCCCATTATTAAAGGGTGGATCCGTTTCAGAAGTAGAGGTTATTCGTCTGGAAAGATCAGTAAGTGAAATTAAAGGAAACATCGAGAAGTTCAAATCAGAAGAACTGGATAAATTGAATAAAGCCAGAACAGAGTTGTTTGCGCTGGTTGAGGCGAATAAAGCGGATAAAGATCGTTTAACAAGGACCACAGTTCGTTCTCCAGTTTATGGTATTGTAAAACAAATTAAGACGACAACGATTGGTGGTGTAGTTCAACCAGGTAGTGATTTACTTGAGATAGTCCCGCTTGATGATACTTTA
>A189
AGAGTTGAATCAATTGGAAAAGTCTCTGGAGTTGGCGCAAAAAGAATTGAATTTAACTCGCCCACTATTAAAAGGAGGCTCTGTTTCAGAGGTGGAAGTCATTCGTCTGGAAAGAACAGTAAGTGAAATTAAAGGGAGCATTGAGAAATTCAAATCAGAAGAATTGGATAGATTGAATAAAGCCAGAACAGAGTTATTTGCGCTGATTGAAGCCAATAAGGCAGACAAAGATCGTTTAACTCGAACCACAGTTCGTTCTCCAGTTTATGGTATTGTAAAACAAATTAAAACGAAAACAATTGGCGGTGTAGTTCAGCCTGGTAATGATTTGCTTGAAATTGTACCGCTTGATGATACTTTA
>A191
AGAGTTGAATCAACTGAAAAAATCCCTAGAGTTGGCGCAAAAAGAATTGGATTTAACTCGCCCATTATTAAAGGGTGGATCCGTTTCAGAAGTAGAGGTTATTCGTCTGGAAAGATCAGTAAGTGAAATTAAAGGAAACATCGAGAAGTTCAAATCAGAAGAACTGGATAAATTGAATAAAGCCAGAACAGAGTTGTTTGCGCTGGTTGAGGCGAATAAAGCGGATAAAGATCGTTTAACAAGGACCACAGTTCGTTCTCCAGTTTATGGTATTGTAAAACAAATTAAGACGACAACGATTGGTGGTGTAGTTCAACCAGGTAGTGATTTACTTGAGATAGTCCCGCTTGATGATACTTTA
>A194
AGAGTTGAATCAACTGAAAAAATCCCTAGAGTTGGCGCAAAAAGAATTGGATTTAACTCGCCCATTATTAAAGGGTGGATCCGTTTCAGAAGTAGAGGTTATTCGTCTGGAAAGATCAGTAAGTGAAATTAAAGGAAACATCGAGAAGTTCAAATCAGAAGAACTGGATAAATTGAATAAAGCCAGAACAGAGTTGTTTGCGCTGGTTGAGGCGAATAAAGCGGATAAAGATCGTTTAACAAGGACCACAGTTCGTTCTCCAGTTTATGGTATTGTAAAACAAATTAAGACGACAACGATTGGTGGTGTAGTTCAACCAGGTAGTGATTTACTTGAGATAGTCCCGCTTGATGATACTTTA
>A195
AGAGTTGAATCAATTGGAAAAGTCTCTGGAGTTGGCGCAAAAAGAATTGAATTTAACTCGCCCACTATTAAAAGGAGGCTCTGTTTCAGAGGTGGAAGTCATTCGTCTGGAAAGAACAGTAAGTGAAATTAAAGGGAGCATTGAGAAATTCAAATCAGAAGAATTGGATAGATTGAATAAAGCCAGAACAGAGTTATTTGCGCTGATTGAAGCCAATAAGGCAGACAAAGATCGTTTAACTCGAACCACAGTTCGTTCTCCAGTTTATGGTATTGTAAAACAAATTAAAACGAAAACAATTGGCGGTGTAGTTCAGCCTGGTAATGATTTGCTTGAAATTGTACCGCTTGATGATACTTTA
>A196
AGAGTTGAATCAATTGGAAACTGCCCTGGAGTTAGCACAAAAGGAGTTAAATTTAACACGTCCATTATTAAAAGGAGGTTCAGTATCAGAGGTGGAAGTTATTCGACTGGAAAGAACGGTAAGCGAAATCAAAGGGAATATTGAGAAATTCAAATCAGAAGAATTAGACAAATTAAATAAAGCCAGAACGGAGTTGTTTGCACTGATTGAGGCCAATAAAGCGGATAAGGATCGATTAACCAGGACTACAGTTCGTTCTCCAGTCTATGGCATTGTAAAACAAATTAAGATGAAAACGATTGGTGGTGTAGTTCAACCGGGTAGCGATCTACTTGAGATAGTTCCGCTTGATGATACTTTA
>A197
AGAGTTGAATCAATTGGAAACTGCCCTGGAGTTAGCACAAAAGGAGTTAAATTTAACACGTCCATTATTAAAAGGAGGTTCAGTATCAGAGGTGGAAGTTATTCGACTGGAAAGAACGGTAAGCGAAATCAAAGGGAATATTGAGAAATTCAAATCAGAAGAATTAGACAAATTAAATAAAGCCAGAACGGAGTTGTTTGCACTGATTGAGGCCAATAAAGCGGATAAGGATCGATTAACCAGGACTACAGTTCGTTCTCCAGTCTATGGCATTGTAAAACAAATTAAGATGAAAACGATTGGTGGTGTAGTTCAACCGGGTAGCGATCTACTTGAGATAGTTCCGCTTGATGATACTTTA
>A200
AGAGTTGAATCAATTGGAAACTGCCCTGGAGTTAGCACAAAAGGAGTTAAATTTAACACGTCCATTATTAAAAGGAGGTTCAGTATCAGAGGTGGAAGTTATTCGACTGGAAAGAACGGTAAGCGAAATCAAAGGGAATATTGAGAAATTCAAATCAGAAGAATTAGACAAATTAAATAAAGCCAGAACGGAGTTGTTTGCACTGATTGAGGCCAATAAAGCGGATAAGGATCGATTAACCAGGACTACAGTTCGTTCTCCAGTCTATGGCATTGTAAAACAAATTAAGATGAAAACGATTGGTGGTGTAGTTCAACCGGGTAGCGATCTACTTGAGATAGTTCCGCTTGATGATACTTTA
>A201
AGAGTTGAATCAATTGGAAACTGCCCTGGAGTTAGCACAAAAGGAGTTAAATTTAACACGTCCATTATTAAAAGGAGGTTCAGTATCAGAGGTGGAAGTTATTCGACTGGAAAGAACGGTAAGCGAAATCAAAGGGAATATTGAGAAATTCAAATCAGAAGAATTAGACAAATTAAATAAAGCCAGAACGGAGTTGTTTGCACTGATTGAGGCCAATAAAGCGGATAAGGATCGATTAACCAGGACTACAGTTCGTTCTCCAGTCTATGGCATTGTAAAACAAATTAAGATGAAAACGATTGGTGGTGTAGTTCAACCGGGTAGCGATCTACTTGAGATAGTTCCGCTTGATGATACTTTA
>A202
AGAGTTGAATCAATTGGAAACTGCCCTGGAGTTAGCACAAAAGGAGTTAAATTTAACACGTCCATTATTAAAAGGAGGTTCAGTATCAGAGGTGGAAGTTATTCGACTGGAAAGAACGGTAAGCGAAATCAAAGGGAATATTGAGAAATTCAAATCAGAAGAATTAGACAAATTAAATAAAGCCAGAACGGAGTTGTTTGCACTGATTGAGGCCAATAAAGCGGATAAGGATCGATTAACCAGGACTACAGTTCGTTCTCCAGTCTATGGCATTGTAAAACAAATTAAGATGAAAACGATTGGTGGTGTAGTTCAACCGGGTAGCGATCTACTTGAGATAGTTCCGCTTGATGATACTTTA
>A204
AGAGTTGAATCAACTGAAAAAATCCCTAGAGTTGGCGCAAAAAGAATTGGATTTAACTCGCCCATTATTAAAGGGTGGATCCGTTTCAGAAGTAGAGGTTATTCGTCTGGAAAGATCAGTAAGTGAAATTAAAGGAAACATCGAGAAGTTCAAATCAGAAGAACTGGATAAATTGAATAAAGCCAGAACAGAGTTGTTTGCGCTGGTTGAGGCGAATAAAGCGGATAAAGATCGTTTAACAAGGACCACAGTTCGTTCTCCAGTTTATGGTATTGTAAAACAAATTAAGACGACAACGATTGGTGGTGTAGTTCAACCAGGTAGTGATTTACTTGAGATAGTCCCGCTTGATGATACTTTA
>A205
AGAGTTGAATCAACTGAAAAAATCCCTAGAGTTGGCGCAAAAAGAATTGGATTTAACTCGCCCATTATTAAAGGGTGGATCCGTTTCAGAAGTAGAGGTTATTCGTCTGGAAAGATCAGTAAGTGAAATTAAAGGAAACATCGAGAAGTTCAAATCAGAAGAACTGGATAAATTGAATAAAGCCAGAACAGAGTTGTTTGCGCTGGTTGAGGCGAATAAAGCGGATAAAGATCGTTTAACAAGGACCACAGTTCGTTCTCCAGTTTATGGTATTGTAAAACAAATTAAGACGACAACGATTGGTGGTGTAGTTCAACCAGGTAGTGATTTACTTGAGATAGTCCCGCTTGATGATACTTTA
>N34
AGAGTTGAATCAACTGAAAAAATCCCTAGAGTTGGCGCAAAAAGAATTGGATTTAACTCGCCCATTATTAAAGGGTGGATCCGTTTCAGAAGTAGAGGTTATTCGTCTGGAAAGATCAGTAAGTGAAATTAAAGGAAACATCGAGAAGTTCAAATCAGAAGAACTGGATAAATTGAATAAAGCCAGAACAGAGTTGTTTGCGCTGGTTGAGGCGAATAAAGCGGATAAAGATCGTTTAACAAGGACCACAGTTCGTTCTCCAGTTTATGGTATTGTAAAACAAATTAAGACGACAACGATTGGTGGTGTAGTTCAACCAGGTAGTGATTTACTTGAGATAGTCCCGCTTGATGATACTTTA
>N36
AGAGTTGAATCAACTGAAAAAATCCCTAGAGTTGGCGCAAAAAGAATTGGATTTAACTCGTCCATTATTAAAGGGTGGGTCCGTTTCAGAAGTAGAGGTTATTCGTCTGGAAAGATCAGTAAGTGAAATTAAAGGAAATATTGAGAAGTTCAAATCAGAAGAGCTGGATAAATTGAATAAAGCCAGAACAGAGTTGTTTGCGCTGGTTGAGGCGAATAAAGCGGATAAAGATCGTTTAACAAGGACCACAGTTCGTTCTCCAGTTTATGGTATTGTAAAACAAATTAAGACGACAACGATTGGTGGTGTAGTTCAACCAGGTAGTGATTTACTTGAGATAGTCCCGCTTGATGATACTTTA
>N37
AGAGTTGAATCAACTGAAAAAATCCCTAGAGTTGGCGCAAAAAGAATTGGATTTAACTCGTCCATTATTAAAGGGTGGGTCCGTTTCAGAAGTAGAGGTTATTCGTCTGGAAAGATCAGTAAGTGAAATTAAAGGAAATATTGAGAAGTTCAAATCAGAAGAGCTGGATAAATTGAATAAAGCCAGAACAGAGTTGTTTGCGCTGGTTGAGGCGAATAAAGCGGATAAAGATCGTTTAACAAGGACCACAGTTCGTTCTCCAGTTTATGGTATTGTAAAACAAATTAAGACGACAACGATTGGTGGTGTAGTTCAACCAGGTAGTGATTTACTTGAGATAGTCCCGCTTGATGATACTTTA
>N38
AGAGTTGAATCAACTGAAAAAATCCCTAGAGTTGGCGCAAAAAGAATTGGATTTAACTCGTCCATTATTAAAGGGTGGGTCCGTTTCAGAAGTAGAGGTTATTCGTCTGGAAAGATCAGTAAGTGAAATTAAAGGAAATATTGAGAAGTTCAAATCAGAAGAGCTGGATAAATTGAATAAAGCCAGAACAGAGTTGTTTGCGCTGGTTGAGGCGAATAAAGCGGATAAAGATCGTTTAACAAGGACCACAGTTCGTTCTCCAGTTTATGGTATTGTAAAACAAATTAAGACGACAACGATTGGTGGTGTAGTTCAACCAGGTAGTGATTTACTTGAGATAGTCCCGCTTGATGATACTTTA
>N39
AGAGTTGAATCAACTGAAAAAATCCCTAGAGTTGGCGCAAAAAGAATTGGATTTAACTCGTCCATTATTAAAGGGTGGGTCCGTTTCAGAAGTAGAGGTTATTCGTCTGGAAAGATCAGTAAGTGAAATTAAAGGAAATATTGAGAAGTTCAAATCAGAAGAGCTGGATAAATTGAATAAAGCCAGAACAGAGTTGTTTGCGCTGGTTGAGGCGAATAAAGCGGATAAAGATCGTTTAACAAGGACCACAGTTCGTTCTCCAGTTTATGGTATTGTAAAACAAATTAAGACGACAACGATTGGTGGTGTAGTTCAACCAGGTAGTGATTTACTTGAGATAGTCCCGCTTGATGATACTTTA
>N40
AGAGTTGAATCAACTGAAAAAATCCCTAGAGTTGGCGCAAAAAGAATTGGATTTAACTCGTCCATTATTAAAGGGTGGGTCCGTTTCAGAAGTAGAGGTTATTCGTCTGGAAAGATCAGTAAGTGAAATTAAAGGAAATATTGAGAAGTTCAAATCAGAAGAGCTGGATAAATTGAATAAAGCCAGAACAGAGTTGTTTGCGCTGGTTGAGGCGAATAAAGCGGATAAAGATCGTTTAACAAGGACCACAGTTCGTTCTCCAGTTTATGGTATTGTAAAACAAATTAAGACGACAACGATTGGTGGTGTAGTTCAACCAGGTAGTGATTTACTTGAGATAGTCCCGCTTGATGATACTTTA
>N41
AGAGTTGAATCAACTGAAAAAATCCCTAGAGTTGGCGCAAAAAGAATTGGATTTAACTCGTCCATTATTAAAGGGTGGGTCCGTTTCAGAAGTAGAGGTTATTCGTCTGGAAAGATCAGTAAGTGAAATTAAAGGAAATATTGAGAAGTTCAAATCAGAAGAGCTGGATAAATTGAATAAAGCCAGAACAGAGTTGTTTGCGCTGGTTGAGGCGAATAAAGCGGATAAAGATCGTTTAACAAGGACCACAGTTCGTTCTCCAGTTTATGGTATTGTAAAACAAATTAAGACGACAACGATTGGTGGTGTAGTTCAACCAGGTAGTGATTTACTTGAGATAGTCCCGCTTGATGATACTTTA
>N43
AGAGTTGAATCAACTGAAAAAATCCCTAGAGTTGGCGCAAAAAGAATTGGATTTAACTCGTCCATTATTAAAGGGTGGGTCCGTTTCAGAAGTAGAGGTTATTCGTCTGGAAAGATCAGTAAGTGAAATTAAAGGAAATATTGAGAAGTTCAAATCAGAAGAGCTGGATAAATTGAATAAAGCCAGAACAGAGTTGTTTGCGCTGGTTGAGGCGAATAAAGCGGATAAAGATCGTTTAACAAGGACCACAGTTCGTTCTCCAGTTTATGGTATTGTAAAACAAATTAAGACGACAACGATTGGTGGTGTAGTTCAACCAGGTAGTGATTTACTTGAGATAGTCCCGCTTGATGATACTTTA
>N45
AGAGTTGAATCAACTGAAAAAATCCCTAGAGTTGGCGCAAAAAGAATTGGATTTAACTCGCCCATTATTAAAGGGTGGATCCGTTTCAGAAGTAGAGGTTATTCGTCTGGAAAGATCAGTAAGTGAAATTAAAGGAAACATCGAGAAGTTCAAATCAGAAGAACTGGATAAATTGAATAAAGCCAGAACAGAGTTGTTTGCGCTGGTTGAGGCGAATAAAGCGGATAAAGATCGTTTAACAAGGACCACAGTTCGTTCTCCAGTTTATGGTATTGTAAAACAAATTAAGACGACAACGATTGGTGGTGTAGTTCAACCAGGTAGTGATTTACTTGAGATAGTCCCGCTTGATGATACTTTA
>N47
AGAGTTGAATCAACTGAAAAAATCCCTAGAGTTGGCGCAAAAAGAATTGGATTTAACTCGCCCATTATTAAAGGGTGGATCCGTTTCAGAAGTAGAGGTTATTCGTCTGGAAAGATCAGTAAGTGAAATTAAAGGAAACATCGAGAAGTTCAAATCAGAAGAACTGGATAAATTGAATAAAGCCAGAACAGAGTTGTTTGCGCTGGTTGAGGCGAATAAAGCGGATAAAGATCGTTTAACAAGGACCACAGTTCGTTCTCCAGTTTATGGTATTGTAAAACAAATTAAGACGACAACGATTGGTGGTGTAGTTCAACCAGGTAGTGATTTACTTGAGATAGTCCCGCTTGATGATACTTTA
>N48
AGAGTTGAATCAACTGAAAAAATCCCTAGAGTTGGCGCAAAAAGAATTGGATTTAACTCGCCCATTATTAAAGGGTGGATCCGTTTCAGAAGTAGAGGTTATTCGTCTGGAAAGATCAGTAAGTGAAATTAAAGGAAACATCGAGAAGTTCAAATCAGAAGAACTGGATAAATTGAATAAAGCCAGAACAGAGTTGTTTGCGCTGGTTGAGGCGAATAAAGCGGATAAAGATCGTTTAACAAGGACCACAGTTCGTTCTCCAGTTTATGGTATTGTAAAACAAATTAAGACGACAACGATTGGTGGTGTAGTTCAACCAGGTAGTGATTTACTTGAGATAGTCCCGCTTGATGATACTTTA
>N49
AGAGTTGAATCAACTGAAAAAATCCCTAGAGTTGGCGCAAAAAGAATTGGATTTAACTCGCCCATTATTAAAGGGTGGATCCGTTTCAGAAGTAGAGGTTATTCGTCTGGAAAGATCAGTAAGTGAAATTAAAGGAAACATCGAGAAGTTCAAATCAGAAGAACTGGATAAATTGAATAAAGCCAGAACAGAGTTGTTTGCGCTGGTTGAGGCGAATAAAGCGGATAAAGATCGTTTAACAAGGACCACAGTTCGTTCTCCAGTTTATGGTATTGTAAAACAAATTAAGACGACAACGATTGGTGGTGTAGTTCAACCAGGTAGTGATTTACTTGAGATAGTCCCGCTTGATGATACTTTA
>N50
AGAGTTGAATCAACTGAAAAAATCCCTAGAGTTGGCGCAAAAAGAATTGGATTTAACTCGCCCATTATTAAAGGGTGGATCCGTTTCAGAAGTAGAGGTTATTCGTCTGGAAAGATCAGTAAGTGAAATTAAAGGAAACATCGAGAAGTTCAAATCAGAAGAACTGGATAAATTGAATAAAGCCAGAACAGAGTTGTTTGCGCTGGTTGAGGCGAATAAAGCGGATAAAGATCGTTTAACAAGGACCACAGTTCGTTCTCCAGTTTATGGTATTGTAAAACAAATTAAGACGACAACGATTGGTGGTGTAGTTCAACCAGGTAGTGATTTACTTGAGATAGTCCCGCTTGATGATACTTTA
>N51
AGAGTTGAATCAACTGAAAAAATCCCTAGAGTTGGCGCAAAAAGAATTGGATTTAACTCGCCCATTATTAAAGGGTGGATCCGTTTCAGAAGTAGAGGTTATTCGTCTGGAAAGATCAGTAAGTGAAATTAAAGGAAACATCGAGAAGTTCAAATCAGAAGAACTGGATAAATTGAATAAAGCCAGAACAGAGTTGTTTGCGCTGGTTGAGGCGAATAAAGCGGATAAAGATCGTTTAACAAGGACCACAGTTCGTTCTCCAGTTTATGGTATTGTAAAACAAATTAAGACGACAACGATTGGTGGTGTAGTTCAACCAGGTAGTGATTTACTTGAGATAGTCCCGCTTGATGATACTTTA
>N52
AGAGTTGAATCAACTGAAAAAATCTCTAGAGTTGGCGCAAAAAGAATTGGATTTAACTCGTCCATTATTAAAGGGTGGATCCGTTTCAGAAGTAGAGGTTATTCGTCTGGAAAGATCAGTAAGTGAAATTAAAGGAAATATTGAGAAGTTCAAATCAGAAGAACTGGATAAATTGAATAAAGCCAGAACAGAGTTGTTTGCGCTGGTTGAGGCGAATAAAGCGGATAAAGATCGTTTAACAAGGACCACAGTTCGTTCTCCAGTTTATGGTATTGTAAAACAAATTAAGACGACAACGATTGGTGGTGTAGTTCAACCAGGTAGTGATTTACTTGAGATAGTCCCGCTTGATGATACTTTA
>N53
AGAGTTGAATCAACTGAAAAAATCTCTAGAGTTGGCGCAAAAAGAATTGGATTTAACTCGTCCATTATTAAAGGGTGGATCCGTTTCAGAAGTAGAGGTTATTCGTCTGGAAAGATCAGTAAGTGAAATTAAAGGAAATATTGAGAAGTTCAAATCAGAAGAACTGGATAAATTGAATAAAGCCAGAACAGAGTTGTTTGCGCTGGTTGAGGCGAATAAAGCGGATAAAGATCGTTTAACAAGGACCACAGTTCGTTCTCCAGTTTATGGTATTGTAAAACAAATTAAGACGACAACGATTGGTGGTGTAGTTCAACCAGGTAGTGATTTACTTGAGATAGTCCCGCTTGATGATACTTTA
>N54
AGAGTTGAATCAACTGAAAAAATCCCTAGAGTTGGCGCAAAAAGAATTGGATTTAACTCGCCCATTATTAAAGGGTGGATCCGTTTCAGAAGTAGAGGTTATTCGTCTGGAAAGATCAGTAAGTGAAATTAAAGGAAACATCGAGAAGTTCAAATCAGAAGAACTGGATAAATTGAATAAAGCCAGAACAGAGTTGTTTGCGCTGGTTGAGGCGAATAAAGCGGATAAAGATCGTTTAACAAGGACCACAGTTCGTTCTCCAGTTTATGGTATTGTAAAACAAATTAAGACGACAACGATTGGTGGTGTAGTTCAACCAGGTAGTGATTTACTTGAGATAGTCCCGCTTGATGATACTTTA
>N56
AGAGTTGAATCAACTGAAAAAATCCCTAGAGTTGGCGCAAAAAGAATTGGATTTAACTCGCCCATTATTAAAGGGTGGATCCGTTTCAGAAGTAGAGGTTATTCGTCTGGAAAGATCAGTAAGTGAAATTAAAGGAAACATCGAGAAGTTCAAATCAGAAGAACTGGATAAATTGAATAAAGCCAGAACAGAGTTGTTTGCGCTGGTTGAGGCGAATAAAGCGGATAAAGATCGTTTAACAAGGACCACAGTTCGTTCTCCAGTTTATGGTATTGTAAAACAAATTAAGACGACAACGATTGGTGGTGTAGTTCAACCAGGTAGTGATTTACTTGAGATAGTCCCGCTTGATGATACTTTA
>N58
AGAGTTGAATCAACTGAAAAAATCCCTAGAGTTGGCGCAAAAAGAATTGGATTTAACTCGCCCATTATTAAAGGGTGGATCCGTTTCAGAAGTAGAGGTTATTCGTCTGGAAAGATCAGTAAGTGAAATTAAAGGAAACATCGAGAAGTTCAAATCAGAAGAACTGGATAAATTGAATAAAGCCAGAACAGAGTTGTTTGCGCTGGTTGAGGCGAATAAAGCGGATAAAGATCGTTTAACAAGGACCACAGTTCGTTCTCCAGTTTATGGTATTGTAAAACAAATTAAGACGACAACGATTGGTGGTGTAGTTCAACCAGGTAGTGATTTACTTGAGATAGTCCCGCTTGATGATACTTTA
>N60
AGAGTTGAATCAACTGAAAAAATCCCTAGAGTTGGCGCAAAAAGAATTGGATTTAACTCGCCCATTATTAAAGGGTGGATCCGTTTCAGAAGTAGAGGTTATTCGTCTGGAAAGATCAGTAAGTGAAATTAAAGGAAACATCGAGAAGTTCAAATCAGAAGAACTGGATAAATTGAATAAAGCCAGAACAGAGTTGTTTGCGCTGGTTGAGGCGAATAAAGCGGATAAAGATCGTTTAACAAGGACCACAGTTCGTTCTCCAGTTTATGGTATTGTAAAACAAATTAAGACGACAACGATTGGTGGTGTAGTTCAACCAGGTAGTGATTTACTTGAGATAGTCCCGCTTGATGATACTTTA
>N62
AGAGTTGAATCAACTGAAAAAATCCCTAGAGTTGGCGCAAAAAGAATTGGATTTAACTCGCCCATTATTAAAGGGTGGATCCGTTTCAGAAGTAGAGGTTATTCGTCTGGAAAGATCAGTAAGTGAAATTAAAGGAAACATCGAGAAGTTCAAATCAGAAGAACTGGATAAATTGAATAAAGCCAGAACAGAGTTGTTTGCGCTGGTTGAGGCGAATAAAGCGGATAAAGATCGTTTAACAAGGACCACAGTTCGTTCTCCAGTTTATGGTATTGTAAAACAAATTAAGACGACAACGATTGGTGGTGTAGTTCAACCAGGTAGTGATTTACTTGAGATAGTCCCGCTTGATGATACTTTA
>N63
AGAGTTGAATCAACTGAAAAAATCCCTAGAGTTGGCGCAAAAAGAATTGGATTTAACTCGCCCATTATTAAAGGGTGGATCCGTTTCAGAAGTAGAGGTTATTCGTCTGGAAAGATCAGTAAGTGAAATTAAAGGAAACATCGAGAAGTTCAAATCAGAAGAACTGGATAAATTGAATAAAGCCAGAACAGAGTTGTTTGCGCTGGTTGAGGCGAATAAAGCGGATAAAGATCGTTTAACAAGGACCACAGTTCGTTCTCCAGTTTATGGTATTGTAAAACAAATTAAGACGACAACGATTGGTGGTGTAGTTCAACCAGGTAGTGATTTACTTGAGATAGTCCCGCTTGATGATACTTTA
>N64
AGAGTTGAATCAATTGGAAACTGCCCTGGAGTTAGCACAAAAGGAGTTAAATTTAACACGTCCATTATTAAAAGGAGGTTCAGTATCAGAGGTGGAAGTTATTCGACTGGAAAGAACGGTAAGCGAAATCAAAGGGAATATTGAGAAATTCAAATCAGAAGAATTAGACAAATTAAATAAAGCCAGAACGGAGTTGTTTGCACTGATTGAGGCCAATAAAGCGGATAAGGATCGATTAACCAGGACTACAGTTCGTTCTCCAGTCTATGGCATTGTAAAACAAATTAAGATGAAAACGATTGGTGGTGTAGTTCAACCGGGTAGCGATCTACTTGAGATAGTTCCGCTTGATGATACTTTA
>N65
AGAGTTGAATCAATTGGAAACTGCCCTGGAGTTAGCACAAAAGGAGTTAAATTTAACACGTCCATTATTAAAAGGAGGTTCAGTATCAGAGGTGGAAGTTATTCGACTGGAAAGAACGGTAAGCGAAATCAAAGGGAATATTGAGAAATTCAAATCAGAAGAATTAGACAAATTAAATAAAGCCAGAACGGAGTTGTTTGCACTGATTGAGGCCAATAAAGCGGATAAGGATCGATTAACCAGGACTACAGTTCGTTCTCCAGTCTATGGCATTGTAAAACAAATTAAGATGAAAACGATTGGTGGTGTAGTTCAACCGGGTAGCGATCTACTTGAGATAGTTCCGCTTGATGATACTTTA
>N67
AGAGTTGAATCAACTGAAAAAATCCCTGGAGTTGGCGCAAAAAGAATTGGATTTAACTCGTCCATTATTAAAGGGTGGATCCGTTTCAGAAGTAGAGGTTATTCGTCTGGAAAGATCAGTAAGTGAAATTAAAGGAAACATTGAGAAGTTCAAATCAGAAGAACTGGATAAATTGAATAAAGCCAGAACAGAGTTGTTTGCGCTGGTTGAGGCGAATAAAGCGGATAAAGATCGTTTAACAAGGACCACAGTTCGTTCTCCAGTTTATGGTATTGTAAAACAAATTAAGACGACAACGATTGGTGGTGTAGTTCAACCTGGTAGTGATTTACTTGAGATAGTCCCGCTTGATGATACTTTA
>N68
AGAGTTGAATCAACTGAAAAAATCCCTAGAGTTGGCGCAAAAAGAATTGGATTTAACTCGTCCATTATTAAAGGGTGGCTCCGTTTCAGAAGTAGAGGTTATTCGTCTGGAAAGATCAGTAAGTGAAATTAAAGGAAACATTGAGAAGTTCAAATCAGAAGAACTGGATAAATTGAATAAAGCCAGAACAGAGTTGTTTGCGCTGGTTGAGGCGAATAAAGCGGATAAAGATCGTTTAACCAGGACCACAGTTCGTTCTCCAGTTTATGGTATTGTAAAACAAATTAAGACGACAACGATTGGTGGTGTAGTTCAACCAGGTAGTGATTTACTTGAGATAGTCCCGCTTGATGATACTTTA
>N69
AGAGTTGAATCAACTGAAAAAATCCCTAGAGTTGGCGCAAAAAGAATTGGATTTAACTCGTCCATTATTAAAGGGTGGCTCCGTTTCAGAAGTAGAGGTTATTCGTCTGGAAAGATCAGTAAGTGAAATTAAAGGAAACATTGAGAAGTTCAAATCAGAAGAACTGGATAAATTGAATAAAGCCAGAACAGAGTTGTTTGCGCTGGTTGAGGCGAATAAAGCGGATAAAGATCGTTTAACCAGGACCACAGTTCGTTCTCCAGTTTATGGTATTGTAAAACAAATTAAGACGACAACGATTGGTGGTGTAGTTCAACCAGGTAGTGATTTACTTGAGATAGTCCCGCTTGATGATACTTTA
>N70
AGAGTTGAATCAACTGAAAAAATCCCTAGAGTTGGCGCAAAAAGAATTGGATTTAACTCGTCCATTATTAAAGGGTGGCTCCGTTTCAGAAGTAGAGGTTATTCGTCTGGAAAGATCAGTAAGTGAAATTAAAGGAAACATTGAGAAGTTCAAATCAGAAGAACTGGATAAATTGAATAAAGCCAGAACAGAGTTGTTTGCGCTGGTTGAGGCGAATAAAGCGGATAAAGATCGTTTAACCAGGACCACAGTTCGTTCTCCAGTTTATGGTATTGTAAAACAAATTAAGACGACAACGATTGGTGGTGTAGTTCAACCAGGTAGTGATTTACTTGAGATAGTCCCGCTTGATGATACTTTA
>N71
AGAGTTGAATCAACTAAAAAAATCCCTAGAGTTGGCGCAAAAAGAATTGGATTTAACTCGTCCATTATTAAAGGGTGGATCCGTTTCAGAAGTAGAGGTTATTCGTCTGGAAAGATCAGTAAGTGAAATTAAAGGAAACATTGAGAAGTTCAAATCAGAAGAGTTGGATAAATTGAATAAAGCCAGATCAGAATTATTTGCGCTGATTGAGGCTAATAAAGCAGATAAGGACCGTTTAACTCGAACTACGGTTCGCTCTCCAGTTTATGGTATTGTAAAACAAATTAAGATGAATACGATTGGTGGCGTAGTTCAACCGGGCAGTGATCTGCTTGAAATTGTACCGCTTGATGATACTTTA
>N72
AGAGTTGAATCAACTGAAAAAATCCCTAGAGTTGGCGCAAAAAGAATTGGATTTAACTCGTCCATTATTAAAGGGTGGCTCCGTTTCAGAAGTAGAGGTTATTCGTCTGGAAAGATCAGTAAGTGAAATTAAAGGAAACATTGAGAAGTTCAAATCAGAAGAACTGGATAAATTGAATAAAGCCAGAACAGAGTTGTTTGCGCTGGTTGAGGCGAATAAAGCGGATAAAGATCGTTTAACCAGGACCACAGTTCGTTCTCCAGTTTATGGTATTGTAAAACAAATTAAGACGACAACGATTGGTGGTGTAGTTCAACCAGGTAGTGATTTACTTGAGATAGTCCCGCTTGATGATACTTTA
>N75
AGAGTTGAATCAACTGAAAAAATCCCTAGAGTTGGCGCAAAAAGAATTGGATTTAACTCGTCCATTATTAAAGGGTGGGTCCGTTTCAGAAGTAGAGGTTATTCGTCTGGAAAGATCAGTAAGTGAAATTAAAGGAAATATTGAGAAGTTCAAATCAGAAGAGCTGGATAAATTGAATAAAGCCAGAACAGAGTTGTTTGCGCTGGTTGAGGCGAATAAAGCGGATAAAGATCGTTTAACAAGGACCACAGTTCGTTCTCCAGTTTATGGTATTGTAAAACAAATTAAGACGACAACGATTGGTGGTGTAGTTCAACCAGGTAGTGATTTACTTGAGATAGTCCCGCTTGATGATACTTTA
>N83
AGAGTTGAATCAACTGAAAAAATCCCTAGAGTTGGCGCAAAAAGAATTGGATTTAACTCGCCCATTATTAAAGGGTGGATCCGTTTCAGAAGTAGAGGTTATTCGTCTGGAAAGATCAGTAAGTGAAATTAAAGGAAACATCGAGAAGTTCAAATCAGAAGAACTGGATAAATTGAATAAAGCCAGAACAGAGTTGTTTGCGCTGGTTGAGGCGAATAAAGCGGATAAAGATCGTTTAACAAGGACCACAGTTCGTTCTCCAGTTTATGGTATTGTAAAACAAATTAAGACGACAACGATTGGTGGTGTAGTTCAACCAGGTAGTGATTTACTTGAGATAGTCCCGCTTGATGATACTTTA
>N85
AGAGTTGAATCAACTGAAAAAATCCCTAGAGTTGGCGCAAAAAGAATTGGATTTAACTCGTCCATTATTAAAGGGTGGATCCGTTTCAGAAGTAGAGGTTATTCGTCTGGAAAGATCAGTAAGTGAAATTAAAGGAAACATTGAGAAGTTCAAATCAGAAGAACTGGATAAATTGAATAAAGCCAGAACAGAGTTGTTTGCGCTGATTGAGGCCAATAAAGCGGATAAAGATCGTTTAACAAGGACCACAGTTCGTTCTCCAGTTTATGGTATTGTAAAACAAATTAAGACGACAACGATTGGTGGTGTAGTTCAACCAGGTAGTGATTTACTTGAGATAGTCCCGCTTGATGATACTTTA
>N92
AGAGTTGAATCAATTGGAAACTGCCCTGGAGTTAGCACAAAAGGAGTTAAATTTAACACGTCCATTATTAAAAGGAGGTTCAGTATCAGAGGTGGAAGTTATTCGACTGGAAAGAACGGTAAGCGAAATCAAAGGGAATATTGAGAAATTCAAATCAGAAGAATTAGACAAATTAAATAAAGCCAGAACGGAGTTGTTTGCACTGATTGAGGCCAATAAAGCGGATAAGGATCGATTAACCAGGACTACAGTTCGCTCTCCAGTCTATGGCATTGTAAAACAAATTAAGATGAAAACGATTGGTGGTGTAGTTCAACCGGGTAGCGATCTACTTGAGATAGTTCCGCTTGATGATACTTTA
>N93
AGAGTTGAATCAATTGGAAACTGCCCTGGAGTTAGCACAAAAGGAGTTAAATTTAACACGTCCATTATTAAAAGGAGGTTCAGTATCAGAGGTGGAAGTTATTCGACTGGAAAGAACGGTAAGCGAAATCAAAGGGAATATTGAGAAATTCAAATCAGAAGAATTAGACAAATTAAATAAAGCCAGAACGGAGTTGTTTGCACTGATTGAGGCCAATAAAGCGGATAAGGATCGATTAACCAGGACTACAGTTCGCTCTCCAGTCTATGGCATTGTAAAACAAATTAAGATGAAAACGATTGGTGGTGTAGTTCAACCGGGTAGCGATCTACTTGAGATAGTTCCGCTTGATGATACTTTA
>N95
AGAGTTGAATCAATTGGAAACTGCCCTGGAGTTAGCACAAAAGGAGTTGAATTTAACACGTCCATTATTAAAAGGAGGTTCAGTATCAGAGGTGGAAGTTATTCGACTGGAAAGAACGGTAAGTGAAATCAAAGGGAATATTGAGAAATTCAAATCAGAAGAATTAGACAAATTAAATAAAGCCAGAACGGAGTTGTTTGCACTGATTGAGGCCAATAAAGCGGATAAGGATCGATTAACCAGGACTACAGTTCGCTCTCCAGTCTATGGCATTGTAAAACAAATTAAGATGAAAACGATTGGTGGTGTAGTTCAACCGGGTAGCGATCTACTTGAGATAGTTCCGCTTGATGATACTTTA
>N96
AGAGTTGAATCAATTGGAAACTGCCCTGGAGTTAGCACAAAAGGAATTAAATTTAACACGTCCATTATTAAAAGGAGGTTCTGTATCAGAGGTGGAAGTTATTCGACTGGAGAGAACGGTAAGCGAAATCAAAGGGAATATTGAGAAATTCAAATCAGAAGAATTAGATAAACTAAATAAAGCCAGAACGGAGTTGTTTGCGCTGATTGAGGCCAATAAAGCGGATAAAGATCGATTAACCAGGACTACAGTTCGTTCCCCAGTCTATGGCATTGTAAAACAAATTAAGATGAAAACGATTGGTGGTGTAGTTCAACCGGGTAGCGATCTACTTGAGATAGTTCCGCTTGATGATACTTTA
>N97
AGAGTTGAATCAACTGAAAAAATCCCTAGAGTTGGCGCAAAAAGAATTGGATTTAACTCGCCCATTATTAAAGGGTGGATCCGTTTCAGAAGTAGAGGTTATTCGTCTGGAAAGATCAGTAAGTGAAATTAAAGGAAACATCGAGAAGTTCAAATCAGAAGAACTGGATAAATTGAATAAAGCCAGAACAGAGTTGTTTGCGCTGGTTGAGGCGAATAAAGCGGATAAAGATCGTTTAACAAGGACCACAGTTCGTTCTCCAGTTTATGGTATTGTAAAACAAATTAAGACGACAACGATTGGTGGTGTAGTTCAACCAGGTAGTGATTTACTTGAGATAGTCCCGCTTGATGATACTTTA
>N98
AGAGTTGAATCAACTGAAAAAATCCCTAGAGTTGGCGCAAAAAGAATTGGATTTAACTCGTCCATTATTAAAGGGTGGCTCCGTTTCAGAAGTAGAGGTTATTCGTCTGGAAAGATCAGTAAGTGAAATTAAAGGAAACATTGAGAAGTTCAAATCAGAAGAACTGGATAAATTGAATAAAGCCAGAACAGAGTTGTTTGCGCTGGTTGAGGCGAATAAAGCGGATAAAGATCGTTTAACCAGGACCACAGTTCGTTCTCCAGTTTATGGTATTGTAAAACAAATTAAGACGACAACGATTGGTGGTGTAGTTCAACCAGGTAGTGATTTACTTGAGATAGTCCCGCTTGATGATACTTTA
>N99
AGAGTTGAATCAATTGGAAACTGCCCTGGAGTTAGCACAAAAGGAGTTGAATTTAACACGTCCATTATTAAAAGGAGGTTCAGTATCAGAGGTGGAAGTTATTCGACTGGAAAGAACGGTAAGTGAAATCAAAGGGAATATTGAGAAATTCAAATCAGAAGAATTAGACAAATTAAATAAAGCCAGAACGGAGTTGTTTGCACTGATTGAGGCCAATAAAGCGGATAAGGATCGATTAACCAGGACTACAGTTCGCTCTCCAGTCTATGGCATTGTAAAACAAATTAAGATGAAAACGATTGGTGGTGTAGTTCAACCGGGTAGCGATCTACTTGAGATAGTTCCGCTTGATGATACTTTA
>N102
AGAGTTGAATCAATTGGAAACTGCCCTGGAGTTAGCACAAAAGGAATTAAATTTAACACGTCCATTATTAAAAGGAGGTTCTGTATCAGAGGTGGAAGTTATTCGACTGGAGAGAACGGTAAGCGAAATCAAAGGGAATATTGAGAAATTCAAATCAGAAGAATTAGATAAACTAAATAAAGCCAGAACGGAGTTGTTTGCGCTGATTGAGGCCAATAAAGCGGATAAAGATCGATTAACCAGGACTACAGTTCGTTCCCCAGTCTATGGCATTGTAAAACAAATTAAGATGAAAACGATTGGTGGTGTAGTTCAACCGGGTAGCGATCTACTTGAGATAGTTCCGCTTGATGATACTTTA
>N103
AGAGTTGAATCAATTGGAAACTGCCCTGGAGTTAGCACAAAAGGAATTAAATTTAACACGTCCATTATTAAAAGGAGGTTCTGTATCAGAGGTGGAAGTTATTCGACTGGAGAGAACGGTAAGCGAAATCAAAGGGAATATTGAGAAATTCAAATCAGAAGAATTAGATAAACTAAATAAAGCCAGAACGGAGTTGTTTGCGCTGATTGAGGCCAATAAAGCGGATAAAGATCGATTAACCAGGACTACAGTTCGTTCCCCAGTCTATGGCATTGTAAAACAAATTAAGATGAAAACGATTGGTGGTGTAGTTCAACCGGGTAGCGATCTACTTGAGATAGTTCCGCTTGATGATACTTTA
>N105
AGAGTTGAATCAACTGAAAAAATCCCTAGAGTTGGCGCAAAAAGAATTGGATTTAACTCGCCCATTATTAAAGGGTGGATCCGTTTCAGAAGTAGAGGTTATTCGTCTGGAAAGATCAGTAAGTGAAATTAAAGGAAACATCGAGAAGTTCAAATCAGAAGAACTGGATAAATTGAATAAAGCCAGAACAGAGTTGTTTGCGCTGGTTGAGGCGAATAAAGCGGATAAAGATCGTTTAACAAGGACCACAGTTCGTTCTCCAGTTTATGGTATTGTAAAACAAATTAAGACGACAACGATTGGTGGTGTAGTTCAACCAGGTAGTGATTTACTTGAGATAGTCCCGCTTGATGATACTTTA
>N108
AGAGTTGAATCAACTGAAAAAATCCCTAGAGTTGGCGCAAAAAGAATTGGATTTAACTCGCCCATTATTAAAGGGTGGATCCGTTTCAGAAGTAGAGGTTATTCGTCTGGAAAGATCAGTAAGTGAAATTAAAGGAAACATCGAGAAGTTCAAATCAGAAGAACTGGATAAATTGAATAAAGCCAGAACAGAGTTGTTTGCGCTGGTTGAGGCGAATAAAGCGGATAAAGATCGTTTAACAAGGACCACAGTTCGTTCTCCAGTTTATGGTATTGTAAAACAAATTAAGACGACAACGATTGGTGGTGTAGTTCAACCAGGTAGTGATTTACTTGAGATAGTCCCGCTTGATGATACTTTA
>N112
AGAGTTGAATCAACTGAAAAAATCCCTAGAGTTGGCGCAAAAAGAATTGGATTTAACTCGTCCATTATTAAAGGGTGGGTCCGTTTCAGAAGTAGAGGTTATTCGTCTGGAAAGATCAGTAAGTGAAATTAAAGGAAATATTGAGAAGTTCAAATCAGAAGAGCTGGATAAATTGAATAAAGCCAGAACAGAGTTGTTTGCGCTGGTTGAGGCGAATAAAGCGGATAAAGATCGTTTAACAAGGACCACAGTTCGTTCTCCAGTTTATGGTATTGTAAAACAAATTAAGACGACAACGATTGGTGGTGTAGTTCAACCAGGTAGTGATTTACTTGAGATAGTCCCGCTTGATGATACTTTA
>N113
AGAGTTGAATCAACTGAAAAAATCCCTAGAGTTGGCGCAAAAAGAATTGGATTTAACTCGTCCATTATTAAAGGGTGGCTCCGTTTCAGAAGTAGAGGTTATTCGTCTGGAAAGATCAGTAAGTGAAATTAAAGGAAACATTGAGAAGTTCAAATCAGAAGAACTGGATAAATTGAATAAAGCCAGAACAGAGTTGTTTGCGCTGGTTGAGGCGAATAAAGCGGATAAAGATCGTTTAACCAGGACCACAGTTCGTTCTCCAGTTTATGGTATTGTAAAACAAATTAAGACGACAACGATTGGTGGTGTAGTTCAACCAGGTAGTGATTTACTTGAGATAGTCCCGCTTGATGATACTTTA
>N114
AGAGTTGAATCAACTGAAAAAATCCCTAGAGTTGGCGCAAAAAGAATTGGATTTAACTCGTCCATTATTAAAGGGTGGCTCCGTTTCAGAAGTAGAGGTTATTCGTCTGGAAAGATCAGTAAGTGAAATTAAAGGAAACATTGAGAAGTTCAAATCAGAAGAACTGGATAAATTGAATAAAGCCAGAACAGAGTTGTTTGCGCTGGTTGAGGCGAATAAAGCGGATAAAGATCGTTTAACCAGGACCACAGTTCGTTCTCCAGTTTATGGTATTGTAAAACAAATTAAGACGACAACGATTGGTGGTGTAGTTCAACCAGGTAGTGATTTACTTGAGATAGTCCCGCTTGATGATACTTTA
>N115
AGAGTTGAATCAACTGAAAAAATCCCTAGAGTTGGCGCAAAAAGAATTGGATTTAACTCGTCCATTATTAAAGGGTGGCTCCGTTTCAGAAGTAGAGGTTATTCGTCTGGAAAGATCAGTAAGTGAAATTAAAGGAAACATTGAGAAGTTCAAATCAGAAGAACTGGATAAATTGAATAAAGCCAGAACAGAGTTGTTTGCGCTGGTTGAGGCGAATAAAGCGGATAAAGATCGTTTAACCAGGACCACAGTTCGTTCTCCAGTTTATGGTATTGTAAAACAAATTAAGACGACAACGATTGGTGGTGTAGTTCAACCAGGTAGTGATTTACTTGAGATAGTCCCGCTTGATGATACTTTA
>N122
AGAGTTGAATCAACTGAAAAAATCCCTAGAGTTGGCGCAAAAAGAATTGGATTTAACTCGCCCATTATTAAAGGGTGGATCCGTTTCAGAAGTAGAGGTTATTCGTCTGGAAAGATCAGTAAGTGAAATTAAAGGAAACATCGAGAAGTTCAAATCAGAAGAACTGGATAAATTGAATAAAGCCAGAACAGAGTTGTTTGCGCTGGTTGAGGCGAATAAAGCGGATAAAGATCGTTTAACAAGGACCACAGTTCGTTCTCCAGTTTATGGTATTGTAAAACAAATTAAGACGACAACGATTGGTGGTGTAGTTCAACCAGGTAGTGATTTACTTGAGATAGTCCCGCTTGATGATACTTTA
>N123
AGAGTTGAATCAACTGAAAAAATCCCTAGAGTTGGCGCAAAAAGAATTGGATTTAACTCGTCCATTATTAAAGGGTGGCTCCGTTTCAGAAGTAGAGGTTATTCGTCTGGAAAGATCAGTAAGTGAAATTAAAGGAAACATTGAGAAGTTCAAATCAGAAGAACTGGATAAATTGAATAAAGCCAGAACAGAGTTGTTTGCGCTGGTTGAGGCGAATAAAGCGGATAAAGATCGTTTAACCAGGACCACAGTTCGTTCTCCAGTTTATGGTATTGTAAAACAAATTAAGACGACAACGATTGGTGGTGTAGTTCAACCAGGTAGTGATTTACTTGAGATAGTCCCGCTTGATGATACTTTA
>N152
AGAGTTGAATCAACTGAAAAAATCCCTAGAGTTGGCGCAAAAAGAATTGGATTTAACTCGTCCATTATTAAAGGGTGGCTCCGTTTCAGAAGTAGAGGTTATTCGTCTGGAAAGATCAGTAAGTGAAATTAAAGGAAACATTGAGAAGTTCAAATCAGAAGAACTGGATAAATTGAATAAAGCCAGAACAGAGTTGTTTGCGCTGGTTGAGGCGAATAAAGCGGATAAAGATCGTTTAACCAGGACCACAGTTCGTTCTCCAGTTTATGGTATTGTAAAACAAATTAAGACGACAACGATTGGTGGTGTAGTTCAACCAGGTAGTGATTTACTTGAGATAGTCCCGCTTGATGATACTTTA
>N153
AGAGTTGAATCAACTGAAAAAATCCCTAGAGTTGGCGCAAAAAGAATTGGATTTAACTCGTCCATTATTAAAGGGTGGCTCCGTTTCAGAAGTAGAGGTTATTCGTCTGGAAAGATCAGTAAGTGAAATTAAAGGAAACATTGAGAAGTTCAAATCAGAAGAACTGGATAAATTGAATAAAGCCAGAACAGAGTTGTTTGCGCTGGTTGAGGCGAATAAAGCGGATAAAGATCGTTTAACCAGGACCACAGTTCGTTCTCCAGTTTATGGTATTGTAAAACAAATTAAGACGACAACGATTGGTGGTGTAGTTCAACCAGGTAGTGATTTACTTGAGATAGTCCCGCTTGATGATACTTTA
>N166
AGAGTTGAATCAATTGGAAACTGCCCTGGAGTTAGCACAAAAGGAATTAAATTTAACACGTCCATTATTAAAAGGAGGTTCTGTATCAGAGGTGGAAGTTATTCGACTGGAGAGAACGGTAAGCGAAATCAAAGGGAATATTGAGAAATTCAAATCAGAAGAATTAGATAAACTAAATAAAGCCAGAACGGAGTTGTTTGCGCTGATTGAGGCCAATAAAGCGGATAAAGATCGATTAACCAGGACTACAGTTCGTTCCCCAGTCTATGGCATTGTAAAACAAATTAAGATGAAAACGATTGGTGGTGTAGTTCAACCGGGTAGCGATCTACTTGAGATAGTTCCGCTTGATGATACTTTA
>N207
AGAGTTGAATCAACTGAAAAAATCCCTAGAGTTGGCGCAAAAAGAATTGGATTTAACTCGCCCATTATTAAAGGGTGGATCCGTTTCAGAAGTAGAGGTTATTCGTCTGGAAAGATCAGTAAGTGAAATTAAAGGAAACATCGAGAAGTTCAAATCAGAAGAACTGGATAAATTGAATAAAGCCAGAACAGAGTTGTTTGCGCTGGTTGAGGCGAATAAAGCGGATAAAGATCGTTTAACAAGGACCACAGTTCGTTCTCCAGTTTATGGTATTGTAAAACAAATTAAGACGACAACGATTGGTGGTGTAGTTCAACCAGGTAGTGATTTACTTGAGATAGTCCCGCTTGATGATACTTTA
>N208
AGAGTTGAATCAACTGAAAAAATCCCTAGAGTTGGCGCAAAAAGAATTGGATTTAACTCGCCCATTATTAAAGGGTGGATCCGTTTCAGAAGTAGAGGTTATTCGTCTGGAAAGATCAGTAAGTGAAATTAAAGGAAACATCGAGAAGTTCAAATCAGAAGAACTGGATAAATTGAATAAAGCCAGAACAGAGTTGTTTGCGCTGGTTGAGGCGAATAAAGCGGATAAAGATCGTTTAACAAGGACCACAGTTCGTTCTCCAGTTTATGGTATTGTAAAACAAATTAAGACGACAACGATTGGTGGTGTAGTTCAACCAGGTAGTGATTTACTTGAGATAGTCCCGCTTGATGATACTTTA
>N209
AGAGTTGAATCAACTGAAAAAATCCCTAGAGTTGGCGCAAAAAGAATTGGATTTAACTCGCCCATTATTAAAGGGTGGATCCGTTTCAGAAGTAGAGGTTATTCGTCTGGAAAGATCAGTAAGTGAAATTAAAGGAAACATCGAGAAGTTCAAATCAGAAGAACTGGATAAATTGAATAAAGCCAGAACAGAGTTGTTTGCGCTGGTTGAGGCGAATAAAGCGGATAAAGATCGTTTAACAAGGACCACAGTTCGTTCTCCAGTTTATGGTATTGTAAAACAAATTAAGACGACAACGATTGGTGGTGTAGTTCAACCAGGTAGTGATTTACTTGAGATAGTCCCGCTTGATGATACTTTA
>N211
AGAGTTGAATCAACTGAAAAAATCCCTAGAGTTGGCGCAAAAAGAATTGGATTTAACTCGCCCATTATTAAAGGGTGGATCCGTTTCAGAAGTAGAGGTTATTCGTCTGGAAAGATCAGTAAGTGAAATTAAAGGAAACATCGAGAAGTTCAAATCAGAAGAACTGGATAAATTGAATAAAGCCAGAACAGAGTTGTTTGCGCTGGTTGAGGCGAATAAAGCGGATAAAGATCGTTTAACAAGGACCACAGTTCGTTCTCCAGTTTATGGTATTGTAAAACAAATTAAGACGACAACGATTGGTGGTGTAGTTCAACCAGGTAGTGATTTACTTGAGATAGTCCCGCTTGATGATACTTTA
>N212
AGAGTTGAATCAACTGAAAAAATCCCTAGAGTTGGCGCAAAAAGAATTGGATTTAACTCGCCCATTATTAAAGGGTGGATCCGTTTCAGAAGTAGAGGTTATTCGTCTGGAAAGATCAGTAAGTGAAATTAAAGGAAACATCGAGAAGTTCAAATCAGAAGAACTGGATAAATTGAATAAAGCCAGAACAGAGTTGTTTGCGCTGGTTGAGGCGAATAAAGCGGATAAAGATCGTTTAACAAGGACCACAGTTCGTTCTCCAGTTTATGGTATTGTAAAACAAATTAAGACGACAACGATTGGTGGTGTAGTTCAACCAGGTAGTGATTTACTTGAGATAGTCCCGCTTGATGATACTTTA
>N220
AGAGTTGAATCAACTAAAAAAATCCCTAGAGTTGGCGCAAAAAGAATTGGATTTAACTCGTCCATTATTAAAGGGTGGATCCGTTTCAGAAGTAGAGGTTATTCGTCTGGAAAGATCAGTAAGTGAAATTAAAGGAAACATTGAGAAGTTCAAATCAGAAGAGTTGGATAAATTGAATAAAGCCAGATCAGAATTATTTGCGCTGATTGAGGCTAATAAAGCAGATAAGGACCGTTTAACTCGAACTACGGTTCGCTCTCCAGTTTATGGTATTGTAAAACAAATTAAGATGAATACGATTGGTGGCGTAGTTCAACCGGGCAGTGATCTGCTTGAAATTGTACCGCTTGATGATACTTTA
