# Supplementary material for: Molecular evolution of virulence genes and non-virulence genes in clinical, natural and artificial environmental Legionella pneumophila isolates
Source: PeerJ. 2017 Dec 4;5:e4114. doi: 10.7717/peerj.4114 (PMC5719964; doi:10.7717/peerj.4114)
Supplement: Supplemental Information 1 [file peerj-05-4114-s005.zip › sequences of the five genes/trpA.txt]

>A1
GATAAGACTCTGGAAAAATTAAAAGCCAATAGAAAAAAAATGTTAAGTCCTTATATTACTGCAGGCGATCCATATCCTGAGTTAACAGTAAGTTTAATGCATCAATTGGTTAAATCAGGGGCAGATGTATTGGAGCTGGGAATACCCTTTTCTGACCCTATGGCAGAAGGTCCTGTTATCCAAAGAGCAATGGAACGAGCTTTGGCGCATTCAATTCATTGTGATGACGTATTGAATATGGTTAGGCAATTTCGCAAAACGGATACCGAAACGCCTGTGATTCTTATGGGATATTTAAATCCTATAGAACAATATGGCTATGATCTTTTTGCCCAGCAGGCAGTGGAGGCTGGGGTTGATGGAACAATATTAGTTGATTTGCCTCCTGAGGAAGCTGATGGAGTATCGCGAGTTTGGCAAAAACATGGTTTGTACAGTATTTATTTATGTTCGCCAACCACCTCAGCTGAAAGAATGAACTATATAAATCAGCATGCCAATGGTTATCTGTATTATGTTTCATTGAAGGGAGTGACAGGTTCTGACGCGCTTAAGTTGCCAGAATTAAAAGCTCAATATCTACAACGAAAGGCACAATCAAAATTACCGCTTATGGTTGGGTTTGGAATAAAAACTCCGGAAATGGCTGCACAAGTTGCTGAATTTGCTGATGGGGTCATTGTTGGGGCGGCACTGATAAATGAAATCATTGAAGCCTATGAGGCCAAGAAAGATCCGCTGCAAGCAAGCGGGGCTCTATTGAGTTCCATG
>A2
GATAAGACTCTGGAAAAATTAAAAGCCAATAGAAAAAAAATGTTAAGTCCTTATATTACTGCAGGCGATCCATATCCTGAGTTAACAGTAAGTTTAATGCATCAATTGGTTAAATCAGGGGCAGATGTATTGGAGCTGGGAATACCCTTTTCTGACCCTATGGCAGAAGGTCCTGTTATCCAAAGAGCAATGGAACGAGCTTTGGCGCATTCAATTCATTGTGATGACGTATTGAATATGGTTAGGCAATTTCGCAAAACGGATACCGAAACGCCTGTGATTCTTATGGGATATTTAAATCCTATAGAACAATATGGCTATGATCTTTTTGCCCAGCAGGCAGTGGAGGCTGGGGCTGATGGAACAATATTAGTTGATTTGCCTCCTGAGGAAGCTGATGGAGTATCGCGAGTTTGGCAAAAACATGGTTTGTACAGTATTTATTTATGTTCGCCAACCACCTCAGCTGAAAGAATGAACTTTATAAATCAGCATGCCAATGGTTATCTGTATTATGTTTCATTGAAGGGAGTGACTGGTTCTGACGCGCTTAAGTTGCCAGAATTAAAAGCTCAATATCTACAACGAAAGGCACAATCAAAATTACCGCTTATGGTTGGGTTTGGAATAAAAACTCCGGAAATGGCTGCACAAGTTGCTGAATTTGCTGATGGGGTCATTGTTGGGGCGGCACTGATAAATGAAATCATTGAAGCCTATGAGGCCAAGAAAGATCCGCTACAAGCAAGCGGGGCTCTATTGAGTTCCATG
>A3
GATAAGACTCTGGAAAAATTAAAAGCCAATAGAAAAAAAATGTTAAGTCCTTATATTACTGCAGGCGATCCATATCCTGAGTTAACAGTAAGTTTAATGCATCAATTGGTTAAATCAGGGGCAGATGTATTGGAGCTGGGAATACCCTTTTCTGACCCTATGGCAGAAGGTCCTGTTATCCAAAGAGCAATGGAACGAGCTTTGGCGCATTCAATTCATTGTGATGACGTATTGAATATGGTTAGGCAATTTCGCAAAACGGATACCGAAACGCCTGTGATTCTTATGGGATATTTAAATCCTATAGAACAATATGGCTATGATCTTTTTGCCCAGCAGGCAGTGGAGGCTGGGGTTGATGGAACAATATTAGTTGATTTGCCTCCTGAGGAAGCTGATGGAGTATCGCGAGTTTGGCAAAAACATGGTTTGTACAGTATTTATTTATGTTCGCCAACCACCTCAGCTGAAAGAATGAACTATATAAATCAGCATGCCAATGGTTATCTGTATTATGTTTCATTGAAGGGAGTGACAGGTTCTGACGCGCTTAAGTTGCCAGAATTAAAAGCTCAATATCTACAACGAAAGGCACAATCAAAATTACCGCTTATGGTTGGGTTTGGAATAAAAACTCCGGAAATGGCTGCACAAGTTGCTGAATTTGCTGATGGGGTCATTGTTGGGGCGGCACTGATAAATGAAATCATTGAAGCCTATGAGGCCAAGAAAGATCCGCTGCAAGCAAGCGGGGCTCTATTGAGTTCCATG
>A4
GATAAGACTCTGGAAAAATTAAAAGCCAATAGAAAAAAAATGTTAAGTCCTTATATTACTGCAGGCGATCCATATCCTGAGTTAACAGTAAGTTTAATGCATCAATTGGTTAAATCAGGGGCAGATGTATTGGAGCTGGGAATACCCTTTTCTGACCCTATGGCAGAAGGTCCTGTTATCCAAAGAGCAATGGAACGAGCTTTGGCGCATTCAATTCATTGTGATGACGTATTGAATATGGTTAGGCAATTTCGCAAAACGGATACCGAAACGCCTGTGATTCTTATGGGATATTTAAATCCTATAGAACAATATGGCTATGATCTTTTTGCCCAGCAGGCAGTGGAGGCTGGGGTTGATGGAACAATATTAGTTGATTTGCCTCCTGAGGAAGCTGATGGAGTATCGCGAGTTTGGCAAAAACATGGTTTGTACAGTATTTATTTATGTTCGCCAACCACCTCAGCTGAAAGAATGAACTATATAAATCAGCATGCCAATGGTTATCTGTATTATGTTTCATTGAAGGGAGTGACAGGTTCTGACGCGCTTAAGTTGCCAGAATTAAAAGCTCAATATCTACAACGAAAGGCACAATCAAAATTACCGCTTATGGTTGGGTTTGGAATAAAAACTCCGGAAATGGCTGCACAAGTTGCTGAATTTGCTGATGGGGTCATTGTTGGGGCGGCACTGATAAATGAAATCATTGAAGCCTATGAGGCCAAGAAAGATCCGCTGCAAGCAAGCGGGGCTCTATTGAGTTCCATG
>A5
GATAAGACTCTGGAAAATTTAAAAGCCAATAGAAAAAAAATGTTAAGCCCTTATATTACTGCAGGCGATCCACATCCTGAGTTAACAGTAAGTTTGATGCATCAATTGGTTAAAGCAGGAGCAGATATATTGGAGCTGGGAATACCATTTTCTGACCCTATGGCAGAAGGCCCTGTGATACAAAGAGCAATGGAGCGAGCTTTAGCACATTCTATTCACTGTGATGATGTATTAAATATGGTTAGGCAATTTCGTAAAAATGATACCGACACGCCTGTGATTGTTATGGGATATTTGAATCCTATAGAACAGTATGGCTATGATCTTTTTGCCCAACAAGCAGTCGAGGCTGGGGTTGATGGAACAATATTAGTTGATTTGCCTCCTGAGGAAGCTGATGGAGTATCGCGAGTTTGGCAAAAACATGGTTTGTATAGTATTTATTTATGTTCACCAACCACCTCAGCTGAAAGAATGAACTTTATAAATCAACATGCCAATGGTTATCTATATTATGTTTCATTGAAGGGGGTGACTGGTTCTGATGCACTTAAGTTGCCTGAATTAAAAGCCCAATATCTACAACGAAAGGCACAATCAAAATTACCGCTCATGGTTGGGTTTGGAATAAAAACGCCGGAAATGGCTGCACAAGTTGCTGAATTTGCCGATGGAGTCATTGTTGGGGCGGCACTAATAAATGAAATCATTGAAGCTTATGAGGCGAAGAAAGATCCGCTGCACGCAAGCGCGGCTCTATTAGGCTCCATG
>A6
GATAAGACTCTGGAAAAATTAAAAGCCAATAGAAAAAAAATGTTAAGTCCTTATATTACTGCAGGCGATCCATATCCTGAGTTAACAGTAAGTTTAATGCATCAATTGGTTAAATCAGGGGCAGATGTATTGGAGCTGGGAATACCCTTTTCAGACCCGATGGCAGAAGGTCCTGTTATCCAAAGAGCAATGGAACGAGCTTTGGCGCATTCAATTCATTGTGATGACGTATTGAATATGGTTAGGCAATTTCGCAAAACGGATACCGAAACGCCTGTGATTCTTATGGGATATTTAAATCCTATAGAACAATATGGCTATGATCTTTTTGCTCAACAGGCAGTGGAGGCTGGGGTTGATGGAACAATATTAGTTGATTTGCCTCCTGAGGAAGCTGATGGAGTATCGCGAGTTTGGCAAAAACATGGTTTGTACAGTATTTATTTATGTTCGCCAACCACCTCAGCTGAAAGAATGAACTTTATAAATCAGCATGCCAATGGTTATCTGTATTATGTTTCATTGAAGGGAGTGACTGGTTCTGACGCGCTTAAGTTGCCAGAATTAAAAGCTCAATATCTACAACGAAAGGCACAATCAAAATTACCGCTTATGGTTGGGTTTGGAATAAAAACTCCGGAAATGGCTGCACAAGTTGCTGAATTTGCTGATGGGGTCATTGTTGGGGCGGCACTGATAAATGAAATCATTGAAGCCTATGAGGCCAAGAAAGATCCGCTACAAGCAAGCGAGGATCTATTGAGTTCCATG
>A7
GATAAGACTCTGGAAAAATTAAAAGCCAATAGAAAAAAAATGTTAAGTCCTTATATTACTGCAGGCGATCCATATCCTGAGTTAACAGTAAGTTTAATGCATCAATTGGTTAAATCAGGGGCAGATGTATTGGAGCTGGGAATACCCTTTTCTGACCCTATGGCAGAAGGTCCTGTTATCCAAAGAGCAATGGAACGAGCTTTGGCGCATTCAATTCATTGTGATGACGTATTGAATATGGTTAGGCAATTTCGCAAAACGGATACCGAAACGCCTGTGATTCTTATGGGATATTTAAATCCTATAGAACAATATGGCTATGATCTTTTTGCCCAGCAGGCAGTGGAGGCTGGGGTTGATGGAACAATATTAGTTGATTTGCCTCCTGAGGAAGCTGATGGAGTATCGCGAGTTTGGCAAAAACATGGTTTGTACAGTATTTATTTATGTTCGCCAACCACCTCAGCTGAAAGAATGAACTATATAAATCAGCATGCCAATGGTTATCTGTATTATGTTTCATTGAAGGGAGTGACAGGTTCTGACGCGCTTAAGTTGCCAGAATTAAAAGCTCAATATCTACAACGAAAGGCACAATCAAAATTACCGCTTATGGTTGGGTTTGGAATAAAAACTCCGGAAATGGCTGCACAAGTTGCTGAATTTGCTGATGGGGTCATTGTTGGGGCGGCACTGATAAATGAAATCATTGAAGCCTATGAGGCCAAGAAAGATCCGCTGCAAGCAAGCGGGGCTCTATTGAGTTCCATG
>A8
GATAAGACTCTGGAAAAATTAAAAGCCAATAGAAAAAAAATGTTAAGTCCTTATATTACTGCAGGCGATCCATATCCTGAGTTAACAGTAAGTTTAATGCATCAATTGGTTAAATCAGGGGCAGATGTATTGGAGCTGGGAATACCTTTTTCAGACCCTATGGCAGAAGGTCCTGTTATCCAAAGAGCAATGGAACGAGCTTTGGCGCATTCAATTCATTGTGATGACGTATTGAATATGGTTAGGCAATTTCGCAAAACGGATACCGAAACGCCTGTGATTCTTATGGGATATTTAAATCCTATAGAACAATATGGCTATGATCTTTTTGCTCAACAGGCAGTGGAGGCTGGGGCTGATGGAACAATATTAGTTGATTTGCCTCCTGAGGAAGCTGATGGAGTATCGCGAGTTTGGCAAAAACATGGTTTGTACAGTATTTATTTATGTTCGCCAACCACCTCAGCTGAAAGAATGAACTTTATAAATCAGCATGCCAATGGTTATCTGTATTATGTTTCATTGAAGGGAGTGACTGGTTCTGACGCGCTTAAGTTGCCAGAATTAAAAGCTCAATATCTACAACGAAAGGCACAATCAAAATTACCGCTTATGGTTGGGTTTGGAATAAAAACTCCGGAAATGGCTGCACAAGTTGCTGAATTTGCTGATGGGGTCATTGTTGGGGCGGCACTGATAAATGAAATCATTGAAGCCTATGAGGCCAAGAAAGATCCGCTACAAGCAAGCGGGGCTCTATTGAGTTCCATG
>A9
GATAAGACTCTGGAAAAATTAAAAGCCAATAGAAAAAAAATGTTAAGTCCTTATATTACTGCAGGCGATCCATATCCTGAGTTAACAGTAAGTTTAATGCATCAATTGGTTAAATCAGGGGCAGATGTATTGGAGCTGGGAATACCTTTTTCAGACCCTATGGCAGAAGGTCCTGTTATCCAAAGAGCAATGGAACGAGCTTTGGCGCATTCAATTCATTGTGATGACGTATTGAATATGGTTAGGCAATTTCGCAAAACGGATACCGAAACGCCTGTGATTCTTATGGGATATTTAAATCCTATAGAACAATATGGCTATGATCTTTTTGCTCAACAGGCAGTGGAGGCTGGGGCTGATGGAACAATATTAGTTGATTTGCCTCCTGAGGAAGCTGATGGAGTATCGCGAGTTTGGCAAAAACATGGTTTGTACAGTATTTATTTATGTTCGCCAACCACCTCAGCTGAAAGAATGAACTTTATAAATCAGCATGCCAATGGTTATCTGTATTATGTTTCATTGAAGGGAGTGACTGGTTCTGACGCGCTTAAGTTGCCAGAATTAAAAGCTCAATATCTACAACGAAAGGCACAATCAAAATTACCGCTTATGGTTGGGTTTGGAATAAAAACTCCGGAAATGGCTGCACAAGTTGCTGAATTTGCTGATGGGGTCATTGTTGGGGCGGCACTGATAAATGAAATCATTGAAGCCTATGAGGCCAAGAAAGATCCGCTACAAGCAAGCGGGGCTCTATTGAGTTCCATG
>A10
GATAAGACTCTGGAAAAATTAAAAGCCAATAGAAAAAAAATGTTAAGTCCTTATATTACTGCAGGCGATCCATATCCTGAGTTAACAGTAAGTTTAATGCATCAATTGGTTAAATCAGGGGCAGATGTATTGGAGCTGGGAATACCTTTTTCAGACCCTATGGCAGAAGGTCCTGTTATCCAAAGAGCAATGGAACGAGCTTTGGCGCATTCAATTCATTGTGATGACGTATTGAATATGGTTAGGCAATTTCGCAAAACGGATACCGAAACGCCTGTGATTCTTATGGGATATTTAAATCCTATAGAACAATATGGCTATGATCTTTTTGCTCAACAGGCAGTGGAGGCTGGGGCTGATGGAACAATATTAGTTGATTTGCCTCCTGAGGAAGCTGATGGAGTATCGCGAGTTTGGCAAAAACATGGTTTGTACAGTATTTATTTATGTTCGCCAACCACCTCAGCTGAAAGAATGAACTTTATAAATCAGCATGCCAATGGTTATCTGTATTATGTTTCATTGAAGGGAGTGACTGGTTCTGACGCGCTTAAGTTGCCAGAATTAAAAGCTCAATATCTACAACGAAAGGCACAATCAAAATTACCGCTTATGGTTGGGTTTGGAATAAAAACTCCGGAAATGGCTGCACAAGTTGCTGAATTTGCTGATGGGGTCATTGTTGGGGCGGCACTGATAAATGAAATCATTGAAGCCTATGAGGCCAAGAAAGATCCGCTACAAGCAAGCGGGGCTCTATTGAGTTCCATG
>A11
GATAAGACTCTGGAAAAATTAAAAGCCAATAGAAAAAAAATGTTAAGTCCTTATATTACTGCAGGCGATCCATATCCTGAGTTAACAGTAAGTTTAATGCATCAATTGGTTAAATCAGGGGCAGATGTATTGGAGCTGGGAATACCTTTTTCAGACCCTATGGCAGAAGGTCCTGTTATCCAAAGAGCAATGGAACGAGCTTTGGCGCATTCAATTCATTGTGATGACGTATTGAATATGGTTAGGCAATTTCGCAAAACGGATACCGAAACGCCTGTGATTCTTATGGGATATTTAAATCCTATAGAACAATATGGCTATGATCTTTTTGCTCAACAGGCAGTGGAGGCTGGGGCTGATGGAACAATATTAGTTGATTTGCCTCCTGAGGAAGCTGATGGAGTATCGCGAGTTTGGCAAAAACATGGTTTGTACAGTATTTATTTATGTTCGCCAACCACCTCAGCTGAAAGAATGAACTTTATAAATCAGCATGCCAATGGTTATCTGTATTATGTTTCATTGAAGGGAGTGACTGGTTCTGACGCGCTTAAGTTGCCAGAATTAAAAGCTCAATATCTACAACGAAAGGCACAATCAAAATTACCGCTTATGGTTGGGTTTGGAATAAAAACTCCGGAAATGGCTGCACAAGTTGCTGAATTTGCTGATGGGGTCATTGTTGGGGCGGCACTGATAAATGAAATCATTGAAGCCTATGAGGCCAAGAAAGATCCGCTACAAGCAAGCGGGGCTCTATTGAGTTCCATG
>A12
GATAAGACTCTGGAAAAATTAAAAGCCAATAGAAAAAAAATGTTAAGTCCTTATATTACTGCAGGCGATCCATATCCTGAGTTAACAGTAAGTTTAATGCATCAATTGGTTAAATCAGGGGCAGATGTATTGGAGCTGGGAATACCTTTTTCAGACCCTATGGCAGAAGGTCCTGTTATCCAAAGAGCAATGGAACGAGCTTTGGCGCATTCAATTCATTGTGATGACGTATTGAATATGGTTAGGCAATTTCGCAAAACGGATACCGAAACGCCTGTGATTCTTATGGGATATTTAAATCCTATAGAACAATATGGCTATGATCTTTTTGCTCAACAGGCAGTGGAGGCTGGGGCTGATGGAACAATATTAGTTGATTTGCCTCCTGAGGAAGCTGATGGAGTATCGCGAGTTTGGCAAAAACATGGTTTGTACAGTATTTATTTATGTTCGCCAACCACCTCAGCTGAAAGAATGAACTTTATAAATCAGCATGCCAATGGTTATCTGTATTATGTTTCATTGAAGGGAGTGACTGGTTCTGACGCGCTTAAGTTGCCAGAATTAAAAGCTCAATATCTACAACGAAAGGCACAATCAAAATTACCGCTTATGGTTGGGTTTGGAATAAAAACTCCGGAAATGGCTGCACAAGTTGCTGAATTTGCTGATGGGGTCATTGTTGGGGCGGCACTGATAAATGAAATCATTGAAGCCTATGAGGCCAAGAAAGATCCGCTACAAGCAAGCGGGGCTCTATTGAGTTCCATG
>A14
GATAAGACTCTGGAAAAATTAAAAGCCAATAGAAAAAAAATGTTAAGTCCTTATATTACTGCAGGCGATCCATATCCTGAGTTAACAGTAAGTTTAATGCATCAATTGGTTAAATCAGGGGCAGATGTATTGGAGCTGGGAATACCTTTTTCAGACCCTATGGCAGAAGGTCCTGTTATCCAAAGAGCAATGGAACGAGCTTTGGCGCATTCAATTCATTGTGATGACGTATTGAATATGGTTAGGCAATTTCGCAAAACGGATACCGAAACGCCTGTGATTCTTATGGGATATTTAAATCCTATAGAACAATATGGCTATGATCTTTTTGCTCAACAGGCAGTGGAGGCTGGGGCTGATGGAACAATATTAGTTGATTTGCCTCCTGAGGAAGCTGATGGAGTATCGCGAGTTTGGCAAAAACATGGTTTGTACAGTATTTATTTATGTTCGCCAACCACCTCAGCTGAAAGAATGAACTTTATAAATCAGCATGCCAATGGTTATCTGTATTATGTTTCATTGAAGGGAGTGACTGGTTCTGACGCGCTTAAGTTGCCAGAATTAAAAGCTCAATATCTACAACGAAAGGCACAATCAAAATTACCGCTTATGGTTGGGTTTGGAATAAAAACTCCGGAAATGGCTGCACAAGTTGCTGAATTTGCTGATGGGGTCATTGTTGGGGCGGCACTGATAAATGAAATCATTGAAGCCTATGAGGCCAAGAAAGATCCGCTACAAGCAAGCGGGGCTCTATTGAGTTCCATG
>A15
GATAAGACTCTGGAAAAATTAAAAGCCAATAGAAAAAAAATGTTAAGTCCTTATATTACTGCAGGCGATCCATATCCTGAGTTAACAGTAAGTTTAATGCATCAATTGGTTAAATCAGGGGCAGATGTATTGGAGCTGGGAATACCTTTTTCAGACCCTATGGCAGAAGGTCCTGTTATCCAAAGAGCAATGGAACGAGCTTTGGCGCATTCAATTCATTGTGATGACGTATTGAATATGGTTAGGCAATTTCGCAAAACGGATACCGAAACGCCTGTGATTCTTATGGGATATTTAAATCCTATAGAACAATATGGCTATGATCTTTTTGCTCAACAGGCAGTGGAGGCTGGGGCTGATGGAACAATATTAGTTGATTTGCCTCCTGAGGAAGCTGATGGAGTATCGCGAGTTTGGCAAAAACATGGTTTGTACAGTATTTATTTATGTTCGCCAACCACCTCAGCTGAAAGAATGAACTTTATAAATCAGCATGCCAATGGTTATCTGTATTATGTTTCATTGAAGGGAGTGACTGGTTCTGACGCGCTTAAGTTGCCAGAATTAAAAGCTCAATATCTACAACGAAAGGCACAATCAAAATTACCGCTTATGGTTGGGTTTGGAATAAAAACTCCGGAAATGGCTGCACAAGTTGCTGAATTTGCTGATGGGGTCATTGTTGGGGCGGCACTGATAAATGAAATCATTGAAGCCTATGAGGCCAAGAAAGATCCGCTACAAGCAAGCGGGGCTCTATTGAGTTCCATG
>A16
GATAAGACTCTGGAAAAATTAAAAGCCAATAGAAAAAAAATGTTAAGTCCTTATATTACTGCAGGCGATCCATATCCTGAGTTAACAGTAAGTTTAATGCATCAATTGGTTAAATCAGGGGCAGATGTATTGGAGCTGGGAATACCTTTTTCAGACCCTATGGCAGAAGGTCCTGTTATCCAAAGAGCAATGGAACGAGCTTTGGCGCATTCAATTCATTGTGATGACGTATTGAATATGGTTAGGCAATTTCGCAAAACGGATACCGAAACGCCTGTGATTCTTATGGGATATTTAAATCCTATAGAACAATATGGCTATGATCTTTTTGCTCAACAGGCAGTGGAGGCTGGGGCTGATGGAACAATATTAGTTGATTTGCCTCCTGAGGAAGCTGATGGAGTATCGCGAGTTTGGCAAAAACATGGTTTGTACAGTATTTATTTATGTTCGCCAACCACCTCAGCTGAAAGAATGAACTTTATAAATCAGCATGCCAATGGTTATCTGTATTATGTTTCATTGAAGGGAGTGACTGGTTCTGACGCGCTTAAGTTGCCAGAATTAAAAGCTCAATATCTACAACGAAAGGCACAATCAAAATTACCGCTTATGGTTGGGTTTGGAATAAAAACTCCGGAAATGGCTGCACAAGTTGCTGAATTTGCTGATGGGGTCATTGTTGGGGCGGCACTGATAAATGAAATCATTGAAGCCTATGAGGCCAAGAAAGATCCGCTACAAGCAAGCGGGGCTCTATTGAGTTCCATG
>A17
GATAAGACTCTGGAAAAATTAAAAGCCAATAGAAAAAAAATGTTAAGTCCTTATATTACTGCAGGCGATCCATATCCTGAGTTAACAGTAAGTTTAATGCATCAATTGGTTAAATCAGGGGCAGATGTATTGGAGCTGGGAATACCTTTTTCAGACCCTATGGCAGAAGGTCCTGTTATCCAAAGAGCAATGGAACGAGCTTTGGCGCATTCAATTCATTGTGATGACGTATTGAATATGGTTAGGCAATTTCGCAAAACGGATACCGAAACGCCTGTGATTCTTATGGGATATTTAAATCCTATAGAACAATATGGCTATGATCTTTTTGCTCAACAGGCAGTGGAGGCTGGGGCTGATGGAACAATATTAGTTGATTTGCCTCCTGAGGAAGCTGATGGAGTATCGCGAGTTTGGCAAAAACATGGTTTGTACAGTATTTATTTATGTTCGCCAACCACCTCAGCTGAAAGAATGAACTTTATAAATCAGCATGCCAATGGTTATCTGTATTATGTTTCATTGAAGGGAGTGACTGGTTCTGACGCGCTTAAGTTGCCAGAATTAAAAGCTCAATATCTACAACGAAAGGCACAATCAAAATTACCGCTTATGGTTGGGTTTGGAATAAAAACTCCGGAAATGGCTGCACAAGTTGCTGAATTTGCTGATGGGGTCATTGTTGGGGCGGCACTGATAAATGAAATCATTGAAGCCTATGAGGCCAAGAAAGATCCGCTACAAGCAAGCGGGGCTCTATTGAGTTCCATG
>A18
GATAAGACTCTGGAAAAATTAAAAGCCAATAGAAAAAAAATGTTAAGTCCTTATATTACTGCAGGCGATCCATATCCTGAGTTAACAGTAAGTTTAATGCATCAATTGGTTAAATCAGGGGCAGATGTATTGGAGCTGGGAATACCTTTTTCAGACCCTATGGCAGAAGGTCCTGTTATCCAAAGAGCAATGGAACGAGCTTTGGCGCATTCAATTCATTGTGATGACGTATTGAATATGGTTAGGCAATTTCGCAAAACGGATACCGAAACGCCTGTGATTCTTATGGGATATTTAAATCCTATAGAACAATATGGCTATGATCTTTTTGCTCAACAGGCAGTGGAGGCTGGGGCTGATGGAACAATATTAGTTGATTTGCCTCCTGAGGAAGCTGATGGAGTATCGCGAGTTTGGCAAAAACATGGTTTGTACAGTATTTATTTATGTTCGCCAACCACCTCAGCTGAAAGAATGAACTTTATAAATCAGCATGCCAATGGTTATCTGTATTATGTTTCATTGAAGGGAGTGACTGGTTCTGACGCGCTTAAGTTGCCAGAATTAAAAGCTCAATATCTACAACGAAAGGCACAATCAAAATTACCGCTTATGGTTGGGTTTGGAATAAAAACTCCGGAAATGGCTGCACAAGTTGCTGAATTTGCTGATGGGGTCATTGTTGGGGCGGCACTGATAAATGAAATCATTGAAGCCTATGAGGCCAAGAAAGATCCGCTACAAGCAAGCGGGGCTCTATTGAGTTCCATG
>A19
GATAAGACTCTGGAAAAATTAAAAGCCAATAGAAAAAAAATGTTAAGTCCTTATATTACTGCAGGCGATCCATATCCTGAGTTAACAGTAAGTTTAATGCATCAATTGGTTAAATCAGGGGCAGATGTATTGGAGCTGGGAATACCTTTTTCAGACCCTATGGCAGAAGGTCCTGTTATCCAAAGAGCAATGGAACGAGCTTTGGCGCATTCAATTCATTGTGATGACGTATTGAATATGGTTAGGCAATTTCGCAAAACGGATACCGAAACGCCTGTGATTCTTATGGGATATTTAAATCCTATAGAACAATATGGCTATGATCTTTTTGCTCAACAGGCAGTGGAGGCTGGGGCTGATGGAACAATATTAGTTGATTTGCCTCCTGAGGAAGCTGATGGAGTATCGCGAGTTTGGCAAAAACATGGTTTGTACAGTATTTATTTATGTTCGCCAACCACCTCAGCTGAAAGAATGAACTTTATAAATCAGCATGCCAATGGTTATCTGTATTATGTTTCATTGAAGGGAGTGACTGGTTCTGACGCGCTTAAGTTGCCAGAATTAAAAGCTCAATATCTACAACGAAAGGCACAATCAAAATTACCGCTTATGGTTGGGTTTGGAATAAAAACTCCGGAAATGGCTGCACAAGTTGCTGAATTTGCTGATGGGGTCATTGTTGGGGCGGCACTGATAAATGAAATCATTGAAGCCTATGAGGCCAAGAAAGATCCGCTACAAGCAAGCGGGGCTCTATTGAGTTCCATG
>A20
GATAAGACTCTGGAAAAATTAAAAGCCAATAGAAAAAAAATGTTAAGTCCTTATATTACTGCAGGCGATCCATATCCTGAGTTAACAGTAAGTTTAATGCATCAATTGGTTAAATCAGGGGCAGATGTATTGGAGCTGGGAATACCTTTTTCAGACCCTATGGCAGAAGGTCCTGTTATCCAAAGAGCAATGGAACGAGCTTTGGCGCATTCAATTCATTGTGATGACGTATTGAATATGGTTAGGCAATTTCGCAAAACGGATACCGAAACGCCTGTGATTCTTATGGGATATTTAAATCCTATAGAACAATATGGCTATGATCTTTTTGCTCAACAGGCAGTGGAGGCTGGGGCTGATGGAACAATATTAGTTGATTTGCCTCCTGAGGAAGCTGATGGAGTATCGCGAGTTTGGCAAAAACATGGTTTGTACAGTATTTATTTATGTTCGCCAACCACCTCAGCTGAAAGAATGAACTTTATAAATCAGCATGCCAATGGTTATCTGTATTATGTTTCATTGAAGGGAGTGACTGGTTCTGACGCGCTTAAGTTGCCAGAATTAAAAGCTCAATATCTACAACGAAAGGCACAATCAAAATTACCGCTTATGGTTGGGTTTGGAATAAAAACTCCGGAAATGGCTGCACAAGTTGCTGAATTTGCTGATGGGGTCATTGTTGGGGCGGCACTGATAAATGAAATCATTGAAGCCTATGAGGCCAAGAAAGATCCGCTACAAGCAAGCGGGGCTCTATTGAGTTCCATG
>A21
GATAAGACTCTGGAAAAATTAAAAGCCAATAGAAAAAAAATGTTAAGTCCTTATATTACTGCAGGCGATCCATATCCTGAGTTAACAGTAAGTTTAATGCATCAATTGGTTAAATCAGGGGCAGATGTATTGGAGCTGGGAATACCTTTTTCAGACCCTATGGCAGAAGGTCCTGTTATCCAAAGAGCAATGGAACGAGCTTTGGCGCATTCAATTCATTGTGATGACGTATTGAATATGGTTAGGCAATTTCGCAAAACGGATACCGAAACGCCTGTGATTCTTATGGGATATTTAAATCCTATAGAACAATATGGCTATGATCTTTTTGCTCAACAGGCAGTGGAGGCTGGGGCTGATGGAACAATATTAGTTGATTTGCCTCCTGAGGAAGCTGATGGAGTATCGCGAGTTTGGCAAAAACATGGTTTGTACAGTATTTATTTATGTTCGCCAACCACCTCAGCTGAAAGAATGAACTTTATAAATCAGCATGCCAATGGTTATCTGTATTATGTTTCATTGAAGGGAGTGACTGGTTCTGACGCGCTTAAGTTGCCAGAATTAAAAGCTCAATATCTACAACGAAAGGCACAATCAAAATTACCGCTTATGGTTGGGTTTGGAATAAAAACTCCGGAAATGGCTGCACAAGTTGCTGAATTTGCTGATGGGGTCATTGTTGGGGCGGCACTGATAAATGAAATCATTGAAGCCTATGAGGCCAAGAAAGATCCGCTACAAGCAAGCGGGGCTCTATTGAGTTCCATG
>A22
GATAAGACTCTGGAAAAATTAAAAGCCAATAGAAAAAAAATGTTAAGTCCTTATATTACTGCAGGCGATCCATATCCTGAGTTAACAGTAAGTTTAATGCATCAATTGGTTAAATCAGGGGCAGATGTATTGGAGCTGGGAATACCTTTTTCAGACCCTATGGCAGAAGGTCCTGTTATCCAAAGAGCAATGGAACGAGCTTTGGCGCATTCAATTCATTGTGATGACGTATTGAATATGGTTAGGCAATTTCGCAAAACGGATACCGAAACGCCTGTGATTCTTATGGGATATTTAAATCCTATAGAACAATATGGCTATGATCTTTTTGCTCAACAGGCAGTGGAGGCTGGGGCTGATGGAACAATATTAGTTGATTTGCCTCCTGAGGAAGCTGATGGAGTATCGCGAGTTTGGCAAAAACATGGTTTGTACAGTATTTATTTATGTTCGCCAACCACCTCAGCTGAAAGAATGAACTTTATAAATCAGCATGCCAATGGTTATCTGTATTATGTTTCATTGAAGGGAGTGACTGGTTCTGACGCGCTTAAGTTGCCAGAATTAAAAGCTCAATATCTACAACGAAAGGCACAATCAAAATTACCGCTTATGGTTGGGTTTGGAATAAAAACTCCGGAAATGGCTGCACAAGTTGCTGAATTTGCTGATGGGGTCATTGTTGGGGCGGCACTGATAAATGAAATCATTGAAGCCTATGAGGCCAAGAAAGATCCGCTACAAGCAAGCGGGGCTCTATTGAGTTCCATG
>A23
GATAAGACTCTGGAAAAATTAAAAGCCAATAGAAAAAAAATGTTAAGTCCTTATATTACTGCAGGCGATCCATATCCTGAGTTAACAGTAAGTTTAATGCATCAATTGGTTAAATCAGGGGCAGATGTATTGGAGCTGGGAATACCTTTTTCAGACCCTATGGCAGAAGGTCCTGTTATCCAAAGAGCAATGGAACGAGCTTTGGCGCATTCAATTCATTGTGATGACGTATTGAATATGGTTAGGCAATTTCGCAAAACGGATACCGAAACGCCTGTGATTCTTATGGGATATTTAAATCCTATAGAACAATATGGCTATGATCTTTTTGCTCAACAGGCAGTGGAGGCTGGGGCTGATGGAACAATATTAGTTGATTTGCCTCCTGAGGAAGCTGATGGAGTATCGCGAGTTTGGCAAAAACATGGTTTGTACAGTATTTATTTATGTTCGCCAACCACCTCAGCTGAAAGAATGAACTTTATAAATCAGCATGCCAATGGTTATCTGTATTATGTTTCATTGAAGGGAGTGACTGGTTCTGACGCGCTTAAGTTGCCAGAATTAAAAGCTCAATATCTACAACGAAAGGCACAATCAAAATTACCGCTTATGGTTGGGTTTGGAATAAAAACTCCGGAAATGGCTGCACAAGTTGCTGAATTTGCTGATGGGGTCATTGTTGGGGCGGCACTGATAAATGAAATCATTGAAGCCTATGAGGCCAAGAAAGATCCGCTACAAGCAAGCGGGGCTCTATTGAGTTCCATG
>A24
GATAAGACTCTGGAAAAATTAAAAGCCAATAGAAAAAAAATGTTAAGTCCTTATATTACTGCAGGCGATCCATATCCTGAGTTAACAGTAAGTTTAATGCATCAATTGGTTAAATCAGGGGCAGATGTATTGGAGCTGGGAATACCTTTTTCAGACCCTATGGCAGAAGGTCCTGTTATCCAAAGAGCAATGGAACGAGCTTTGGCGCATTCAATTCATTGTGATGACGTATTGAATATGGTTAGGCAATTTCGCAAAACGGATACCGAAACGCCTGTGATTCTTATGGGATATTTAAATCCTATAGAACAATATGGCTATGATCTTTTTGCTCAACAGGCAGTGGAGGCTGGGGCTGATGGAACAATATTAGTTGATTTGCCTCCTGAGGAAGCTGATGGAGTATCGCGAGTTTGGCAAAAACATGGTTTGTACAGTATTTATTTATGTTCGCCAACCACCTCAGCTGAAAGAATGAACTTTATAAATCAGCATGCCAATGGTTATCTGTATTATGTTTCATTGAAGGGAGTGACTGGTTCTGACGCGCTTAAGTTGCCAGAATTAAAAGCTCAATATCTACAACGAAAGGCACAATCAAAATTACCGCTTATGGTTGGGTTTGGAATAAAAACTCCGGAAATGGCTGCACAAGTTGCTGAATTTGCTGATGGGGTCATTGTTGGGGCGGCACTGATAAATGAAATCATTGAAGCCTATGAGGCCAAGAAAGATCCGCTACAAGCAAGCGGGGCTCTATTGAGTTCCATG
>A25
GATAAGACTCTGGAAAAATTAAAAGCCAATAGAAAAAAAATGTTAAGTCCTTATATTACTGCAGGCGATCCATATCCTGAGTTAACAGTAAGTTTAATGCATCAATTGGTTAAATCAGGGGCAGATGTATTGGAGCTGGGAATACCCTTTTCTGACCCTATGGCAGAAGGTCCTGTTATCCAAAGAGCAATGGAACGAGCTTTGGCCCATTCAATTCATTGTGATGACGTATTGAATATGGTTAGGCAATTTCGCAAAATGGATACCGAAACGCCTGTGATTCTTATGGGATATTTAAATCCTATAGAACAATATGGCTATGATCTTTTTGCCCAACAGGCAGTGGAGGCTGGGGTTGATGGAACAATATTAGTTGATTTGCCTCCTGAGGAAGCTGATGGAGTATCGCGAGTTTGGCAAAAACATGGTTTGTACAGTATTTATTTATGTTCGCCAACAACCTCAGCTGAAAGAATGAACTTTATAAATCAGCATGCCAATGGTTATCTGTATTATGTTTCATTGAAGGGAGTGACTGGTTCTGATGCGCTTAAGTTGCCAGAATTAAAAGCTCAATATCTACAACGAAAGGCACAATCAAAATTACCGCTTATGGTTGGGTTTGGAATAAAAACTCCGGAAATGGCTGCACAAGTTGCTGAATTTGCTGATGGGGTCATTGTTGGGGCGGCACTGATAAATGAAATCATTGAAGCCTATGAGGCCAAGAAAGATCCGCTGCAAGCAAGCGGGGCTCTATTGAGTTCCATG
>A26
GATAAGACTCTGGAAAAATTAAAAGCCAATAGAAAAAAAATGTTAAGTCCTTATATTACTGCAGGCGATCCATATCCTGAGTTAACAGTAAGTTTAATGCATCAATTGGTTAAATCAGGGGCAGATGTATTGGAGCTGGGAATACCCTTTTCTGACCCTATGGCAGAAGGTCCTGTTATCCAAAGAGCAATGGAACGAGCTTTGGCCCATTCAATTCATTGTGATGACGTATTGAATATGGTTAGGCAATTTCGCAAAATGGATACCGAAACGCCTGTGATTCTTATGGGATATTTAAATCCTATAGAACAATATGGCTATGATCTTTTTGCCCAACAGGCAGTGGAGGCTGGGGTTGATGGAACAATATTAGTTGATTTGCCTCCTGAGGAAGCTGATGGAGTATCGCGAGTTTGGCAAAAACATGGTTTGTACAGTATTTATTTATGTTCGCCAACAACCTCAGCTGAAAGAATGAACTTTATAAATCAGCATGCCAATGGTTATCTGTATTATGTTTCATTGAAGGGAGTGACTGGTTCTGATGCGCTTAAGTTGCCAGAATTAAAAGCTCAATATCTACAACGAAAGGCACAATCAAAATTACCGCTTATGGTTGGGTTTGGAATAAAAACTCCGGAAATGGCTGCACAAGTTGCTGAATTTGCTGATGGGGTCATTGTTGGGGCGGCACTGATAAATGAAATCATTGAAGCCTATGAGGCCAAGAAAGATCCGCTGCAAGCAAGCGGGGCTCTATTGAGTTCCATG
>A27
GATAAGACTCTGGAAAAATTAAAAGCCAATAGAAAAAAAATGTTAAGTCCTTATATTACTGCAGGCGATCCATATCCTGAGTTAACAGTAAGTTTAATGCATCAATTGGTTAAATCAGGGGCAGATGTATTGGAGCTGGGAATACCTTTTTCAGACCCTATGGCAGAAGGTCCTGTTATCCAAAGAGCAATGGAACGAGCTTTGGCGCATTCAATTCATTGTGATGACGTATTGAATATGGTTAGGCAATTTCGCAAAACGGATACCGAAACGCCTGTGATTCTTATGGGATATTTAAATCCTATAGAACAATATGGCTATGATCTTTTTGCTCAACAGGCAGTGGAGGCTGGGGCTGATGGAACAATATTAGTTGATTTGCCTCCTGAGGAAGCTGATGGAGTATCGCGAGTTTGGCAAAAACATGGTTTGTACAGTATTTATTTATGTTCGCCAACCACCTCAGCTGAAAGAATGAACTTTATAAATCAGCATGCCAATGGTTATCTGTATTATGTTTCATTGAAGGGAGTGACTGGTTCTGACGCGCTTAAGTTGCCAGAATTAAAAGCTCAATATCTACAACGAAAGGCACAATCAAAATTACCGCTTATGGTTGGGTTTGGAATAAAAACTCCGGAAATGGCTGCACAAGTTGCTGAATTTGCTGATGGGGTCATTGTTGGGGCGGCACTGATAAATGAAATCATTGAAGCCTATGAGGCCAAGAAAGATCCGCTACAAGCAAGCGGGGCTCTATTGAGTTCCATG
>A28
GATAAGACTCTGGAAAAATTAAAAGCCAATAGAAAAAAAATGTTAAGTCCTTATATTACTGCAGGCGATCCATATCCTGAGTTAACAGTAAGTTTAATGCATCAATTGGTTAAATCAGGGGCAGATGTATTGGAGCTGGGAATACCTTTTTCAGACCCTATGGCAGAAGGTCCTGTTATCCAAAGAGCAATGGAACGAGCTTTGGCGCATTCAATTCATTGTGATGACGTATTGAATATGGTTAGGCAATTTCGCAAAACGGATACCGAAACGCCTGTGATTCTTATGGGATATTTAAATCCTATAGAACAATATGGCTATGATCTTTTTGCTCAACAGGCAGTGGAGGCTGGGGCTGATGGAACAATATTAGTTGATTTGCCTCCTGAGGAAGCTGATGGAGTATCGCGAGTTTGGCAAAAACATGGTTTGTACAGTATTTATTTATGTTCGCCAACCACCTCAGCTGAAAGAATGAACTTTATAAATCAGCATGCCAATGGTTATCTGTATTATGTTTCATTGAAGGGAGTGACTGGTTCTGACGCGCTTAAGTTGCCAGAATTAAAAGCTCAATATCTACAACGAAAGGCACAATCAAAATTACCGCTTATGGTTGGGTTTGGAATAAAAACTCCGGAAATGGCTGCACAAGTTGCTGAATTTGCTGATGGGGTCATTGTTGGGGCGGCACTGATAAATGAAATCATTGAAGCCTATGAGGCCAAGAAAGATCCGCTACAAGCAAGCGGGGCTCTATTGAGTTCCATG
>A29
GATAAGACTCTGGAAAAATTAAAAGCCAATAGAAAAAAAATGTTAAGTCCTTATATTACTGCAGGCGATCCATATCCTGAGTTAACAGTAAGTTTAATGCATCAATTGGTTAAATCAGGGGCAGATGTATTGGAGCTGGGAATACCTTTTTCAGACCCTATGGCAGAAGGTCCTGTTATCCAAAGAGCAATGGAACGAGCTTTGGCGCATTCAATTCATTGTGATGACGTATTGAATATGGTTAGGCAATTTCGCAAAACGGATACCGAAACGCCTGTGATTCTTATGGGATATTTAAATCCTATAGAACAATATGGCTATGATCTTTTTGCTCAACAGGCAGTGGAGGCTGGGGCTGATGGAACAATATTAGTTGATTTGCCTCCTGAGGAAGCTGATGGAGTATCGCGAGTTTGGCAAAAACATGGTTTGTACAGTATTTATTTATGTTCGCCAACCACCTCAGCTGAAAGAATGAACTTTATAAATCAGCATGCCAATGGTTATCTGTATTATGTTTCATTGAAGGGAGTGACTGGTTCTGACGCGCTTAAGTTGCCAGAATTAAAAGCTCAATATCTACAACGAAAGGCACAATCAAAATTACCGCTTATGGTTGGGTTTGGAATAAAAACTCCGGAAATGGCTGCACAAGTTGCTGAATTTGCTGATGGGGTCATTGTTGGGGCGGCACTGATAAATGAAATCATTGAAGCCTATGAGGCCAAGAAAGATCCGCTACAAGCAAGCGGGGCTCTATTGAGTTCCATG
>A30
GATAAGACTCTGGAAAAATTAAAAGCCAATAGAAAAAAAATGTTAAGTCCTTATATTACTGCAGGCGATCCATATCCTGAGTTAACAGTAAGTTTAATGCATCAATTGGTTAAATCAGGGGCAGATGTATTGGAGCTGGGAATACCTTTTTCAGACCCTATGGCAGAAGGTCCTGTTATCCAAAGAGCAATGGAACGAGCTTTGGCGCATTCAATTCATTGTGATGACGTATTGAATATGGTTAGGCAATTTCGCAAAACGGATACCGAAACGCCTGTGATTCTTATGGGATATTTAAATCCTATAGAACAATATGGCTATGATCTTTTTGCTCAACAGGCAGTGGAGGCTGGGGCTGATGGAACAATATTAGTTGATTTGCCTCCTGAGGAAGCTGATGGAGTATCGCGAGTTTGGCAAAAACATGGTTTGTACAGTATTTATTTATGTTCGCCAACCACCTCAGCTGAAAGAATGAACTTTATAAATCAGCATGCCAATGGTTATCTGTATTATGTTTCATTGAAGGGAGTGACTGGTTCTGACGCGCTTAAGTTGCCAGAATTAAAAGCTCAATATCTACAACGAAAGGCACAATCAAAATTACCGCTTATGGTTGGGTTTGGAATAAAAACTCCGGAAATGGCTGCACAAGTTGCTGAATTTGCTGATGGGGTCATTGTTGGGGCGGCACTGATAAATGAAATCATTGAAGCCTATGAGGCCAAGAAAGATCCGCTACAAGCAAGCGGGGCTCTATTGAGTTCCATG
>A31
GATAAGACTCTGGAAAAATTAAAAGCCAATAGAAAAAAAATGTTAAGTCCTTATATTACTGCAGGCGATCCATATCCTGAGTTAACAGTAAGTTTAATGCATCAATTGGTTAAATCAGGGGCAGATGTATTGGAGCTGGGAATACCTTTTTCAGACCCTATGGCAGAAGGTCCTGTTATCCAAAGAGCAATGGAACGAGCTTTGGCGCATTCAATTCATTGTGATGACGTATTGAATATGGTTAGGCAATTTCGCAAAACGGATACCGAAACGCCTGTGATTCTTATGGGATATTTAAATCCTATAGAACAATATGGCTATGATCTTTTTGCTCAACAGGCAGTGGAGGCTGGGGCTGATGGAACAATATTAGTTGATTTGCCTCCTGAGGAAGCTGATGGAGTATCGCGAGTTTGGCAAAAACATGGTTTGTACAGTATTTATTTATGTTCGCCAACCACCTCAGCTGAAAGAATGAACTTTATAAATCAGCATGCCAATGGTTATCTGTATTATGTTTCATTGAAGGGAGTGACTGGTTCTGACGCGCTTAAGTTGCCAGAATTAAAAGCTCAATATCTACAACGAAAGGCACAATCAAAATTACCGCTTATGGTTGGGTTTGGAATAAAAACTCCGGAAATGGCTGCACAAGTTGCTGAATTTGCTGATGGGGTCATTGTTGGGGCGGCACTGATAAATGAAATCATTGAAGCCTATGAGGCCAAGAAAGATCCGCTACAAGCAAGCGGGGCTCTATTGAGTTCCATG
>A32
GATAAGACTCTGGAAAAATTAAAAGCCAATAGAAAAAAAATGTTAAGTCCTTATATTACTGCAGGCGATCCATATCCTGAGTTAACAGTAAGTTTAATGCATCAATTGGTTAAATCAGGGGCAGATGTATTGGAGCTGGGAATACCTTTTTCAGACCCTATGGCAGAAGGTCCTGTTATCCAAAGAGCAATGGAACGAGCTTTGGCGCATTCAATTCATTGTGATGACGTATTGAATATGGTTAGGCAATTTCGCAAAACGGATACCGAAACGCCTGTGATTCTTATGGGATATTTAAATCCTATAGAACAATATGGCTATGATCTTTTTGCTCAACAGGCAGTGGAGGCTGGGGCTGATGGAACAATATTAGTTGATTTGCCTCCTGAGGAAGCTGATGGAGTATCGCGAGTTTGGCAAAAACATGGTTTGTACAGTATTTATTTATGTTCGCCAACCACCTCAGCTGAAAGAATGAACTTTATAAATCAGCATGCCAATGGTTATCTGTATTATGTTTCATTGAAGGGAGTGACTGGTTCTGACGCGCTTAAGTTGCCAGAATTAAAAGCTCAATATCTACAACGAAAGGCACAATCAAAATTACCGCTTATGGTTGGGTTTGGAATAAAAACTCCGGAAATGGCTGCACAAGTTGCTGAATTTGCTGATGGGGTCATTGTTGGGGCGGCACTGATAAATGAAATCATTGAAGCCTATGAGGCCAAGAAAGATCCGCTACAAGCAAGCGGGGCTCTATTGAGTTCCATG
>A33
GATAAGACTCTGGAAAAATTAAAAGCCAATAGAAAAAAAATGTTAAGTCCTTATATTACTGCAGGCGATCCATATCCTGAGTTAACAGTAAGTTTAATGCATCAATTGGTTAAATCAGGGGCAGATGTATTGGAGCTGGGAATACCTTTTTCAGACCCTATGGCAGAAGGTCCTGTTATCCAAAGAGCAATGGAACGAGCTTTGGCGCATTCAATTCATTGTGATGACGTATTGAATATGGTTAGGCAATTTCGCAAAACGGATACCGAAACGCCTGTGATTCTTATGGGATATTTAAATCCTATAGAACAATATGGCTATGATCTTTTTGCTCAACAGGCAGTGGAGGCTGGGGCTGATGGAACAATATTAGTTGATTTGCCTCCTGAGGAAGCTGATGGAGTATCGCGAGTTTGGCAAAAACATGGTTTGTACAGTATTTATTTATGTTCGCCAACCACCTCAGCTGAAAGAATGAACTTTATAAATCAGCATGCCAATGGTTATCTGTATTATGTTTCATTGAAGGGAGTGACTGGTTCTGACGCGCTTAAGTTGCCAGAATTAAAAGCTCAATATCTACAACGAAAGGCACAATCAAAATTACCGCTTATGGTTGGGTTTGGAATAAAAACTCCGGAAATGGCTGCACAAGTTGCTGAATTTGCTGATGGGGTCATTGTTGGGGCGGCACTGATAAATGAAATCATTGAAGCCTATGAGGCCAAGAAAGATCCGCTACAAGCAAGCGGGGCTCTATTGAGTTCCATG
>A171
GATAAGACTCTGGAAAAATTAAAAGCCAATAGAAAAAAAATGTTAAGTCCTTATATTACTGCAGGCGATCCATATCCTGAGTTAACAGTAAGTTTAATGCATCAATTGGTTAAATCAGGGGCAGATGTATTGGAGCTGGGAATACCTTTTTCAGACCCTATGGCAGAAGGTCCTGTTATCCAAAGAGCAATGGAACGAGCTTTGGCGCATTCAATTCATTGTGATGACGTATTGAATATGGTTAGGCAATTTCGCAAAACGGATACCGAAACGCCTGTGATTCTTATGGGATATTTAAATCCTATAGAACAATATGGCTATGATCTTTTTGCTCAACAGGCAGTGGAGGCTGGGGCTGATGGAACAATATTAGTTGATTTGCCTCCTGAGGAAGCTGATGGAGTATCGCGAGTTTGGCAAAAACATGGTTTGTACAGTATTTATTTATGTTCGCCAACCACCTCAGCTGAAAGAATGAACTTTATAAATCAGCATGCCAATGGTTATCTGTATTATGTTTCATTGAAGGGAGTGACTGGTTCTGACGCGCTTAAGTTGCCAGAATTAAAAGCTCAATATCTACAACGAAAGGCACAATCAAAATTACCGCTTATGGTTGGGTTTGGAATAAAAACTCCGGAAATGGCTGCACAAGTTGCTGAATTTGCTGATGGGGTCATTGTTGGGGCGGCACTGATAAATGAAATCATTGAAGCCTATGAGGCCAAGAAAGATCCGCTACAAGCAAGCGGGGCTCTATTGAGTTCCATG
>A172
GATAAGACTCTGGAAAAATTAAAAGCCAATAGAAAAAAAATGTTAAGTCCTTATATTACTGCAGGCGATCCATATCCTGAGTTAACAGTAAGTTTAATGCATCAATTGGTTAAATCAGGGGCAGATGTATTGGAGCTGGGAATACCTTTTTCAGACCCTATGGCAGAAGGTCCTGTTATCCAAAGAGCAATGGAACGAGCTTTGGCGCATTCAATTCATTGTGATGACGTATTGAATATGGTTAGGCAATTTCGCAAAACGGATACCGAAACGCCTGTGATTCTTATGGGATATTTAAATCCTATAGAACAATATGGCTATGATCTTTTTGCTCAACAGGCAGTGGAGGCTGGGGCTGATGGAACAATATTAGTTGATTTGCCTCCTGAGGAAGCTGATGGAGTATCGCGAGTTTGGCAAAAACATGGTTTGTACAGTATTTATTTATGTTCGCCAACCACCTCAGCTGAAAGAATGAACTTTATAAATCAGCATGCCAATGGTTATCTGTATTATGTTTCATTGAAGGGAGTGACTGGTTCTGACGCGCTTAAGTTGCCAGAATTAAAAGCTCAATATCTACAACGAAAGGCACAATCAAAATTACCGCTTATGGTTGGGTTTGGAATAAAAACTCCGGAAATGGCTGCACAAGTTGCTGAATTTGCTGATGGGGTCATTGTTGGGGCGGCACTGATAAATGAAATCATTGAAGCCTATGAGGCCAAGAAAGATCCGCTACAAGCAAGCGGGGCTCTATTGAGTTCCATG
>A173
GATAAGACTCTGGAAAAATTAAAAGCCAATAGAAAAAAAATGTTAAGTCCTTATATTACTGCAGGCGATCCATATCCTGAGTTAACAGTAAGTTTAATGCATCAATTGGTTAAATCAGGGGCAGATGTATTGGAGCTGGGAATACCTTTTTCAGACCCTATGGCAGAAGGTCCTGTTATCCAAAGAGCAATGGAACGAGCTTTGGCGCATTCAATTCATTGTGATGACGTATTGAATATGGTTAGGCAATTTCGCAAAACGGATACCGAAACGCCTGTGATTCTTATGGGATATTTAAATCCTATAGAACAATATGGCTATGATCTTTTTGCTCAACAGGCAGTGGAGGCTGGGGCTGATGGAACAATATTAGTTGATTTGCCTCCTGAGGAAGCTGATGGAGTATCGCGAGTTTGGCAAAAACATGGTTTGTACAGTATTTATTTATGTTCGCCAACCACCTCAGCTGAAAGAATGAACTTTATAAATCAGCATGCCAATGGTTATCTGTATTATGTTTCATTGAAGGGAGTGACTGGTTCTGACGCGCTTAAGTTGCCAGAATTAAAAGCTCAATATCTACAACGAAAGGCACAATCAAAATTACCGCTTATGGTTGGGTTTGGAATAAAAACTCCGGAAATGGCTGCACAAGTTGCTGAATTTGCTGATGGGGTCATTGTTGGGGCGGCACTGATAAATGAAATCATTGAAGCCTATGAGGCCAAGAAAGATCCGCTACAAGCAAGCGGGGCTCTATTGAGTTCCATG
>A174
GATAAGACTCTGGAAAAATTAAAAGCCAATAGAAAAAAAATGTTAAGTCCTTATATTACTGCAGGCGATCCATATCCTGAGTTAACAGTAAGTTTAATGCATCAATTGGTTAAATCAGGGGCAGATGTATTGGAGCTGGGAATACCTTTTTCAGACCCTATGGCAGAAGGTCCTGTTATCCAAAGAGCAATGGAACGAGCTTTGGCGCATTCAATTCATTGTGATGACGTATTGAATATGGTTAGGCAATTTCGCAAAACGGATACCGAAACGCCTGTGATTCTTATGGGATATTTAAATCCTATAGAACAATATGGCTATGATCTTTTTGCTCAACAGGCAGTGGAGGCTGGGGCTGATGGAACAATATTAGTTGATTTGCCTCCTGAGGAAGCTGATGGAGTATCGCGAGTTTGGCAAAAACATGGTTTGTACAGTATTTATTTATGTTCGCCAACCACCTCAGCTGAAAGAATGAACTTTATAAATCAGCATGCCAATGGTTATCTGTATTATGTTTCATTGAAGGGAGTGACTGGTTCTGACGCGCTTAAGTTGCCAGAATTAAAAGCTCAATATCTACAACGAAAGGCACAATCAAAATTACCGCTTATGGTTGGGTTTGGAATAAAAACTCCGGAAATGGCTGCACAAGTTGCTGAATTTGCTGATGGGGTCATTGTTGGGGCGGCACTGATAAATGAAATCATTGAAGCCTATGAGGCCAAGAAAGATCCGCTACAAGCAAGCGGGGCTCTATTGAGTTCCATG
>A175
GATAAGACTCTGGAAAAATTAAAAGCCAATAGAAAAAAAATGTTAAGTCCTTATATTACTGCAGGCGATCCATATCCTGAGTTAACAGTAAGTTTAATGCATCAATTGGTTAAATCAGGGGCAGATGTATTGGAGCTGGGAATACCTTTTTCAGACCCTATGGCAGAAGGTCCTGTTATCCAAAGAGCAATGGAACGAGCTTTGGCGCATTCAATTCATTGTGATGACGTATTGAATATGGTTAGGCAATTTCGCAAAACGGATACCGAAACGCCTGTGATTCTTATGGGATATTTAAATCCTATAGAACAATATGGCTATGATCTTTTTGCTCAACAGGCAGTGGAGGCTGGGGCTGATGGAACAATATTAGTTGATTTGCCTCCTGAGGAAGCTGATGGAGTATCGCGAGTTTGGCAAAAACATGGTTTGTACAGTATTTATTTATGTTCGCCAACCACCTCAGCTGAAAGAATGAACTTTATAAATCAGCATGCCAATGGTTATCTGTATTATGTTTCATTGAAGGGAGTGACTGGTTCTGACGCGCTTAAGTTGCCAGAATTAAAAGCTCAATATCTACAACGAAAGGCACAATCAAAATTACCGCTTATGGTTGGGTTTGGAATAAAAACTCCGGAAATGGCTGCACAAGTTGCTGAATTTGCTGATGGGGTCATTGTTGGGGCGGCACTGATAAATGAAATCATTGAAGCCTATGAGGCCAAGAAAGATCCGCTACAAGCAAGCGGGGCTCTATTGAGTTCCATG
>A176
GATAAGACTCTGGAAAAATTAAAAGCCAATAGAAAAAAAATGTTAAGTCCTTATATTACTGCAGGCGATCCATATCCTGAGTTAACAGTAAGTTTAATGCATCAATTGGTTAAATCAGGGGCAGATGTATTGGAGCTGGGAATACCTTTTTCAGACCCTATGGCAGAAGGTCCTGTTATCCAAAGAGCAATGGAACGAGCTTTGGCGCATTCAATTCATTGTGATGACGTATTGAATATGGTTAGGCAATTTCGCAAAACGGATACCGAAACGCCTGTGATTCTTATGGGATATTTAAATCCTATAGAACAATATGGCTATGATCTTTTTGCTCAACAGGCAGTGGAGGCTGGGGCTGATGGAACAATATTAGTTGATTTGCCTCCTGAGGAAGCTGATGGAGTATCGCGAGTTTGGCAAAAACATGGTTTGTACAGTATTTATTTATGTTCGCCAACCACCTCAGCTGAAAGAATGAACTTTATAAATCAGCATGCCAATGGTTATCTGTATTATGTTTCATTGAAGGGAGTGACTGGTTCTGACGCGCTTAAGTTGCCAGAATTAAAAGCTCAATATCTACAACGAAAGGCACAATCAAAATTACCGCTTATGGTTGGGTTTGGAATAAAAACTCCGGAAATGGCTGCACAAGTTGCTGAATTTGCTGATGGGGTCATTGTTGGGGCGGCACTGATAAATGAAATCATTGAAGCCTATGAGGCCAAGAAAGATCCGCTACAAGCAAGCGGGGCTCTATTGAGTTCCATG
>A180
GATAAGACTCTGGAAAAATTAAAAGCCAATAGAAAAAAAATGTTAAGTCCTTATATTACTGCAGGCGATCCATATCCTGAGTTAACAGTAAGTTTAATGCATCAATTGGTTAAATCAGGGGCAGATGTATTGGAGCTGGGAATACCCTTTTCAGACCCGATGGCAGAAGGTCCTGTTATCCAAAGAGCAATGGAACGAGCTTTGGCGCATTCAATTCATTGTGATGACGTATTGAATATGGTTAGGCAATTTCGCAAAACGGATACCGAAACGCCTGTGATTCTTATGGGATATTTAAATCCTATAGAACAATATGGCTATGATCTTTTTGCTCAACAGGCAGTGGAGGCTGGGGTTGATGGAACAATATTAGTTGATTTGCCTCCTGAGGAAGCTGATGGAGTATCGCGAGTTTGGCAAAAACATGGTTTGTACAGTATTTATTTATGTTCGCCAACCACCTCAGCTGAAAGAATGAACTTTATAAATCAGCATGCCAATGGTTATCTGTATTATGTTTCATTGAAGGGAGTGACTGGTTCTGACGCGCTTAAGTTGCCAGAATTAAAAGCTCAATATCTACAACGAAAGGCACAATCAAAATTACCGCTTATGGTTGGGTTTGGAATAAAAACTCCGGAAATGGCTGCACAAGTTGCTGAATTTGCTGATGGGGTCATTGTTGGGGCGGCACTGATAAATGAAATCATTGAAGCCTATGAGGCCAAGAAAGATCCGCTACAAGCAAGCGAGGATCTATTGAGTTCCATG
>A181
GATAAGACTCTGGAAAAATTAAAAGCCAATAGAAAAAAAATGTTAAGTCCTTATATTACTGCAGGCGATCCATATCCTGAGTTAACAGTAAGTTTAATGCATCAATTGGTTAAATCAGGGGCAGATGTATTGGAGCTGGGAATACCCTTTTCAGACCCGATGGCAGAAGGTCCTGTTATCCAAAGAGCAATGGAACGAGCTTTGGCGCATTCAATTCATTGTGATGACGTATTGAATATGGTTAGGCAATTTCGCAAAACGGATACCGAAACGCCTGTGATTCTTATGGGATATTTAAATCCTATAGAACAATATGGCTATGATCTTTTTGCTCAACAGGCAGTGGAGGCTGGGGTTGATGGAACAATATTAGTTGATTTGCCTCCTGAGGAAGCTGATGGAGTATCGCGAGTTTGGCAAAAACATGGTTTGTACAGTATTTATTTATGTTCGCCAACCACCTCAGCTGAAAGAATGAACTTTATAAATCAGCATGCCAATGGTTATCTGTATTATGTTTCATTGAAGGGAGTGACTGGTTCTGACGCGCTTAAGTTGCCAGAATTAAAAGCTCAATATCTACAACGAAAGGCACAATCAAAATTACCGCTTATGGTTGGGTTTGGAATAAAAACTCCGGAAATGGCTGCACAAGTTGCTGAATTTGCTGATGGGGTCATTGTTGGGGCGGCACTGATAAATGAAATCATTGAAGCCTATGAGGCCAAGAAAGATCCGCTACAAGCAAGCGAGGATCTATTGAGTTCCATG
>A189
GATAAGACTCTGGAAAATTTAAAAGCCAATAGAAAAAAAATGTTAAGCCCTTATATTACTGCAGGCGATCCACATCCTGAGTTAACAGTAAGTTTGATGCATCAATTGGTTAAAGCAGGAGCAGATATATTGGAGCTGGGAATACCATTTTCTGACCCTATGGCAGAAGGCCCTGTGATACAAAGAGCAATGGAGCGAGCTTTAGCACATTCTATTCACTGTGATGATGTATTAAATATGGTTAGGCAATTTCGTAAAAATGATACCGACACGCCTGTGATTGTTATGGGATATTTGAATCCTATAGAACAGTATGGCTATGATCTTTTTGCCCAACAAGCAGTCGAGGCTGGGGTTGATGGAACAATATTAGTTGATTTGCCTCCTGAGGAAGCTGATGGAGTATCGCGAGTTTGGCAAAAACATGGTTTGTATAGTATTTATTTATGTTCACCAACCACCTCAGCTGAAAGAATGAACTTTATAAATCAACATGCCAATGGTTATCTATATTATGTTTCATTGAAGGGGGTGACTGGTTCTGATGCACTTAAGTTGCCTGAATTAAAAGCCCAATATCTACAACGAAAGGCACAATCAAAATTACCGCTCATGGTTGGGTTTGGAATAAAAACGCCGGAAATGGCTGCACAAGTTGCTGAATTTGCCGATGGAGTCATTGTTGGGGCGGCACTAATAAATGAAATCATTGAAGCTTATGAGGCGAAGAAAGATCCGCTGCACGCAAGCGCGGCTCTATTAGGCTCCATG
>A191
GATAAGACTCTGGAAAAATTAAAAGCCAATAGAAAAAAAATGTTAAGTCCTTATATTACTGCAGGCGATCCATATCCTGAGTTAACAGTAAGTTTAATGCATCAATTGGTTAAATCAGGGGCAGATGTATTGGAGCTGGGAATACCTTTTTCAGACCCTATGGCAGAAGGTCCTGTTATCCAAAGAGCAATGGAACGAGCTTTGGCGCATTCAATTCATTGTGATGACGTATTGAATATGGTTAGGCAATTTCGCAAAACGGATACCGAAACGCCTGTGATTCTTATGGGATATTTAAATCCTATAGAACAATATGGCTATGATCTTTTTGCTCAACAGGCAGTGGAGGCTGGGGCTGATGGAACAATATTAGTTGATTTGCCTCCTGAGGAAGCTGATGGAGTATCGCGAGTTTGGCAAAAACATGGTTTGTACAGTATTTATTTATGTTCGCCAACCACCTCAGCTGAAAGAATGAACTTTATAAATCAGCATGCCAATGGTTATCTGTATTATGTTTCATTGAAGGGAGTGACTGGTTCTGACGCGCTTAAGTTGCCAGAATTAAAAGCTCAATATCTACAACGAAAGGCACAATCAAAATTACCGCTTATGGTTGGGTTTGGAATAAAAACTCCGGAAATGGCTGCACAAGTTGCTGAATTTGCTGATGGGGTCATTGTTGGGGCGGCACTGATAAATGAAATCATTGAAGCCTATGAGGCCAAGAAAGATCCGCTACAAGCAAGCGGGGCTCTATTGAGTTCCATG
>A194
GATAAGACTCTGGAAAAATTAAAAGCCAATAGAAAAAAAATGTTAAGTCCTTATATTACTGCAGGCGATCCATATCCTGAGTTAACAGTAAGTTTAATGCATCAATTGGTTAAATCAGGGGCAGATGTATTGGAGCTGGGAATACCTTTTTCAGACCCTATGGCAGAAGGTCCTGTTATCCAAAGAGCAATGGAACGAGCTTTGGCGCATTCAATTCATTGTGATGACGTATTGAATATGGTTAGGCAATTTCGCAAAACGGATACCGAAACGCCTGTGATTCTTATGGGATATTTAAATCCTATAGAACAATATGGCTATGATCTTTTTGCTCAACAGGCAGTGGAGGCTGGGGCTGATGGAACAATATTAGTTGATTTGCCTCCTGAGGAAGCTGATGGAGTATCGCGAGTTTGGCAAAAACATGGTTTGTACAGTATTTATTTATGTTCGCCAACCACCTCAGCTGAAAGAATGAACTTTATAAATCAGCATGCCAATGGTTATCTGTATTATGTTTCATTGAAGGGAGTGACTGGTTCTGACGCGCTTAAGTTGCCAGAATTAAAAGCTCAATATCTACAACGAAAGGCACAATCAAAATTACCGCTTATGGTTGGGTTTGGAATAAAAACTCCGGAAATGGCTGCACAAGTTGCTGAATTTGCTGATGGGGTCATTGTTGGGGCGGCACTGATAAATGAAATCATTGAAGCCTATGAGGCCAAGAAAGATCCGCTACAAGCAAGCGGGGCTCTATTGAGTTCCATG
>A195
GATAAGACTCTGGAAAATTTAAAAGCCAATAGAAAAAAAATGTTAAGCCCTTATATTACTGCAGGCGATCCACATCCTGAGTTAACAGTAAGTTTGATGCATCAATTGGTTAAAGCAGGAGCAGATATATTGGAGCTGGGAATACCATTTTCTGACCCTATGGCAGAAGGCCCTGTGATACAAAGAGCAATGGAGCGAGCTTTAGCACATTCTATTCACTGTGATGATGTATTAAATATGGTTAGGCAATTTCGTAAAAATGATACCGACACGCCTGTGATTGTTATGGGATATTTGAATCCTATAGAACAGTATGGCTATGATCTTTTTGCCCAACAAGCAGTCGAGGCTGGGGTTGATGGAACAATATTAGTTGATTTGCCTCCTGAGGAAGCTGATGGAGTATCGCGAGTTTGGCAAAAACATGGTTTGTATAGTATTTATTTATGTTCACCAACCACCTCAGCTGAAAGAATGAACTTTATAAATCAACATGCCAATGGTTATCTATATTATGTTTCATTGAAGGGGGTGACTGGTTCTGATGCACTTAAGTTGCCTGAATTAAAAGCCCAATATCTACAACGAAAGGCACAATCAAAATTACCGCTCATGGTTGGGTTTGGAATAAAAACGCCGGAAATGGCTGCACAAGTTGCTGAATTTGCCGATGGAGTCATTGTTGGGGCGGCACTAATAAATGAAATCATTGAAGCTTATGAGGCGAAGAAAGATCCGCTGCACGCAAGCGCGGCTCTATTAGGCTCCATG
>A196
GATAAGACTCTGGAAAAATTAAAAGCCAATAGAAAAAAAATGTTAAGTCCTTATATTACTGCAGGCGATCCATATCCTGAGTTAACAGTAAGTTTAATGCATCAATTGGTTAAATCAGGGGCAGATGTATTGGAGCTGGGAATACCCTTTTCTGACCCTATGGCAGAAGGTCCTGTTATCCAAAGAGCAATGGAACGAGCTTTGGCCCATTCAATTCATTGTGATGACGTATTGAATATGGTTAGGCAATTTCGCAAAACGGATACCGAAACGCCTGTGATTCTTATGGGATATTTAAATCCTATAGAACAATATGGCTATGATCTTTTTGCCCAACAGGCAGTGGAGGCTGGGGTTGATGGAACAATATTAGTTGATTTGCCTCCTGAGGAAGCTGATGGAGTATCGCGAGTTTGGCAAAAACATGGTTTGTACAGTATTTATTTATGTTCGCCAACCACCTCAGCTGAAAGAATGAACTTTATAAATCAGCATGCCAATGGTTATCTGTATTATGTTTCATTGAAGGGAGTGACTGGTTCTGATGCGCTTAAGTTGCCAGAATTAAAAGCTCAATATCTACAACGAAAGGCACAATCAAAATTACCGCTTATGGTTGGGTTTGGAATAAAAACTCCGGAAATGGCTGCACAAGTTGCTGAATTTGCTGATGGGGTCATTGTTGGGGCGGCACTGATAAATGAAATCATTGAAGCCTATGAGGCCAAGAAAGATCCGCTGCAAGCAAGCGGGGCTCTATTGAGTTCCATG
>A197
GATAAGACTCTGGAAAAATTAAAAGCCAATAGAAAAAAAATGTTAAGTCCTTATATTACTGCAGGCGATCCATATCCTGAGTTAACAGTAAGTTTAATGCATCAATTGGTTAAATCAGGGGCAGATGTATTGGAGCTGGGAATACCCTTTTCTGACCCTATGGCAGAAGGTCCTGTTATCCAAAGAGCAATGGAACGAGCTTTGGCCCATTCAATTCATTGTGATGACGTATTGAATATGGTTAGGCAATTTCGCAAAACGGATACCGAAACGCCTGTGATTCTTATGGGATATTTAAATCCTATAGAACAATATGGCTATGATCTTTTTGCCCAACAGGCAGTGGAGGCTGGGGTTGATGGAACAATATTAGTTGATTTGCCTCCTGAGGAAGCTGATGGAGTATCGCGAGTTTGGCAAAAACATGGTTTGTACAGTATTTATTTATGTTCGCCAACCACCTCAGCTGAAAGAATGAACTTTATAAATCAGCATGCCAATGGTTATCTGTATTATGTTTCATTGAAGGGAGTGACTGGTTCTGATGCGCTTAAGTTGCCAGAATTAAAAGCTCAATATCTACAACGAAAGGCACAATCAAAATTACCGCTTATGGTTGGGTTTGGAATAAAAACTCCGGAAATGGCTGCACAAGTTGCTGAATTTGCTGATGGGGTCATTGTTGGGGCGGCACTGATAAATGAAATCATTGAAGCCTATGAGGCCAAGAAAGATCCGCTGCAAGCAAGCGGGGCTCTATTGAGTTCCATG
>A200
GATAAGACTCTGGAAAAATTAAAAGCCAATAGAAAAAAAATGTTAAGTCCTTATATTACTGCAGGCGATCCATATCCTGAGTTAACAGTAAGTTTAATGCATCAATTGGTTAAATCAGGGGCAGATGTATTGGAGCTGGGAATACCCTTTTCTGACCCTATGGCAGAAGGTCCTGTTATCCAAAGAGCAATGGAACGAGCTTTGGCCCATTCAATTCATTGTGATGACGTATTGAATATGGTTAGGCAATTTCGCAAAACGGATACCGAAACGCCTGTGATTCTTATGGGATATTTAAATCCTATAGAACAATATGGCTATGATCTTTTTGCCCAACAGGCAGTGGAGGCTGGGGTTGATGGAACAATATTAGTTGATTTGCCTCCTGAGGAAGCTGATGGAGTATCGCGAGTTTGGCAAAAACATGGTTTGTACAGTATTTATTTATGTTCGCCAACCACCTCAGCTGAAAGAATGAACTTTATAAATCAGCATGCCAATGGTTATCTGTATTATGTTTCATTGAAGGGAGTGACTGGTTCTGATGCGCTTAAGTTGCCAGAATTAAAAGCTCAATATCTACAACGAAAGGCACAATCAAAATTACCGCTTATGGTTGGGTTTGGAATAAAAACTCCGGAAATGGCTGCACAAGTTGCTGAATTTGCTGATGGGGTCATTGTTGGGGCGGCACTGATAAATGAAATCATTGAAGCCTATGAGGCCAAGAAAGATCCGCTGCAAGCAAGCGGGGCTCTATTGAGTTCCATG
>A201
GATAAGACTCTGGAAAAATTAAAAGCCAATAGAAAAAAAATGTTAAGTCCTTATATTACTGCAGGCGATCCATATCCTGAGTTAACAGTAAGTTTAATGCATCAATTGGTTAAATCAGGGGCAGATGTATTGGAGCTGGGAATACCCTTTTCTGACCCTATGGCAGAAGGTCCTGTTATCCAAAGAGCAATGGAACGAGCTTTGGCCCATTCAATTCATTGTGATGACGTATTGAATATGGTTAGGCAATTTCGCAAAACGGATACCGAAACGCCTGTGATTCTTATGGGATATTTAAATCCTATAGAACAATATGGCTATGATCTTTTTGCCCAACAGGCAGTGGAGGCTGGGGTTGATGGAACAATATTAGTTGATTTGCCTCCTGAGGAAGCTGATGGAGTATCGCGAGTTTGGCAAAAACATGGTTTGTACAGTATTTATTTATGTTCGCCAACCACCTCAGCTGAAAGAATGAACTTTATAAATCAGCATGCCAATGGTTATCTGTATTATGTTTCATTGAAGGGAGTGACTGGTTCTGATGCGCTTAAGTTGCCAGAATTAAAAGCTCAATATCTACAACGAAAGGCACAATCAAAATTACCGCTTATGGTTGGGTTTGGAATAAAAACTCCGGAAATGGCTGCACAAGTTGCTGAATTTGCTGATGGGGTCATTGTTGGGGCGGCACTGATAAATGAAATCATTGAAGCCTATGAGGCCAAGAAAGATCCGCTGCAAGCAAGCGGGGCTCTATTGAGTTCCATG
>A202
GATAAGACTCTGGAAAAATTAAAAGCCAATAGAAAAAAAATGTTAAGTCCTTATATTACTGCAGGCGATCCATATCCTGAGTTAACAGTAAGTTTAATGCATCAATTGGTTAAATCAGGGGCAGATGTATTGGAGCTGGGAATACCCTTTTCTGACCCTATGGCAGAAGGTCCTGTTATCCAAAGAGCAATGGAACGAGCTTTGGCCCATTCAATTCATTGTGATGACGTATTGAATATGGTTAGGCAATTTCGCAAAACGGATACCGAAACGCCTGTGATTCTTATGGGATATTTAAATCCTATAGAACAATATGGCTATGATCTTTTTGCCCAACAGGCAGTGGAGGCTGGGGTTGATGGAACAATATTAGTTGATTTGCCTCCTGAGGAAGCTGATGGAGTATCGCGAGTTTGGCAAAAACATGGTTTGTACAGTATTTATTTATGTTCGCCAACCACCTCAGCTGAAAGAATGAACTTTATAAATCAGCATGCCAATGGTTATCTGTATTATGTTTCATTGAAGGGAGTGACTGGTTCTGATGCGCTTAAGTTGCCAGAATTAAAAGCTCAATATCTACAACGAAAGGCACAATCAAAATTACCGCTTATGGTTGGGTTTGGAATAAAAACTCCGGAAATGGCTGCACAAGTTGCTGAATTTGCTGATGGGGTCATTGTTGGGGCGGCACTGATAAATGAAATCATTGAAGCCTATGAGGCCAAGAAAGATCCGCTGCAAGCAAGCGGGGCTCTATTGAGTTCCATG
>A204
GATAAGACTCTGGAAAAATTAAAAGCCAATAGAAAAAAAATGTTAAGTCCTTATATTACTGCAGGCGATCCATATCCTGAGTTAACAGTAAGTTTAATGCATCAATTGGTTAAATCAGGGGCAGATGTATTGGAGCTGGGAATACCTTTTTCAGACCCTATGGCAGAAGGTCCTGTTATCCAAAGAGCAATGGAACGAGCTTTGGCGCATTCAATTCATTGTGATGACGTATTGAATATGGTTAGGCAATTTCGCAAAACGGATACCGAAACGCCTGTGATTCTTATGGGATATTTAAATCCTATAGAACAATATGGCTATGATCTTTTTGCTCAACAGGCAGTGGAGGCTGGGGCTGATGGAACAATATTAGTTGATTTGCCTCCTGAGGAAGCTGATGGAGTATCGCGAGTTTGGCAAAAACATGGTTTGTACAGTATTTATTTATGTTCGCCAACCACCTCAGCTGAAAGAATGAACTTTATAAATCAGCATGCCAATGGTTATCTGTATTATGTTTCATTGAAGGGAGTGACTGGTTCTGACGCGCTTAAGTTGCCAGAATTAAAAGCTCAATATCTACAACGAAAGGCACAATCAAAATTACCGCTTATGGTTGGGTTTGGAATAAAAACTCCGGAAATGGCTGCACAAGTTGCTGAATTTGCTGATGGGGTCATTGTTGGGGCGGCACTGATAAATGAAATCATTGAAGCCTATGAGGCCAAGAAAGATCCGCTACAAGCAAGCGGGGCTCTATTGAGTTCCATG
>A205
GATAAGACTCTGGAAAAATTAAAAGCCAATAGAAAAAAAATGTTAAGTCCTTATATTACTGCAGGCGATCCATATCCTGAGTTAACAGTAAGTTTAATGCATCAATTGGTTAAATCAGGGGCAGATGTATTGGAGCTGGGAATACCCTTTTCTGACCCTATGGCAGAAGGTCCTGTTATCCAAAGAGCAATGGAACGAGCTTTGGCGCATTCAATTCATTGTGATGACGTATTGAATATGGTTAGGCAATTTCGCAAAACGGATACCGAAACGCCTGTGATTCTTATGGGATATTTAAATCCTATAGAACAATATGGCTATGATCTTTTTGCCCAGCAGGCAGTGGAGGCTGGGGTTGATGGAACAATATTAGTTGATTTGCCTCCTGAGGAAGCTGATGGAGTATCGCGAGTTTGGCAAAAACATGGTTTGTACAGTATTTATTTATGTTCGCCAACCACCTCAGCTGAAAGAATGAACTATATAAATCAGCATGCCAATGGTTATCTGTATTATGTTTCATTGAAGGGAGTGACAGGTTCTGACGCGCTTAAGTTGCCAGAATTAAAAGCTCAATATCTACAACGAAAGGCACAATCAAAATTACCGCTTATGGTTGGGTTTGGAATAAAAACTCCGGAAATGGCTGCACAAGTTGCTGAATTTGCTGATGGGGTCATTGTTGGGGCGGCACTGATAAATGAAATCATTGAAGCCTATGAGGCCAAGAAAGATCCGCTGCAAGCAAGCGGGGCTCTATTGAGTTCCATG
>N34
GATAAGACTCTGGAAAAATTAAAAGCCAATAGAAAAAAAATGTTAAGTCCTTATATTACTGCAGGCGATCCATATCCTGAGTTAACAGTAAGTTTAATGCATCAATTGGTTAAATCAGGGGCAGATGTATTGGAGCTGGGAATACCTTTTTCAGACCCTATGGCAGAAGGTCCTGTTATCCAAAGAGCAATGGAACGAGCTTTGGCGCATTCAATTCATTGTGATGACGTATTGAATATGGTTAGGCAATTTCGCAAAACGGATACCGAAACGCCTGTGATTCTTATGGGATATTTAAATCCTATAGAACAATATGGCTATGATCTTTTTGCTCAACAGGCAGTGGAGGCTGGGGCTGATGGAACAATATTAGTTGATTTGCCTCCTGAGGAAGCTGATGGAGTATCGCGAGTTTGGCAAAAACATGGTTTGTACAGTATTTATTTATGTTCGCCAACCACCTCAGCTGAAAGAATGAACTTTATAAATCAGCATGCCAATGGTTATCTGTATTATGTTTCATTGAAGGGAGTGACTGGTTCTGACGCGCTTAAGTTGCCAGAATTAAAAGCTCAATATCTACAACGAAAGGCACAATCAAAATTACCGCTTATGGTTGGGTTTGGAATAAAAACTCCGGAAATGGCTGCACAAGTTGCTGAATTTGCTGATGGGGTCATTGTTGGGGCGGCACTGATAAATGAAATCATTGAAGCCTATGAGGCCAAGAAAGATCCGCTACAAGCAAGCGGGGCTCTATTGAGTTCCATG
>N36
GATAAGACTCTGGAAAAATTAAAAGCCAATAGAAAAAAAATGTTAAGCCCTTATATTACTGCAGGCGATCCATATCCTGAGTTAACAGTAAGTTTAATGCATCAATTGGTTAAGTCAGGGGCAGATGTATTGGAGCTGGGAATACCCTTTTCTGACCCTATGGCAGAAGGTCCTGTTATCCAAAGAGCAATGGAACGAGCTTTGTCGCATTCAATTCATTGTGATGACGTATTGAATATGGTTAGGCAATTTCGCAAAACGGATACCGAAACGCCTGTGATTCTTATGGGATATTTAAATCCTATAGAACAATATGGCTATGATCTTTTTGCTCAACAGGCAGTGGAGGCTGGGGTTGATGGAACAATATTAGTTGATTTGCCTCCTGAGGAAGCTGATGGAGTATCGCGAGTTTGGCAAAAACATGGTTTGTACAGTATTTATTTATGTTCGCCAACCACCTCAGCTCAAAGAATGAACTTTATAAATCAGCATGCCAATGGTTATCTGTATTATGTTTCTTTGAAGGGAGTGACAGGTTCTGACGCGCTTAAGTTGCCAGAATTAAAAGCTCAATATCTACAACGAAAGGCACAATCAAAATTACCGCTTATGGTTGGGTTTGGAATAAAAACTCCGGAAATGGCTGCACAAGTTGCTGAATTTGCTGATGGGGTCATTGTTGGGGCGGCACTGATAAATGAAATCATTGAAGCCTATGAGGCCAAGAAAGATCCGCTGCAAGCAAGCGGGGCTCTATTGAGTTCCATG
>N37
GATAAGACTCTGGAAAAATTAAAAGCCAATAGAAAAAAAATGTTAAGCCCTTATATTACTGCAGGCGATCCATATCCTGAGTTAACAGTAAGTTTAATGCATCAATTGGTTAAGTCAGGGGCAGATGTATTGGAGCTGGGAATACCCTTTTCTGACCCTATGGCAGAAGGTCCTGTTATCCAAAGAGCAATGGAACGAGCTTTGTCGCATTCAATTCATTGTGATGACGTATTGAATATGGTTAGGCAATTTCGCAAAACGGATACCGAAACGCCTGTGATTCTTATGGGATATTTAAATCCTATAGAACAATATGGCTATGATCTTTTTGCTCAACAGGCAGTGGAGGCTGGGGTTGATGGAACAATATTAGTTGATTTGCCTCCTGAGGAAGCTGATGGAGTATCGCGAGTTTGGCAAAAACATGGTTTGTACAGTATTTATTTATGTTCGCCAACCACCTCAGCTCAAAGAATGAACTTTATAAATCAGCATGCCAATGGTTATCTGTATTATGTTTCTTTGAAGGGAGTGACAGGTTCTGACGCGCTTAAGTTGCCAGAATTAAAAGCTCAATATCTACAACGAAAGGCACAATCAAAATTACCGCTTATGGTTGGGTTTGGAATAAAAACTCCGGAAATGGCTGCACAAGTTGCTGAATTTGCTGATGGGGTCATTGTTGGGGCGGCACTGATAAATGAAATCATTGAAGCCTATGAGGCCAAGAAAGATCCGCTGCAAGCAAGCGGGGCTCTATTGAGTTCCATG
>N38
GATAAGACTCTGGAAAAATTAAAAGCCAATAGAAAAAAAATGTTAAGCCCTTATATTACTGCAGGCGATCCATATCCTGAGTTAACAGTAAGTTTAATGCATCAATTGGTTAAGTCAGGGGCAGATGTATTGGAGCTGGGAATACCCTTTTCTGACCCTATGGCAGAAGGTCCTGTTATCCAAAGAGCAATGGAACGAGCTTTGTCGCATTCAATTCATTGTGATGACGTATTGAATATGGTTAGGCAATTTCGCAAAACGGATACCGAAACGCCTGTGATTCTTATGGGATATTTAAATCCTATAGAACAATATGGCTATGATCTTTTTGCTCAACAGGCAGTGGAGGCTGGGGTTGATGGAACAATATTAGTTGATTTGCCTCCTGAGGAAGCTGATGGAGTATCGCGAGTTTGGCAAAAACATGGTTTGTACAGTATTTATTTATGTTCGCCAACCACCTCAGCTCAAAGAATGAACTTTATAAATCAGCATGCCAATGGTTATCTGTATTATGTTTCTTTGAAGGGAGTGACAGGTTCTGACGCGCTTAAGTTGCCAGAATTAAAAGCTCAATATCTACAACGAAAGGCACAATCAAAATTACCGCTTATGGTTGGGTTTGGAATAAAAACTCCGGAAATGGCTGCACAAGTTGCTGAATTTGCTGATGGGGTCATTGTTGGGGCGGCACTGATAAATGAAATCATTGAAGCCTATGAGGCCAAGAAAGATCCGCTGCAAGCAAGCGGGGCTCTATTGAGTTCCATG
>N39
GATAAGACTCTGGAAAAATTAAAAGCCAATAGAAAAAAAATGTTAAGCCCTTATATTACTGCAGGCGATCCATATCCTGAGTTAACAGTAAGTTTAATGCATCAATTGGTTAAGTCAGGGGCAGATGTATTGGAGCTGGGAATACCCTTTTCTGACCCTATGGCAGAAGGTCCTGTTATCCAAAGAGCAATGGAACGAGCTTTGTCGCATTCAATTCATTGTGATGACGTATTGAATATGGTTAGGCAATTTCGCAAAACGGATACCGAAACGCCTGTGATTCTTATGGGATATTTAAATCCTATAGAACAATATGGCTATGATCTTTTTGCTCAACAGGCAGTGGAGGCTGGGGTTGATGGAACAATATTAGTTGATTTGCCTCCTGAGGAAGCTGATGGAGTATCGCGAGTTTGGCAAAAACATGGTTTGTACAGTATTTATTTATGTTCGCCAACCACCTCAGCTCAAAGAATGAACTTTATAAATCAGCATGCCAATGGTTATCTGTATTATGTTTCTTTGAAGGGAGTGACAGGTTCTGACGCGCTTAAGTTGCCAGAATTAAAAGCTCAATATCTACAACGAAAGGCACAATCAAAATTACCGCTTATGGTTGGGTTTGGAATAAAAACTCCGGAAATGGCTGCACAAGTTGCTGAATTTGCTGATGGGGTCATTGTTGGGGCGGCACTGATAAATGAAATCATTGAAGCCTATGAGGCCAAGAAAGATCCGCTGCAAGCAAGCGGGGCTCTATTGAGTTCCATG
>N40
GATAAGACTCTGGAAAAATTAAAAGCCAATAGAAAAAAAATGTTAAGCCCTTATATTACTGCAGGCGATCCATATCCTGAGTTAACAGTAAGTTTAATGCATCAATTGGTTAAGTCAGGGGCAGATGTATTGGAGCTGGGAATACCCTTTTCTGACCCTATGGCAGAAGGTCCTGTTATCCAAAGAGCAATGGAACGAGCTTTGTCGCATTCAATTCATTGTGATGACGTATTGAATATGGTTAGGCAATTTCGCAAAACGGATACCGAAACGCCTGTGATTCTTATGGGATATTTAAATCCTATAGAACAATATGGCTATGATCTTTTTGCTCAACAGGCAGTGGAGGCTGGGGTTGATGGAACAATATTAGTTGATTTGCCTCCTGAGGAAGCTGATGGAGTATCGCGAGTTTGGCAAAAACATGGTTTGTACAGTATTTATTTATGTTCGCCAACCACCTCAGCTCAAAGAATGAACTTTATAAATCAGCATGCCAATGGTTATCTGTATTATGTTTCTTTGAAGGGAGTGACAGGTTCTGACGCGCTTAAGTTGCCAGAATTAAAAGCTCAATATCTACAACGAAAGGCACAATCAAAATTACCGCTTATGGTTGGGTTTGGAATAAAAACTCCGGAAATGGCTGCACAAGTTGCTGAATTTGCTGATGGGGTCATTGTTGGGGCGGCACTGATAAATGAAATCATTGAAGCCTATGAGGCCAAGAAAGATCCGCTGCAAGCAAGCGGGGCTCTATTGAGTTCCATG
>N41
GATAAGACTCTGGAAAAATTAAAAGCCAATAGAAAAAAAATGTTAAGCCCTTATATTACTGCAGGCGATCCATATCCTGAGTTAACAGTAAGTTTAATGCATCAATTGGTTAAGTCAGGGGCAGATGTATTGGAGCTGGGAATACCCTTTTCTGACCCTATGGCAGAAGGTCCTGTTATCCAAAGAGCAATGGAACGAGCTTTGTCGCATTCAATTCATTGTGATGACGTATTGAATATGGTTAGGCAATTTCGCAAAACGGATACCGAAACGCCTGTGATTCTTATGGGATATTTAAATCCTATAGAACAATATGGCTATGATCTTTTTGCTCAACAGGCAGTGGAGGCTGGGGTTGATGGAACAATATTAGTTGATTTGCCTCCTGAGGAAGCTGATGGAGTATCGCGAGTTTGGCAAAAACATGGTTTGTACAGTATTTATTTATGTTCGCCAACCACCTCAGCTCAAAGAATGAACTTTATAAATCAGCATGCCAATGGTTATCTGTATTATGTTTCTTTGAAGGGAGTGACAGGTTCTGACGCGCTTAAGTTGCCAGAATTAAAAGCTCAATATCTACAACGAAAGGCACAATCAAAATTACCGCTTATGGTTGGGTTTGGAATAAAAACTCCGGAAATGGCTGCACAAGTTGCTGAATTTGCTGATGGGGTCATTGTTGGGGCGGCACTGATAAATGAAATCATTGAAGCCTATGAGGCCAAGAAAGATCCGCTGCAAGCAAGCGGGGCTCTATTGAGTTCCATG
>N43
GATAAGACTCTGGAAAAATTAAAAGCCAATAGAAAAAAAATGTTAAGCCCTTATATTACTGCAGGCGATCCATATCCTGAGTTAACAGTAAGTTTAATGCATCAATTGGTTAAGTCAGGGGCAGATGTATTGGAGCTGGGAATACCCTTTTCTGACCCTATGGCAGAAGGTCCTGTTATCCAAAGAGCAATGGAACGAGCTTTGTCGCATTCAATTCATTGTGATGACGTATTGAATATGGTTAGGCAATTTCGCAAAACGGATACCGAAACGCCTGTGATTCTTATGGGATATTTAAATCCTATAGAACAATATGGCTATGATCTTTTTGCTCAACAGGCAGTGGAGGCTGGGGTTGATGGAACAATATTAGTTGATTTGCCTCCTGAGGAAGCTGATGGAGTATCGCGAGTTTGGCAAAAACATGGTTTGTACAGTATTTATTTATGTTCGCCAACCACCTCAGCTCAAAGAATGAACTTTATAAATCAGCATGCCAATGGTTATCTGTATTATGTTTCTTTGAAGGGAGTGACAGGTTCTGACGCGCTTAAGTTGCCAGAATTAAAAGCTCAATATCTACAACGAAAGGCACAATCAAAATTACCGCTTATGGTTGGGTTTGGAATAAAAACTCCGGAAATGGCTGCACAAGTTGCTGAATTTGCTGATGGGGTCATTGTTGGGGCGGCACTGATAAATGAAATCATTGAAGCCTATGAGGCCAAGAAAGATCCGCTGCAAGCAAGCGGGGCTCTATTGAGTTCCATG
>N45
GATAAGACTCTGGAAAAATTAAAAGCCAATAGAAAAAAAATGTTAAGTCCTTATATTACTGCAGGCGATCCATATCTTGAGTTAACAGTAAGTTTAATGCATCAATTGGTTAAATCAGGGGCAGATGTATTGGAGCTGGGAATACCCTTTTCTGACCCTATGGCAGAAGGTCCTGTTATCCAAAGAGCAATGGAACGAGCCTTGGCCCATTCAATTCATTGTGATGACGTATTGAATATGGTTAGGCAATTTCGCAAAACGGATACCGAAACGCCTGTGATTCTTATGGGATATTTAAATCCTATAGAACAATATGGCTATGATCTTTTTGCCCAACAGGCAGTGGAGGCTGGGGTTGATGGAACAATATTAGTTGATTTGCCTCCTGAGGAAGCTGATGGAGTATCGCGAGTTTGGCAAAAACATGGTTTGTACAGTATTTATTTATGTTCGCCAACCACCTCAGCTGAAAGAATGAACTTTATAAATCAGCATGCCAATGGTTATCTGTATTATGTTTCATTGAAGGGAGTGACTGGTTCTGATGCGCTTAAGTTGCCAGAATTAAAAGCTCAATATCTACAACGAAAGGCACAATCAAAATTACCGCTTATGGTTGGGTTTGGAATAAAAACTCCGGAAATGGCTGCACAAGTTGCTGAATTTGCTGATGGGGTCATTGTTGGGGCGGCACTGATAAATGAAATCATTGAAGCCTATGAGGCCAAGAAAGATCCGCTGCAAGCAAGCGGGGCTCTATTGAGTTCCATG
>N47
GATAAGACTCTGGAAAAATTAAAAGCCAATAGAAAAAAAATGTTAAGTCCTTATATTACTGCAGGCGATCCATATCTTGAGTTAACAGTAAGTTTAATGCATCAATTGGTTAAATCAGGGGCAGATGTATTGGAGCTGGGAATACCCTTTTCTGACCCTATGGCAGAAGGTCCTGTTATCCAAAGAGCAATGGAACGAGCCTTGGCCCATTCAATTCATTGTGATGACGTATTGAATATGGTTAGGCAATTTCGCAAAACGGATACCGAAACGCCTGTGATTCTTATGGGATATTTAAATCCTATAGAACAATATGGCTATGATCTTTTTGCCCAACAGGCAGTGGAGGCTGGGGTTGATGGAACAATATTAGTTGATTTGCCTCCTGAGGAAGCTGATGGAGTATCGCGAGTTTGGCAAAAACATGGTTTGTACAGTATTTATTTATGTTCGCCAACCACCTCAGCTGAAAGAATGAACTTTATAAATCAGCATGCCAATGGTTATCTGTATTATGTTTCATTGAAGGGAGTGACTGGTTCTGATGCGCTTAAGTTGCCAGAATTAAAAGCTCAATATCTACAACGAAAGGCACAATCAAAATTACCGCTTATGGTTGGGTTTGGAATAAAAACTCCGGAAATGGCTGCACAAGTTGCTGAATTTGCTGATGGGGTCATTGTTGGGGCGGCACTGATAAATGAAATCATTGAAGCCTATGAGGCCAAGAAAGATCCGCTGCAAGCAAGCGGGGCTCTATTGAGTTCCATG
>N48
GATAAGACTCTGGAAAAATTAAAAGCCAATAGAAAAAAAATGTTAAGTCCTTATATTACTGCAGGCGATCCATATCTTGAGTTAACAGTAAGTTTAATGCATCAATTGGTTAAATCAGGGGCAGATGTATTGGAGCTGGGAATACCCTTTTCTGACCCTATGGCAGAAGGTCCTGTTATCCAAAGAGCAATGGAACGAGCCTTGGCCCATTCAATTCATTGTGATGACGTATTGAATATGGTTAGGCAATTTCGCAAAACGGATACCGAAACGCCTGTGATTCTTATGGGATATTTAAATCCTATAGAACAATATGGCTATGATCTTTTTGCCCAACAGGCAGTGGAGGCTGGGGTTGATGGAACAATATTAGTTGATTTGCCTCCTGAGGAAGCTGATGGAGTATCGCGAGTTTGGCAAAAACATGGTTTGTACAGTATTTATTTATGTTCGCCAACCACCTCAGCTGAAAGAATGAACTTTATAAATCAGCATGCCAATGGTTATCTGTATTATGTTTCATTGAAGGGAGTGACTGGTTCTGATGCGCTTAAGTTGCCAGAATTAAAAGCTCAATATCTACAACGAAAGGCACAATCAAAATTACCGCTTATGGTTGGGTTTGGAATAAAAACTCCGGAAATGGCTGCACAAGTTGCTGAATTTGCTGATGGGGTCATTGTTGGGGCGGCACTGATAAATGAAATCATTGAAGCCTATGAGGCCAAGAAAGATCCGCTGCAAGCAAGCGGGGCTCTATTGAGTTCCATG
>N49
GATAAGACTCTGGAAAAATTAAAAGCCAATAGAAAAAAAATGTTAAGTCCTTATATTACTGCAGGCGATCCATATCTTGAGTTAACAGTAAGTTTAATGCATCAATTGGTTAAATCAGGGGCAGATGTATTGGAGCTGGGAATACCCTTTTCTGACCCTATGGCAGAAGGTCCTGTTATCCAAAGAGCAATGGAACGAGCCTTGGCCCATTCAATTCATTGTGATGACGTATTGAATATGGTTAGGCAATTTCGCAAAACGGATACCGAAACGCCTGTGATTCTTATGGGATATTTAAATCCTATAGAACAATATGGCTATGATCTTTTTGCCCAACAGGCAGTGGAGGCTGGGGTTGATGGAACAATATTAGTTGATTTGCCTCCTGAGGAAGCTGATGGAGTATCGCGAGTTTGGCAAAAACATGGTTTGTACAGTATTTATTTATGTTCGCCAACCACCTCAGCTGAAAGAATGAACTTTATAAATCAGCATGCCAATGGTTATCTGTATTATGTTTCATTGAAGGGAGTGACTGGTTCTGATGCGCTTAAGTTGCCAGAATTAAAAGCTCAATATCTACAACGAAAGGCACAATCAAAATTACCGCTTATGGTTGGGTTTGGAATAAAAACTCCGGAAATGGCTGCACAAGTTGCTGAATTTGCTGATGGGGTCATTGTTGGGGCGGCACTGATAAATGAAATCATTGAAGCCTATGAGGCCAAGAAAGATCCGCTGCAAGCAAGCGGGGCTCTATTGAGTTCCATG
>N50
GATAAGACTCTGGAAAAATTAAAAGCCAATAGAAAAAAAATGTTAAGTCCTTATATTACTGCAGGCGATCCATATCTTGAGTTAACAGTAAGTTTAATGCATCAATTGGTTAAATCAGGGGCAGATGTATTGGAGCTGGGAATACCCTTTTCTGACCCTATGGCAGAAGGTCCTGTTATCCAAAGAGCAATGGAACGAGCCTTGGCCCATTCAATTCATTGTGATGACGTATTGAATATGGTTAGGCAATTTCGCAAAACGGATACCGAAACGCCTGTGATTCTTATGGGATATTTAAATCCTATAGAACAATATGGCTATGATCTTTTTGCCCAACAGGCAGTGGAGGCTGGGGTTGATGGAACAATATTAGTTGATTTGCCTCCTGAGGAAGCTGATGGAGTATCGCGAGTTTGGCAAAAACATGGTTTGTACAGTATTTATTTATGTTCGCCAACCACCTCAGCTGAAAGAATGAACTTTATAAATCAGCATGCCAATGGTTATCTGTATTATGTTTCATTGAAGGGAGTGACTGGTTCTGATGCGCTTAAGTTGCCAGAATTAAAAGCTCAATATCTACAACGAAAGGCACAATCAAAATTACCGCTTATGGTTGGGTTTGGAATAAAAACTCCGGAAATGGCTGCACAAGTTGCTGAATTTGCTGATGGGGTCATTGTTGGGGCGGCACTGATAAATGAAATCATTGAAGCCTATGAGGCCAAGAAAGATCCGCTGCAAGCAAGCGGGGCTCTATTGAGTTCCATG
>N51
GATAAGACTCTGGAAAAATTAAAAGCCAATAGAAAAAAAATGTTAAGTCCTTATATTACTGCAGGCGATCCATATCTTGAGTTAACAGTAAGTTTAATGCATCAATTGGTTAAATCAGGGGCAGATGTATTGGAGCTGGGAATACCCTTTTCTGACCCTATGGCAGAAGGTCCTGTTATCCAAAGAGCAATGGAACGAGCCTTGGCCCATTCAATTCATTGTGATGACGTATTGAATATGGTTAGGCAATTTCGCAAAACGGATACCGAAACGCCTGTGATTCTTATGGGATATTTAAATCCTATAGAACAATATGGCTATGATCTTTTTGCCCAACAGGCAGTGGAGGCTGGGGTTGATGGAACAATATTAGTTGATTTGCCTCCTGAGGAAGCTGATGGAGTATCGCGAGTTTGGCAAAAACATGGTTTGTACAGTATTTATTTATGTTCGCCAACCACCTCAGCTGAAAGAATGAACTTTATAAATCAGCATGCCAATGGTTATCTGTATTATGTTTCATTGAAGGGAGTGACTGGTTCTGATGCGCTTAAGTTGCCAGAATTAAAAGCTCAATATCTACAACGAAAGGCACAATCAAAATTACCGCTTATGGTTGGGTTTGGAATAAAAACTCCGGAAATGGCTGCACAAGTTGCTGAATTTGCTGATGGGGTCATTGTTGGGGCGGCACTGATAAATGAAATCATTGAAGCCTATGAGGCCAAGAAAGATCCGCTGCAAGCAAGCGGGGCTCTATTGAGTTCCATG
>N52
GATAAGACTCTGGAAAAATTAAAAGCCAATAGAAAAAAAATGTTAAGCCCTTATATTACTGCAGGCGATCCATATCCTGAGTTAACAGTAAGTTTAATGCATCAATTGGTTAAGTCAGGGGCAGATGTATTGGAGCTGGGAATACCCTTTTCTGACCCTATGGCAGAAGGTCCTGTTATCCAAAGAGCAATGGAACGAGCTTTGTCGCATTCAATTCATTGTGATGACGTATTGAATATGGTTAGGCAATTTCGCAAAACGGATACCGAAACGCCTGTGATTCTTATGGGATATTTAAATCCTATAGAACAATATGGCTATGATCTTTTTGCTCAACAGGCAGTGGAGGCTGGGGTTGATGGAACAATATTAGTTGATTTGCCTCCTGAGGAAGCTGATGGAGTATCGCGAGTTTGGCAAAAACATGGTTTGTACAGTATTTATTTATGTTCGCCAACCACCTCAGCTGAAAGAATGAACTTTATAAATCAGCATGCCAATGGTTATCTGTATTATGTTTCTTTGAAGGGAGTGACAGGTTCTGACGCGCTTAAGTTGCCAGAATTAAAAGCTCAATATCTACAACGAAAGGCACAATCAAAATTACCGCTTATGGTTGGGTTTGGAATAAAAACTCCGGAAATGGCTGCACAAGTTGCTGAATTTGCTGATGGGGTCATTGTTGGTGCGGCACTGATAAATGAAATCATTGAAGCCTATGAGGCCAAGAAAGATCCGCTGCAAGCAAGCGGGGCTCTATTGAGTTCCATG
>N53
GATAAGACTCTGGAAAAATTAAAAGCCAATAGAAAAAAAATGTTAAGCCCTTATATTACTGCAGGCGATCCATATCCTGAGTTAACAGTAAGTTTAATGCATCAATTGGTTAAGTCAGGGGCAGATGTATTGGAGCTGGGAATACCCTTTTCTGACCCTATGGCAGAAGGTCCTGTTATCCAAAGAGCAATGGAACGAGCTTTGTCGCATTCAATTCATTGTGATGACGTATTGAATATGGTTAGGCAATTTCGCAAAACGGATACCGAAACGCCTGTGATTCTTATGGGATATTTAAATCCTATAGAACAATATGGCTATGATCTTTTTGCTCAACAGGCAGTGGAGGCTGGGGTTGATGGAACAATATTAGTTGATTTGCCTCCTGAGGAAGCTGATGGAGTATCGCGAGTTTGGCAAAAACATGGTTTGTACAGTATTTATTTATGTTCGCCAACCACCTCAGCTGAAAGAATGAACTTTATAAATCAGCATGCCAATGGTTATCTGTATTATGTTTCTTTGAAGGGAGTGACAGGTTCTGACGCGCTTAAGTTGCCAGAATTAAAAGCTCAATATCTACAACGAAAGGCACAATCAAAATTACCGCTTATGGTTGGGTTTGGAATAAAAACTCCGGAAATGGCTGCACAAGTTGCTGAATTTGCTGATGGGGTCATTGTTGGTGCGGCACTGATAAATGAAATCATTGAAGCCTATGAGGCCAAGAAAGATCCGCTGCAAGCAAGCGGGGCTCTATTGAGTTCCATG
>N54
GATAAGACTCTGGAAAAATTAAAAGCCAATAGAAAAAAAATGTTAAGTCCTTATATTACTGCAGGCGATCCATATCCTGAGTTAACAGTAAGTTTAATGCATCAATTGGTTAAATCAGGGGCAGATGTATTGGAGCTGGGAATACCTTTTTCAGACCCTATGGCAGAAGGTCCTGTTATCCAAAGAGCAATGGAACGAGCTTTGGCGCATTCAATTCATTGTGATGACGTATTGAATATGGTTAGGCAATTTCGCAAAACGGATACCGAAACGCCTGTGATTCTTATGGGATATTTAAATCCTATAGAACAATATGGCTATGATCTTTTTGCTCAACAGGCAGTGGAGGCTGGGGCTGATGGAACAATATTAGTTGATTTGCCTCCTGAGGAAGCTGATGGAGTATCGCGAGTTTGGCAAAAACATGGTTTGTACAGTATTTATTTATGTTCGCCAACCACCTCAGCTGAAAGAATGAACTTTATAAATCAGCATGCCAATGGTTATCTGTATTATGTTTCATTGAAGGGAGTGACTGGTTCTGACGCGCTTAAGTTGCCAGAATTAAAAGCTCAATATCTACAACGAAAGGCACAATCAAAATTACCGCTTATGGTTGGGTTTGGAATAAAAACTCCGGAAATGGCTGCACAAGTTGCTGAATTTGCTGATGGGGTCATTGTTGGGGCGGCACTGATAAATGAAATCATTGAAGCCTATGAGGCCAAGAAAGATCCGCTACAAGCAAGCGGGGCTCTATTGAGTTCCATG
>N56
GATAAGACTCTGGAAAAATTAAAAGCCAATAGAAAAAAAATGTTAAGTCCTTATATTACTGCAGGCGATCCATATCCTGAGTTAACAGTAAGTTTAATGCATCAATTGGTTAAATCAGGGGCAGATGTATTGGAGCTGGGAATACCTTTTTCAGACCCTATGGCAGAAGGTCCTGTTATCCAAAGAGCAATGGAACGAGCTTTGGCGCATTCAATTCATTGTGATGACGTATTGAATATGGTTAGGCAATTTCGCAAAACGGATACCGAAACGCCTGTGATTCTTATGGGATATTTAAATCCTATAGAACAATATGGCTATGATCTTTTTGCTCAACAGGCAGTGGAGGCTGGGGCTGATGGAACAATATTAGTTGATTTGCCTCCTGAGGAAGCTGATGGAGTATCGCGAGTTTGGCAAAAACATGGTTTGTACAGTATTTATTTATGTTCGCCAACCACCTCAGCTGAAAGAATGAACTTTATAAATCAGCATGCCAATGGTTATCTGTATTATGTTTCATTGAAGGGAGTGACTGGTTCTGACGCGCTTAAGTTGCCAGAATTAAAAGCTCAATATCTACAACGAAAGGCACAATCAAAATTACCGCTTATGGTTGGGTTTGGAATAAAAACTCCGGAAATGGCTGCACAAGTTGCTGAATTTGCTGATGGGGTCATTGTTGGGGCGGCACTGATAAATGAAATCATTGAAGCCTATGAGGCCAAGAAAGATCCGCTACAAGCAAGCGGGGCTCTATTGAGTTCCATG
>N58
GATAAGACTCTGGAAAAATTAAAAGCCAATAGAAAAAAAATGTTAAGTCCTTATATTACTGCAGGCGATCCATATCCTGAGTTAACAGTAAGTTTAATGCATCAATTGGTTAAATCAGGGGCAGATGTATTGGAGCTGGGAATACCTTTTTCAGACCCTATGGCAGAAGGTCCTGTTATCCAAAGAGCAATGGAACGAGCTTTGGCGCATTCAATTCATTGTGATGACGTATTGAATATGGTTAGGCAATTTCGCAAAACGGATACCGAAACGCCTGTGATTCTTATGGGATATTTAAATCCTATAGAACAATATGGCTATGATCTTTTTGCTCAACAGGCAGTGGAGGCTGGGGCTGATGGAACAATATTAGTTGATTTGCCTCCTGAGGAAGCTGATGGAGTATCGCGAGTTTGGCAAAAACATGGTTTGTACAGTATTTATTTATGTTCGCCAACCACCTCAGCTGAAAGAATGAACTTTATAAATCAGCATGCCAATGGTTATCTGTATTATGTTTCATTGAAGGGAGTGACTGGTTCTGACGCGCTTAAGTTGCCAGAATTAAAAGCTCAATATCTACAACGAAAGGCACAATCAAAATTACCGCTTATGGTTGGGTTTGGAATAAAAACTCCGGAAATGGCTGCACAAGTTGCTGAATTTGCTGATGGGGTCATTGTTGGGGCGGCACTGATAAATGAAATCATTGAAGCCTATGAGGCCAAGAAAGATCCGCTACAAGCAAGCGGGGCTCTATTGAGTTCCATG
>N60
GATAAGACTCTGGAAAAATTAAAAGCCAATAGAAAAAAAATGTTAAGTCCTTATATTACTGCAGGCGATCCATATCCTGAGTTAACAGTAAGTTTAATGCATCAATTGGTTAAATCAGGGGCAGATGTATTGGAGCTGGGAATACCTTTTTCAGACCCTATGGCAGAAGGTCCTGTTATCCAAAGAGCAATGGAACGAGCTTTGGCGCATTCAATTCATTGTGATGACGTATTGAATATGGTTAGGCAATTTCGCAAAACGGATACCGAAACGCCTGTGATTCTTATGGGATATTTAAATCCTATAGAACAATATGGCTATGATCTTTTTGCTCAACAGGCAGTGGAGGCTGGGGCTGATGGAACAATATTAGTTGATTTGCCTCCTGAGGAAGCTGATGGAGTATCGCGAGTTTGGCAAAAACATGGTTTGTACAGTATTTATTTATGTTCGCCAACCACCTCAGCTGAAAGAATGAACTTTATAAATCAGCATGCCAATGGTTATCTGTATTATGTTTCATTGAAGGGAGTGACTGGTTCTGACGCGCTTAAGTTGCCAGAATTAAAAGCTCAATATCTACAACGAAAGGCACAATCAAAATTACCGCTTATGGTTGGGTTTGGAATAAAAACTCCGGAAATGGCTGCACAAGTTGCTGAATTTGCTGATGGGGTCATTGTTGGGGCGGCACTGATAAATGAAATCATTGAAGCCTATGAGGCCAAGAAAGATCCGCTACAAGCAAGCGGGGCTCTATTGAGTTCCATG
>N62
GATAAGACTCTGGAAAAATTAAAAGCCAATAGAAAAAAAATGTTAAGTCCTTATATTACTGCAGGCGATCCATATCCTGAGTTAACAGTAAGTTTAATGCATCAATTGGTTAAATCAGGGGCAGATGTATTGGAGCTGGGAATACCTTTTTCAGACCCTATGGCAGAAGGTCCTGTTATCCAAAGAGCAATGGAACGAGCTTTGGCGCATTCAATTCATTGTGATGACGTATTGAATATGGTTAGGCAATTTCGCAAAACGGATACCGAAACGCCTGTGATTCTTATGGGATATTTAAATCCTATAGAACAATATGGCTATGATCTTTTTGCTCAACAGGCAGTGGAGGCTGGGGCTGATGGAACAATATTAGTTGATTTGCCTCCTGAGGAAGCTGATGGAGTATCGCGAGTTTGGCAAAAACATGGTTTGTACAGTATTTATTTATGTTCGCCAACCACCTCAGCTGAAAGAATGAACTTTATAAATCAGCATGCCAATGGTTATCTGTATTATGTTTCATTGAAGGGAGTGACTGGTTCTGACGCGCTTAAGTTGCCAGAATTAAAAGCTCAATATCTACAACGAAAGGCACAATCAAAATTACCGCTTATGGTTGGGTTTGGAATAAAAACTCCGGAAATGGCTGCACAAGTTGCTGAATTTGCTGATGGGGTCATTGTTGGGGCGGCACTGATAAATGAAATCATTGAAGCCTATGAGGCCAAGAAAGATCCGCTACAAGCAAGCGGGGCTCTATTGAGTTCCATG
>N63
GATAAGACTCTGGAAAAATAAAAAGCCAATAGAAAAAAAATGTTAAGTCCTTATATTACTGCAGGCGATCCATATCCTGAGTTAACAGTAAGTTTAATGCATCAATTGGTTAAATCAGGGGCAGATGTATTGGAGCTGGGAATACCCTTTTCTGACCCTATGGCAGAAGGTCCTGTTATCCAAAGAGCAATGGAACGAGCTTTGGCCCATTCAATTCATTGTGATGACGTATTGAATATGGTTAGGCAATTTCGCAAAACGGATACCGAAACGCCTGTCATTCTTATGGGATATTTAAATCCTATAGAACAATATGGCTATGATCTTTTTGCCCAACAGGCAGTGGAGGCTGGGGTTGATGGAACAATATTAGTTGATTTGCCTCCTGAGGAAGCTGATGGAGTATCGCGAGTTTGGCAAAAACATGGTTTGTACAGTATTTATTTATGTTCGCCAACCACCTCAGCTGAAAGAATGAACTTTATAAATCAGCATGCCAATGGTTATCTGTATTATGTTTCATTGAAGGGAGTGACTGGTTCTGATGCGCTTAAGTTGCCAGAATTAAAAGCTCAATATCTACAACGAAAGGCACAATCAAAATTACCGCTTATGGTTGGGTTTGGAATAAAAACTCCGGAAATGGCTGCACAAGTTGCTGAATTTGCTGATGGGGTCATTGTTGGGGCGGCACTGATAAATGAAATTATTGAAGCCTATGAGGCCAAGAAAGATCCGCTGCAAGCAAGCGGGGCTCTATTGAGCTCCATG
>N64
GATAAGACTCTGGAAAATTTAAAAGCCAATAGAAAAAAAATGTTAAGTCCTTATATTACTGCAGGCGATCCATATCCTGAGTTAACAGTAAGTTTAATGCATCAATTGGTTAAATCAGGGGCAGATGTATTGGAGCTGGGAATACCCTTTTCTGACCCTATGGCAGAAGGTCCTGTTATCCAAAGAGCAATGGAACGAGCTTTGGCGCATTCAATTCATTGTGATGACGTATTGAATATGGTTAGGCAATTTCGCAAAACGGATACCGAAACGCCTGTGATTCTTATGGGATATTTAAATCCTATAGAACAATATGGCTATGATCTTTTTGCCCAACAGGCAGTGGAAGCTGGGGTTGATGGAACGATATTAGTTGATTTGCCTCCTGAGGAAGCTGATGGAGTATCGCGAGTTTGGCAAAAACATGGTTTGTACAGTATTTATTTATGTTCACCAACCACCTCAGCTGAAAGAATGAACTTTATAAATCAGCATGCCAATGGTTATCTGTATTATGTTTCATTGAAGGGAGTGACTGGTTCTGACGCGCTTAAGTTGCCAGAATTAAAAGCTCAATATCTACAACGAAAGGCACAATCAAAATTACCGCTTATGGTTGGGTTTGGAATAAAAACTCCGGAAATGGCTGCACAAGTTGCTGAATTTGCTGATGGAGTCATTGTTGGGGCGGCACTGATAAATGAAATCATTGAAGCCTATGAGGCCAAGAAAGATCCGCTACAAGCAAGCGGGGCTCTATTGAGTTCCATG
>N65
GATAAGACTCTGGAAAATTTAAAAGCCAATAGAAAAAAAATGTTAAGTCCTTATATTACTGCAGGCGATCCATATCCTGAGTTAACAGTAAGTTTAATGCATCAATTGGTTAAATCAGGGGCAGATGTATTGGAGCTGGGAATACCCTTTTCTGACCCTATGGCAGAAGGTCCTGTTATCCAAAGAGCAATGGAACGAGCTTTGGCGCATTCAATTCATTGTGATGACGTATTGAATATGGTTAGGCAATTTCGCAAAACGGATACCGAAACGCCTGTGATTCTTATGGGATATTTAAATCCTATAGAACAATATGGCTATGATCTTTTTGCCCAACAGGCAGTGGAAGCTGGGGTTGATGGAACGATATTAGTTGATTTGCCTCCTGAGGAAGCTGATGGAGTATCGCGAGTTTGGCAAAAACATGGTTTGTACAGTATTTATTTATGTTCACCAACCACCTCAGCTGAAAGAATGAACTTTATAAATCAGCATGCCAATGGTTATCTGTATTATGTTTCATTGAAGGGAGTGACTGGTTCTGACGCGCTTAAGTTGCCAGAATTAAAAGCTCAATATCTACAACGAAAGGCACAATCAAAATTACCGCTTATGGTTGGGTTTGGAATAAAAACTCCGGAAATGGCTGCACAAGTTGCTGAATTTGCTGATGGAGTCATTGTTGGGGCGGCACTGATAAATGAAATCATTGAAGCCTATGAGGCCAAGAAAGATCCGCTACAAGCAAGCGGGGCTCTATTGAGTTCCATG
>N67
GATAAGACTCTGGAAAAATTAAAAGCCAATAGAAAAAAAATGTTAAGTCCTTATATTACTGCAGGCGATCCATATCCTGAGTTAACAGTAAGTTTAATGCATCAATTGGTTAAATCAGGGGCAGATGTATTGGAGCTGGGAATACCTTTTTCAGACCCTATGGCAGAAGGTCCTGTTATCCAAAGAGCAATGGAACGAGCTTTGGCGCATTCAATTCATTGTGATGACGTATTGAATATGGTTAGGCAATTTCGCGAAACGGATACCCAAACGCCTGTGATTCTTATGGGATATTTAAATCCTATAGAACAATACGGCTATGATCTTTTTGCTCAACAGGCAGTGGAGGCTGGGGCTGATGGAACAATATTAGTTGATTTGCCTCCTGAGGAAGCTGATGGAGTATCGCGAGTTTGGCAAAAACATGGTTTGTACAGTATTTATTTATGTTCGCCAACCACCTCAGCTGAAAGAATGAACTTTATAAATCAGCATGCCAATGGTTATCTGTATTATGTTTCATTGAAGGGAGTGACTGGTTCTGACGCGCTTAAGTTGCCAGAATTAAAAGCTCAATATCTACAACGAAAGGCACAATCAAAATTACCGCTTATGGTTGGGTTTGGAATAAAAACTCCGGAAATGGCTGCACAAGTTGCTGAATTTGCTGATGGGGTCATTGTTGGGGCGGCACTGATAAATGAAATCATTGAAGCCTATGAGGCCAAGAAAGATCCGCTACAAGCAAGCGGGGATCTATTGAGTTCCATG
>N68
GATAAGACTCTGGAAAAATTAAAAGCCAATAGAAAAAAAATGTTAAGTCCTTATATTACTGCAGGCGATCCATATCCTGAGTTAACAGTAAGTTTAATGCATCAATTGGTTAAATCAGGGGCAGATGTATTGGAGCTGGGAATACCTTTTTCAGACCCTATGGCAGAAGGTCCTGTTATCCAAAGAGCAATGGAACGAGCTTTGGCGCATTCAATTCATTGCGATGACGTATTGAATATGGTTAGGCAATTTCGCAAAACGGATAACGAAACGCCTGTGATTCTTATGGGATATTTAAATCCTATAGAACAATATGGCTATGATCTTTTTGCTCAACAGGCAGTGGAGGCTGGGGTTGATGGGACAATATTAGTTGATTTGCCTCCTGAGGAAGCTGATGGAGTATCGCGAGTTTGGCAAAAACATGGTTTGTACAGTATTTATTTATGTTCGCCAACCACCTCAGCTGAAAGAATGAACTTTATAAATCAGCATGCCAATGGTTATCTGTATTATGTTTCATTGAAGGGAGTGACTGGTTCTGACGCGCTTAAGTTGCCAGAATTAAAAGCTCAATATCTACAACGAAAGGCACAATCAAAATTACCGCTTATGGTTGGGTTTGGAATAAAAACTCCGGAAATGGCTGCACAAGTTGCTGAATTTGCTGATGGGGTCATTGTTGGGGCGGCACTGATAAATGAAATCATTGAAGCCTATGAGGCCAAGAAAGATCCGCTGCAAGCAAGCGGGGCTCTATTGAGTTCCATG
>N69
GATAAGACTCTGGAAAAATTAAAAGCCAATAGAAAAAAAATGTTAAGTCCTTATATTACTGCAGGCGATCCATATCCTGAGTTAACAGTAAGTTTAATGCATCAATTGGTTAAATCAGGGGCAGATGTATTGGAGCTGGGAATACCTTTTTCAGACCCTATGGCAGAAGGTCCTGTTATCCAAAGAGCAATGGAACGAGCTTTGGCGCATTCAATTCATTGCGATGACGTATTGAATATGGTTAGGCAATTTCGCAAAACGGATAACGAAACGCCTGTGATTCTTATGGGATATTTAAATCCTATAGAACAATATGGCTATGATCTTTTTGCTCAACAGGCAGTGGAGGCTGGGGTTGATGGGACAATATTAGTTGATTTGCCTCCTGAGGAAGCTGATGGAGTATCGCGAGTTTGGCAAAAACATGGTTTGTACAGTATTTATTTATGTTCGCCAACCACCTCAGCTGAAAGAATGAACTTTATAAATCAGCATGCCAATGGTTATCTGTATTATGTTTCATTGAAGGGAGTGACTGGTTCTGACGCGCTTAAGTTGCCAGAATTAAAAGCTCAATATCTACAACGAAAGGCACAATCAAAATTACCGCTTATGGTTGGGTTTGGAATAAAAACTCCGGAAATGGCTGCACAAGTTGCTGAATTTGCTGATGGGGTCATTGTTGGGGCGGCACTGATAAATGAAATCATTGAAGCCTATGAGGCCAAGAAAGATCCGCTGCAAGCAAGCGGGGCTCTATTGAGTTCCATG
>N70
GATAAGACTCTGGAAAAATTAAAAGCCAATAGAAAAAAAATGTTAAGTCCTTATATTACTGCAGGCGATCCATATCCTGAGTTAACAGTAAGTTTAATGCATCAATTGGTTAAATCAGGGGCAGATGTATTGGAGCTGGGAATACCTTTTTCAGACCCTATGGCAGAAGGTCCTGTTATCCAAAGAGCAATGGAACGAGCTTTGGCGCATTCAATTCATTGCGATGACGTATTGAATATGGTTAGGCAATTTCGCAAAACGGATAACGAAACGCCTGTGATTCTTATGGGATATTTAAATCCTATAGAACAATATGGCTATGATCTTTTTGCTCAACAGGCAGTGGAGGCTGGGGTTGATGGGACAATATTAGTTGATTTGCCTCCTGAGGAAGCTGATGGAGTATCGCGAGTTTGGCAAAAACATGGTTTGTACAGTATTTATTTATGTTCGCCAACCACCTCAGCTGAAAGAATGAACTTTATAAATCAGCATGCCAATGGTTATCTGTATTATGTTTCATTGAAGGGAGTGACTGGTTCTGACGCGCTTAAGTTGCCAGAATTAAAAGCTCAATATCTACAACGAAAGGCACAATCAAAATTACCGCTTATGGTTGGGTTTGGAATAAAAACTCCGGAAATGGCTGCACAAGTTGCTGAATTTGCTGATGGGGTCATTGTTGGGGCGGCACTGATAAATGAAATCATTGAAGCCTATGAGGCCAAGAAAGATCCGCTGCAAGCAAGCGGGGCTCTATTGAGTTCCATG
>N71
GATAAGACTCTGGAAAAATTAAAAGCCAATAGAAAAAAAATGTTAAGTCCTTATATTACCGCAGGCGATCCATATCCTGAGTTAACAGTAAGTTTAATGCATCAATTGGTTAAATCAGGAGCAGATGTATTGGAGCTGGGAATACCCTTTTCTGACCCTATGGCAGAAGGTCCTGTTATCCAAAGAGCAATGGAACGAGCTTTGGCACATTCAATTCATTGTGATGACGTATTGAATATGGTTAGGCAATTTCGCAAAACGGATACCGAAACGCCTGTAATTCTTATGGGATATTTAAATCCTATAGAACAATATGGCTATGATCTTTTTGCCCAACAGGCAGTGGAGGCTGGGGTTGATGGAACAATATTGGTTGATTTGCCTCCTGAGGAAGCTGATGGAGTATCGCGAGTTTGGCAAAAACATGGTTTGTACAGTATTTATTTATGTTCGCCAACCACCTCAGCTGAAAGAATGAACTTTATAAATCAGCATGCCAATGGTTATCTGTATTATGTTTCATTGAAGGGGGTGACTGGTTCTGACGCGCTTAAGTTGCCAGAATTAAAAGCTCAATATCTACAACGAAAGGCACAATCAAAATTACCGCTTATGGTTGGGTTTGGAATAAAAACTTCGGAAATGGCTGCACAAGTTGCTGAATTTGCTGATGGGGTCATTGTTGGGGCGGCACTGATAAATGAAATCATTGAAGCCTATGAGGCCAAGAAAGATCCGCTCCAAGCAAGCGGGGCTCTATTGAGTTCCATG
>N72
GATAAGACTCTGGAAAAATTAAAAGCCAATAGAAAAAAAATGTTAAGTCCTTATATTACTGCAGGCGATCCATATCCTGAGTTAACAGTAAGTTTAATGCATCAATTGGTTAAATCAGGGGCAGATGTATTGGAGCTGGGAATACCTTTTTCAGACCCTATGGCAGAAGGTCCTGTTATCCAAAGAGCAATGGAACGAGCTTTGGCGCATTCAATTCATTGCGATGACGTATTGAATATGGTTAGGCAATTTCGCAAAACGGATAACGAAACGCCTGTGATTCTTATGGGATATTTAAATCCTATAGAACAATATGGCTATGATCTTTTTGCTCAACAGGCAGTGGAGGCTGGGGTTGATGGGACAATATTAGTTGATTTGCCTCCTGAGGAAGCTGATGGAGTATCGCGAGTTTGGCAAAAACATGGTTTGTACAGTATTTATTTATGTTCGCCAACCACCTCAGCTGAAAGAATGAACTTTATAAATCAGCATGCCAATGGTTATCTGTATTATGTTTCATTGAAGGGAGTGACTGGTTCTGACGCGCTTAAGTTGCCAGAATTAAAAGCTCAATATCTACAACGAAAGGCACAATCAAAATTACCGCTTATGGTTGGGTTTGGAATAAAAACTCCGGAAATGGCTGCACAAGTTGCTGAATTTGCTGATGGGGTCATTGTTGGGGCGGCACTGATAAATGAAATCATTGAAGCCTATGAGGCCAAGAAAGATCCGCTGCAAGCAAGCGGGGCTCTATTGAGTTCCATG
>N75
GATAAGACTCTGGAAAAATTAAAAGCCAATAGAAAAAAAATGTTAAGCCCTTATATTACTGCAGGCGATCCATATCCTGAGTTAACAGTAAGTTTAATGCATCAATTGGTTAAGTCAGGGGCAGATGTATTGGAGCTGGGAATACCCTTTTCTGACCCTATGGCAGAAGGTCCTGTTATCCAAAGAGCAATGGAACGAGCTTTGTCGCATTCAATTCATTGTGATGACGTATTGAATATGGTTAGGCAATTTCGCAAAACGGATACCGAAACGCCTGTGATTCTTATGGGATATTTAAATCCTATAGAACAATATGGCTATGATCTTTTTGCTCAACAGGCAGTGGAGGCTGGGGTTGATGGAACAATATTAGTTGATTTGCCTCCTGAGGAAGCTGATGGAGTATCGCGAGTTTGGCAAAAACATGGTTTGTACAGTATTTATTTATGTTCGCCAACCACCTCAGCTCAAAGAATGAACTTTATAAATCAGCATGCCAATGGTTATCTGTATTATGTTTCTTTGAAGGGAGTGACAGGTTCTGACGCGCTTAAGTTGCCAGAATTAAAAGCTCAATATCTACAACGAAAGGCACAATCAAAATTACCGCTTATGGTTGGGTTTGGAATAAAAACTCCGGAAATGGCTGCACAAGTTGCTGAATTTGCTGATGGGGTCATTGTTGGGGCGGCACTGATAAATGAAATCATTGAAGCCTATGAGGCCAAGAAAGATCCGCTGCAAGCAAGCGGGGCTCTATTGAGTTCCATG
>N83
GATAAGACTCTGGAAAAATTAAAAGCCAATAGAAAAAAAATGTTAAGTCCTTATATTACTGCAGGCGATCCATATCCTGAGTTAACAGTAAGTTTAATGCATCAATTGGTTAAATCAGGGGCAGATGTATTGGAGCTGGGAATACCTTTTTCAGACCCTATGGCAGAAGGTCCTGTTATCCAAAGAGCAATGGAACGAGCTTTGGCGCATTCAATTCATTGTGATGACGTATTGAATATGGTTAGGCAATTTCGCAAAACGGATACCGAAACGCCTGTGATTCTTATGGGATATTTAAATCCTATAGAACAATATGGCTATGATCTTTTTGCTCAACAGGCAGTGGAGGCTGGGGCTGATGGAACAATATTAGTTGATTTGCCTCCTGAGGAAGCTGATGGAGTATCGCGAGTTTGGCAAAAACATGGTTTGTACAGTATTTATTTATGTTCGCCAACCACCTCAGCTGAAAGAATGAACTTTATAAATCAGCATGCCAATGGTTATCTGTATTATGTTTCATTGAAGGGAGTGACTGGTTCTGACGCGCTTAAGTTGCCAGAATTAAAAGCTCAATATCTACAACGAAAGGCACAATCAAAATTACCGCTTATGGTTGGGTTTGGAATAAAAACTCCGGAAATGGCTGCACAAGTTGCTGAATTTGCTGATGGGGTCATTGTTGGGGCGGCACTGATAAATGAAATCATTGAAGCCTATGAGGCCAAGAAAGATCCGCTACAAGCAAGCGGGGCTCTATTGAGTTCCATG
>N85
GATAAGACTCTGGAAAAATTAAAAGCCAATAGAAAAAAAATGTTAAGTCCTTATATTACTGCAGGCGATCCATATCCTGAGTTAACAGTAAGTTTAATGCATCAATTGGTTAAATCAGGGGCAGATGTATTGGAGCTGGGAATACCCTTTTCTGACCCTATGGCAGAAGGTCCTGTTATCCAAAGAGCAATGGAACGAGCTTTGGCGCATTCAATTCATTGTGATGACGTATTGAATATGGTTAGGCAATTTCGCAAAACGGATACCGAAACGCCTGTGATTCTTATGGGATATTTAAATCCTATAGAACAATATGGCTATGATCTTTTTGCCCAGCAGGCAGTGGAGGCTGGGGTTGATGGAACAATATTAGTTGATTTGCCTCCTGAGGAAGCTGATGGAGTATCGCGAGTTTGGCAAAAACATGGTTTGTACAGTATTTATTTATGTTCGCCAACCACCTCAGCTGAAAGAATGAACTATATAAATCAGCATGCCAATGGTTATCTGTATTATGTTTCATTGAAGGGAGTGACAGGTTCTGACGCGCTTAAGTTGCCAGAATTAAAAGCTCAATATCTACAACGAAAGGCACAATCAAAATTACCGCTTATGGTTGGGTTTGGAATAAAAACTCCGGAAATGGCTGCACAAGTTGCTGAATTTGCTGATGGGGTCATTGTTGGGGCGGCACTGATAAATGAAATCATTGAAGCCTATGAGGCCAAGAAAGATCCGCTGCAAGCAAGCGGGGCTCTATTGAGTTCCATG
>N92
GATAAGACTCTGGAAAAATTAAAAGCCAATAGAAAAAAAATGTTAAGTCCTTATATTACTGCAGGCGATCCATATCCTGAGTTAACAGTAAGTTTAATGCATCAATTGGTTAAATCAGGGGCAGATGTATTGGAGCTGGGAATACCTTTTTCAGACCCTATGGCAGAAGGTCCTGTTATCCAAAGAGCAATGGAACGAGCTTTGGCGCATTCAATTCATTGTGATGACGTATTGAATATGGTTAGGCAATTTCGCAAAACGGATACCGAAACGCCTGTGATTCTTATGGGATATTTAAATCCTATAGAACAATATGGCTATGATCTTTTTGCTCAACAGGCAGTGGAGGCTGGGGTTGATGGAACGATATTAGTTGATTTGCCTCCTGAGGAAGCTGATGGAGTATCGCGAGTTTGGCAAAAACATGGTTTGTACAGTATTTATTTATGTTCGCCAACCACCTCAGCTGAAAGAATGAACTTTATAAATCAGCATGCCAATGGTTATCTGTATTATGTTTCATTGAAGGGAGTGACTGGTTCTGACGCGCTTAAGTTGCCAGAATTAAAAGCTCAATATCTACAACGAAAGGCACAATCAAAATTACCGCTTATGGTTGGGTTTGGAATAAAAACTCCGGAAATGGCTGCACAAGTTGCTGAATTTGCTGATGGAGTCATTGTTGGGGCGGCACTGATAAATGAAATCATTGAAGCCTATGAGGCCAAGAAAGATCCGCTACAAGCAAGCGGGGCTCTATTGAGTTCCATG
>N93
GATAAGACTCTGGAAAAATTAAAAGCCAATAGAAAAAAAATGTTAAGTCCTTATATTACTGCAGGCGATCCATATCCTGAGTTAACAGTAAGTTTAATGCATCAATTGGTTAAATCAGGGGCAGATGTATTGGAGCTGGGAATACCTTTTTCAGACCCTATGGCAGAAGGTCCTGTTATCCAAAGAGCAATGGAACGAGCTTTGGCGCATTCAATTCATTGTGATGACGTATTGAATATGGTTAGGCAATTTCGCAAAACGGATACCGAAACGCCTGTGATTCTTATGGGATATTTAAATCCTATAGAACAATATGGCTATGATCTTTTTGCTCAACAGGCAGTGGAGGCTGGGGTTGATGGAACGATATTAGTTGATTTGCCTCCTGAGGAAGCTGATGGAGTATCGCGAGTTTGGCAAAAACATGGTTTGTACAGTATTTATTTATGTTCGCCAACCACCTCAGCTGAAAGAATGAACTTTATAAATCAGCATGCCAATGGTTATCTGTATTATGTTTCATTGAAGGGAGTGACTGGTTCTGACGCGCTTAAGTTGCCAGAATTAAAAGCTCAATATCTACAACGAAAGGCACAATCAAAATTACCGCTTATGGTTGGGTTTGGAATAAAAACTCCGGAAATGGCTGCACAAGTTGCTGAATTTGCTGATGGAGTCATTGTTGGGGCGGCACTGATAAATGAAATCATTGAAGCCTATGAGGCCAAGAAAGATCCGCTACAAGCAAGCGGGGCTCTATTGAGTTCCATG
>N95
GATAAGACTCTGGAAAAATTAAAAGCCAATAGAAAAAAAATGTTAAGTCCTTATATTACTGCAGGCGATCCATATCCTGAGTTAACAGTAAGTTTAATGCATCAATTGGTTAAATCAGGGGCAGATGTATTGGAGCTGGGAATACCTTTTTCAGACCCTATGGCAGAAGGTCCTGTTATCCAAAGAGCAATGGAACGAGCTTTGGCGCATTCAATTCATTGCGATGACGTATTGAATATGGTTAGGCAATTTCGCAAAACGGATAACGAAACGCCTGTGATTCTTATGGGATATTTAAATCCTATAGAACAATATGGCTATGATCTTTTTGCTCAACAGGCAGTGGAGGCTGGGGTTGATGGGACAATATTAGTTGATTTGCCTCCTGAGGAAGCTGATGGAGTATCGCGAGTTTGGCAAAAACATGGTTTGTACAGTATTTATTTATGTTCGCCAACCACCTCAGCTGAAAGAATGAACTTTATAAATCAGCATGCCAATGGTTATCTGTATTATGTTTCATTGAAGGGAGTGACTGGTTCTGACGCGCTTAAGTTGCCAGAATTAAAAGCTCAATATCTACAACGAAAGGCACAATCAAAATTACCGCTTATGGTTGGGTTTGGAATAAAAACTCCGGAAATGGCTGCACAAGTTGCTGAATTTGCTGATGGGGTCATTGTTGGGGCGGCACTGATAAATGAAATCATTGAAGCCTATGAGGCCAAGAAAGATCCGCTGCAAGCAAGCGGGGCTCTATTGAGTTCCATG
>N96
GATAAGACTCTGGAAAAATTAAAAGCCAATAGAAAAAAAATGTTAAGTCCTTATATTACTGCAGGCGATCCATATCCTGAGTTAACAGTAAGTTTAATGCATCAATTGGTTAAATCAGGGGCAGATGTATTGGAGCTGGGAATACCTTTTTCAGACCCTATGGCAGAAGGTCCTGTTATCCAAAGAGCAATGGAACGAGCTTTGGCGCATTCAATTCATTGCGATGACGTATTGAATATGGTTAGGCAATTTCGCAAAACGGATAACGAAACGCCTGTGATTCTTATGGGATATTTAAATCCTATAGAACAATATGGCTATGATCTTTTTGCTCAACAGGCAGTGGAGGCTGGGGTTGATGGGACAATATTAGTTGATTTGCCTCCTGAGGAAGCTGATGGAGTATCGCGAGTTTGGCAAAAACATGGTTTGTACAGTATTTATTTATGTTCGCCAACCACCTCAGCTGAAAGAATGAACTTTATAAATCAGCATGCCAATGGTTATCTGTATTATGTTTCATTGAAGGGAGTGACTGGTTCTGACGCGCTTAAGTTGCCAGAATTAAAAGCTCAATATCTACAACGAAAGGCACAATCAAAATTACCGCTTATGGTTGGGTTTGGAATAAAAACTCCGGAAATGGCTGCACAAGTTGCTGAATTTGCTGATGGGGTCATTGTTGGGGCGGCACTGATAAATGAAATCATTGAAGCCTATGAGGCCAAGAAAGATCCGCTGCAAGCAAGCGGGGCTCTATTGAGTTCCATG
>N97
GATAAGACTCTGGAAAAATTAAAAGCCAATAGAAAAAAAATGTTAAGTCCTTATATTACTGCAGGCGATCCATATCCTGAGTTAACAGTAAGTTTAATGCATCAATTGGTTAAATCAGGGGCAGATGTATTGGAGCTGGGAATACCTTTTTCAGACCCTATGGCAGAAGGTCCTGTTATCCAAAGAGCAATGGAACGAGCTTTGGCGCATTCAATTCATTGTGATGACGTATTGAATATGGTTAGGCAATTTCGCAAAACGGATACCGAAACGCCTGTGATTCTTATGGGATATTTAAATCCTATAGAACAATATGGCTATGATCTTTTTGCTCAACAGGCAGTGGAGGCTGGGGCTGATGGAACAATATTAGTTGATTTGCCTCCTGAGGAAGCTGATGGAGTATCGCGAGTTTGGCAAAAACATGGTTTGTACAGTATTTATTTATGTTCGCCAACCACCTCAGCTGAAAGAATGAACTTTATAAATCAGCATGCCAATGGTTATCTGTATTATGTTTCATTGAAGGGAGTGACTGGTTCTGACGCGCTTAAGTTGCCAGAATTAAAAGCTCAATATCTACAACGAAAGGCACAATCAAAATTACCGCTTATGGTTGGGTTTGGAATAAAAACTCCGGAAATGGCTGCACAAGTTGCTGAATTTGCTGATGGGGTCATTGTTGGGGCGGCACTGATAAATGAAATCATTGAAGCCTATGAGGCCAAGAAAGATCCGCTACAAGCAAGCGGGGCTCTATTGAGTTCCATG
>N98
GATAAGACTCTGGAAAAATTAAAAGCCAATAGAAAAAAAATGTTAAGTCCTTATATTACTGCAGGCGATCCATATCCTGAGTTAACAGTAAGTTTAATGCATCAATTGGTTAAATCAGGGGCAGATGTATTGGAGCTGGGAATACCTTTTTCAGACCCTATGGCAGAAGGTCCTGTTATCCAAAGAGCAATGGAACGAGCTTTGGCGCATTCAATTCATTGCGATGACGTATTGAATATGGTTAGGCAATTTCGCAAAACGGATAACGAAACGCCTGTGATTCTTATGGGATATTTAAATCCTATAGAACAATATGGCTATGATCTTTTTGCTCAACAGGCAGTGGAGGCTGGGGTTGATGGGACAATATTAGTTGATTTGCCTCCTGAGGAAGCTGATGGAGTATCGCGAGTTTGGCAAAAACATGGTTTGTACAGTATTTATTTATGTTCGCCAACCACCTCAGCTGAAAGAATGAACTTTATAAATCAGCATGCCAATGGTTATCTGTATTATGTTTCATTGAAGGGAGTGACTGGTTCTGACGCGCTTAAGTTGCCAGAATTAAAAGCTCAATATCTACAACGAAAGGCACAATCAAAATTACCGCTTATGGTTGGGTTTGGAATAAAAACTCCGGAAATGGCTGCACAAGTTGCTGAATTTGCTGATGGGGTCATTGTTGGGGCGGCACTGATAAATGAAATCATTGAAGCCTATGAGGCCAAGAAAGATCCGCTGCAAGCAAGCGGGGCTCTATTGAGTTCCATG
>N99
GATAAGACTCTGGAAAAATTAAAAGCCAATAGAAAAAAAATGTTAAGTCCTTATATTACTGCAGGCGATCCATATCCTGAGTTAACAGTAAGTTTAATGCATCAATTGGTTAAATCAGGGGCAGATGTATTGGAGCTGGGAATACCTTTTTCAGACCCTATGGCAGAAGGTCCTGTTATCCAAAGAGCAATGGAACGAGCTTTGGCGCATTCAATTCATTGCGATGACGTATTGAATATGGTTAGGCAATTTCGCAAAACGGATAACGAAACGCCTGTGATTCTTATGGGATATTTAAATCCTATAGAACAATATGGCTATGATCTTTTTGCTCAACAGGCAGTGGAGGCTGGGGTTGATGGGACAATATTAGTTGATTTGCCTCCTGAGGAAGCTGATGGAGTATCGCGAGTTTGGCAAAAACATGGTTTGTACAGTATTTATTTATGTTCGCCAACCACCTCAGCTGAAAGAATGAACTTTATAAATCAGCATGCCAATGGTTATCTGTATTATGTTTCATTGAAGGGAGTGACTGGTTCTGACGCGCTTAAGTTGCCAGAATTAAAAGCTCAATATCTACAACGAAAGGCACAATCAAAATTACCGCTTATGGTTGGGTTTGGAATAAAAACTCCGGAAATGGCTGCACAAGTTGCTGAATTTGCTGATGGGGTCATTGTTGGGGCGGCACTGATAAATGAAATCATTGAAGCCTATGAGGCCAAGAAAGATCCGCTGCAAGCAAGCGGGGCTCTATTGAGTTCCATG
>N102
GATAAGACTCTGGAAAAATTAAAAGCCAATAGAAAAAAAATGTTAAGTCCTTATATTACTGCAGGCGATCCATATCCTGAGTTAACAGTAAGTTTAATGCATCAATTGGTTAAATCAGGGGCAGATGTATTGGAGCTGGGAATACCTTTTTCAGACCCTATGGCAGAAGGTCCTGTTATCCAAAGAGCAATGGAACGAGCTTTGGCGCATTCAATTCATTGCGATGACGTATTGAATATGGTTAGGCAATTTCGCAAAACGGATAACGAAACGCCTGTGATTCTTATGGGATATTTAAATCCTATAGAACAATATGGCTATGATCTTTTTGCTCAACAGGCAGTGGAGGCTGGGGTTGATGGGACAATATTAGTTGATTTGCCTCCTGAGGAAGCTGATGGAGTATCGCGAGTTTGGCAAAAACATGGTTTGTACAGTATTTATTTATGTTCGCCAACCACCTCAGCTGAAAGAATGAACTTTATAAATCAGCATGCCAATGGTTATCTGTATTATGTTTCATTGAAGGGAGTGACTGGTTCTGACGCGCTTAAGTTGCCAGAATTAAAAGCTCAATATCTACAACGAAAGGCACAATCAAAATTACCGCTTATGGTTGGGTTTGGAATAAAAACTCCGGAAATGGCTGCACAAGTTGCTGAATTTGCTGATGGGGTCATTGTTGGGGCGGCACTGATAAATGAAATCATTGAAGCCTATGAGGCCAAGAAAGATCCGCTGCAAGCAAGCGGGGCTCTATTGAGTTCCATG
>N103
GATAAGACTCTGGAAAAATTAAAAGCCAATAGAAAAAAAATGTTAAGTCCTTATATTACTGCAGGCGATCCATATCCTGAGTTAACAGTAAGTTTAATGCATCAATTGGTTAAATCAGGGGCAGATGTATTGGAGCTGGGAATACCTTTTTCAGACCCTATGGCAGAAGGTCCTGTTATCCAAAGAGCAATGGAACGAGCTTTGGCGCATTCAATTCATTGCGATGACGTATTGAATATGGTTAGGCAATTTCGCAAAACGGATAACGAAACGCCTGTGATTCTTATGGGATATTTAAATCCTATAGAACAATATGGCTATGATCTTTTTGCTCAACAGGCAGTGGAGGCTGGGGTTGATGGGACAATATTAGTTGATTTGCCTCCTGAGGAAGCTGATGGAGTATCGCGAGTTTGGCAAAAACATGGTTTGTACAGTATTTATTTATGTTCGCCAACCACCTCAGCTGAAAGAATGAACTTTATAAATCAGCATGCCAATGGTTATCTGTATTATGTTTCATTGAAGGGAGTGACTGGTTCTGACGCGCTTAAGTTGCCAGAATTAAAAGCTCAATATCTACAACGAAAGGCACAATCAAAATTACCGCTTATGGTTGGGTTTGGAATAAAAACTCCGGAAATGGCTGCACAAGTTGCTGAATTTGCTGATGGGGTCATTGTTGGGGCGGCACTGATAAATGAAATCATTGAAGCCTATGAGGCCAAGAAAGATCCGCTGCAAGCAAGCGGGGCTCTATTGAGTTCCATG
>N105
GATAAGACTCTGGAAAAATTAAAAGCCAATAGAAAAAAAATGTTAAGTCCTTATATTACTGCAGGCGATCCATATCCTGAGTTAACAGTAAGTTTAATGCATCAATTGGTTAAATCAGGGGCAGATGTATTGGAGCTGGGAATACCTTTTTCAGACCCTATGGCAGAAGGTCCTGTTATCCAAAGAGCAATGGAACGAGCTTTGGCGCATTCAATTCATTGTGATGACGTATTGAATATGGTTAGGCAATTTCGCAAAACGGATACCGAAACGCCTGTGATTCTTATGGGATATTTAAATCCTATAGAACAATATGGCTATGATCTTTTTGCTCAACAGGCAGTGGAGGCTGGGGCTGATGGAACAATATTAGTTGATTTGCCTCCTGAGGAAGCTGATGGAGTATCGCGAGTTTGGCAAAAACATGGTTTGTACAGTATTTATTTATGTTCGCCAACCACCTCAGCTGAAAGAATGAACTTTATAAATCAGCATGCCAATGGTTATCTGTATTATGTTTCATTGAAGGGAGTGACTGGTTCTGACGCGCTTAAGTTGCCAGAATTAAAAGCTCAATATCTACAACGAAAGGCACAATCAAAATTACCGCTTATGGTTGGGTTTGGAATAAAAACTCCGGAAATGGCTGCACAAGTTGCTGAATTTGCTGATGGGGTCATTGTTGGGGCGGCACTGATAAATGAAATCATTGAAGCCTATGAGGCCAAGAAAGATCCGCTACAAGCAAGCGGGGCTCTATTGAGTTCCATG
>N108
GATAAGACTCTGGAAAAATTAAAAGCCAATAGAAAAAAAATGTTAAGTCCTTATATTACTGCAGGCGATCCATATCCTGAGTTAACAGTAAGTTTAATGCATCAATTGGTTAAATCAGGGGCAGATGTATTGGAGCTGGGAATACCTTTTTCAGACCCTATGGCAGAAGGTCCTGTTATCCAAAGAGCAATGGAACGAGCTTTGGCGCATTCAATTCATTGTGATGACGTATTGAATATGGTTAGGCAATTTCGCAAAACGGATACCGAAACGCCTGTGATTCTTATGGGATATTTAAATCCTATAGAACAATATGGCTATGATCTTTTTGCTCAACAGGCAGTGGAGGCTGGGGCTGATGGAACAATATTAGTTGATTTGCCTCCTGAGGAAGCTGATGGAGTATCGCGAGTTTGGCAAAAACATGGTTTGTACAGTATTTATTTATGTTCGCCAACCACCTCAGCTGAAAGAATGAACTTTATAAATCAGCATGCCAATGGTTATCTGTATTATGTTTCATTGAAGGGAGTGACTGGTTCTGACGCGCTTAAGTTGCCAGAATTAAAAGCTCAATATCTACAACGAAAGGCACAATCAAAATTACCGCTTATGGTTGGGTTTGGAATAAAAACTCCGGAAATGGCTGCACAAGTTGCTGAATTTGCTGATGGGGTCATTGTTGGGGCGGCACTGATAAATGAAATCATTGAAGCCTATGAGGCCAAGAAAGATCCGCTACAAGCAAGCGGGGCTCTATTGAGTTCCATG
>N112
GATAAGACTCTGGAAAAATTAAAAGCCAATAGAAAAAAAATGTTAAGCCCTTATATTACTGCAGGCGATCCATATCCTGAGTTAACAGTAAGTTTAATGCATCAATTGGTTAAGTCAGGGGCAGATGTATTGGAGCTGGGAATACCCTTTTCTGACCCTATGGCAGAAGGTCCTGTTATCCAAAGAGCAATGGAACGAGCTTTGTCGCATTCAATTCATTGTGATGACGTATTGAATATGGTTAGGCAATTTCGCAAAACGGATACCGAAACGCCTGTGATTCTTATGGGATATTTAAATCCTATAGAACAATATGGCTATGATCTTTTTGCTCAACAGGCAGTGGAGGCTGGGGTTGATGGAACAATATTAGTTGATTTGCCTCCTGAGGAAGCTGATGGAGTATCGCGAGTTTGGCAAAAACATGGTTTGTACAGTATTTATTTATGTTCGCCAACCACCTCAGCTCAAAGAATGAACTTTATAAATCAGCATGCCAATGGTTATCTGTATTATGTTTCTTTGAAGGGAGTGACAGGTTCTGACGCGCTTAAGTTGCCAGAATTAAAAGCTCAATATCTACAACGAAAGGCACAATCAAAATTACCGCTTATGGTTGGGTTTGGAATAAAAACTCCGGAAATGGCTGCACAAGTTGCTGAATTTGCTGATGGGGTCATTGTTGGGGCGGCACTGATAAATGAAATCATTGAAGCCTATGAGGCCAAGAAAGATCCGCTGCAAGCAAGCGGGGCTCTATTGAGTTCCATG
>N113
GATAAGACTCTGGAAAAATTAAAAGCCAATAGAAAAAAAATGTTAAGTCCTTATATTACTGCAGGCGATCCATATCCTGAGTTAACAGTAAGTTTAATGCATCAATTGGTTAAATCAGGGGCAGATGTATTGGAGCTGGGAATACCTTTTTCAGACCCTATGGCAGAAGGTCCTGTTATCCAAAGAGCAATGGAACGAGCTTTGGCGCATTCAATTCATTGCGATGACGTATTGAATATGGTTAGGCAATTTCGCAAAACGGATAACGAAACGCCTGTGATTCTTATGGGATATTTAAATCCTATAGAACAATATGGCTATGATCTTTTTGCTCAACAGGCAGTGGAGGCTGGGGTTGATGGGACAATATTAGTTGATTTGCCTCCTGAGGAAGCTGATGGAGTATCGCGAGTTTGGCAAAAACATGGTTTGTACAGTATTTATTTATGTTCGCCAACCACCTCAGCTGAAAGAATGAACTTTATAAATCAGCATGCCAATGGTTATCTGTATTATGTTTCATTGAAGGGAGTGACTGGTTCTGACGCGCTTAAGTTGCCAGAATTAAAAGCTCAATATCTACAACGAAAGGCACAATCAAAATTACCGCTTATGGTTGGGTTTGGAATAAAAACTCCGGAAATGGCTGCACAAGTTGCTGAATTTGCTGATGGGGTCATTGTTGGGGCGGCACTGATAAATGAAATCATTGAAGCCTATGAGGCCAAGAAAGATCCGCTGCAAGCAAGCGGGGCTCTATTGAGTTCCATG
>N114
GATAAGACTCTGGAAAAATTAAAAGCCAATAGAAAAAAAATGTTAAGTCCTTATATTACTGCAGGCGATCCATATCCTGAGTTAACAGTAAGTTTAATGCATCAATTGGTTAAATCAGGGGCAGATGTATTGGAGCTGGGAATACCTTTTTCAGACCCTATGGCAGAAGGTCCTGTTATCCAAAGAGCAATGGAACGAGCTTTGGCGCATTCAATTCATTGCGATGACGTATTGAATATGGTTAGGCAATTTCGCAAAACGGATAACGAAACGCCTGTGATTCTTATGGGATATTTAAATCCTATAGAACAATATGGCTATGATCTTTTTGCTCAACAGGCAGTGGAGGCTGGGGTTGATGGGACAATATTAGTTGATTTGCCTCCTGAGGAAGCTGATGGAGTATCGCGAGTTTGGCAAAAACATGGTTTGTACAGTATTTATTTATGTTCGCCAACCACCTCAGCTGAAAGAATGAACTTTATAAATCAGCATGCCAATGGTTATCTGTATTATGTTTCATTGAAGGGAGTGACTGGTTCTGACGCGCTTAAGTTGCCAGAATTAAAAGCTCAATATCTACAACGAAAGGCACAATCAAAATTACCGCTTATGGTTGGGTTTGGAATAAAAACTCCGGAAATGGCTGCACAAGTTGCTGAATTTGCTGATGGGGTCATTGTTGGGGCGGCACTGATAAATGAAATCATTGAAGCCTATGAGGCCAAGAAAGATCCGCTGCAAGCAAGCGGGGCTCTATTGAGTTCCATG
>N115
GATAAGACTCTGGAAAAATTAAAAGCCAATAGAAAAAAAATGTTAAGTCCTTATATTACTGCAGGCGATCCATATCCTGAGTTAACAGTAAGTTTAATGCATCAATTGGTTAAATCAGGGGCAGATGTATTGGAGCTGGGAATACCTTTTTCAGACCCTATGGCAGAAGGTCCTGTTATCCAAAGAGCAATGGAACGAGCTTTGGCGCATTCAATTCATTGCGATGACGTATTGAATATGGTTAGGCAATTTCGCAAAACGGATAACGAAACGCCTGTGATTCTTATGGGATATTTAAATCCTATAGAACAATATGGCTATGATCTTTTTGCTCAACAGGCAGTGGAGGCTGGGGTTGATGGGACAATATTAGTTGATTTGCCTCCTGAGGAAGCTGATGGAGTATCGCGAGTTTGGCAAAAACATGGTTTGTACAGTATTTATTTATGTTCGCCAACCACCTCAGCTGAAAGAATGAACTTTATAAATCAGCATGCCAATGGTTATCTGTATTATGTTTCATTGAAGGGAGTGACTGGTTCTGACGCGCTTAAGTTGCCAGAATTAAAAGCTCAATATCTACAACGAAAGGCACAATCAAAATTACCGCTTATGGTTGGGTTTGGAATAAAAACTCCGGAAATGGCTGCACAAGTTGCTGAATTTGCTGATGGGGTCATTGTTGGGGCGGCACTGATAAATGAAATCATTGAAGCCTATGAGGCCAAGAAAGATCCGCTGCAAGCAAGCGGGGCTCTATTGAGTTCCATG
>N122
GATAAGACTCTGGAAAAATTAAAAGCCAATAGAAAAAAAATGTTAAGTCCTTATATTACTGCAGGCGATCCATATCCTGAGTTAACAGTAAGTTTAATGCATCAATTGGTTAAATCAGGGGCAGATGTATTGGAGCTGGGAATACCTTTTTCAGACCCTATGGCAGAAGGTCCTGTTATCCAAAGAGCAATGGAACGAGCTTTGGCGCATTCAATTCATTGTGATGACGTATTGAATATGGTTAGGCAATTTCGCAAAACGGATACCGAAACGCCTGTGATTCTTATGGGATATTTAAATCCTATAGAACAATATGGCTATGATCTTTTTGCTCAACAGGCAGTGGAGGCTGGGGCTGATGGAACAATATTAGTTGATTTGCCTCCTGAGGAAGCTGATGGAGTATCGCGAGTTTGGCAAAAACATGGTTTGTACAGTATTTATTTATGTTCGCCAACCACCTCAGCTGAAAGAATGAACTTTATAAATCAGCATGCCAATGGTTATCTGTATTATGTTTCATTGAAGGGAGTGACTGGTTCTGACGCGCTTAAGTTGCCAGAATTAAAAGCTCAATATCTACAACGAAAGGCACAATCAAAATTACCGCTTATGGTTGGGTTTGGAATAAAAACTCCGGAAATGGCTGCACAAGTTGCTGAATTTGCTGATGGGGTCATTGTTGGGGCGGCACTGATAAATGAAATCATTGAAGCCTATGAGGCCAAGAAAGATCCGCTACAAGCAAGCGGGGCTCTATTGAGTTCCATG
>N123
GATAAGACTCTGGAAAAATTAAAAGCCAATAGAAAAAAAATGTTAAGTCCTTATATTACTGCAGGCGATCCATATCCTGAGTTAACAGTAAGTTTAATGCATCAATTGGTTAAATCAGGGGCAGATGTATTGGAGCTGGGAATACCTTTTTCAGACCCTATGGCAGAAGGTCCTGTTATCCAAAGAGCAATGGAACGAGCTTTGGCGCATTCAATTCATTGCGATGACGTATTGAATATGGTTAGGCAATTTCGCAAAACGGATAACGAAACGCCTGTGATTCTTATGGGATATTTAAATCCTATAGAACAATATGGCTATGATCTTTTTGCTCAACAGGCAGTGGAGGCTGGGGTTGATGGGACAATATTAGTTGATTTGCCTCCTGAGGAAGCTGATGGAGTATCGCGAGTTTGGCAAAAACATGGTTTGTACAGTATTTATTTATGTTCGCCAACCACCTCAGCTGAAAGAATGAACTTTATAAATCAGCATGCCAATGGTTATCTGTATTATGTTTCATTGAAGGGAGTGACTGGTTCTGACGCGCTTAAGTTGCCAGAATTAAAAGCTCAATATCTACAACGAAAGGCACAATCAAAATTACCGCTTATGGTTGGGTTTGGAATAAAAACTCCGGAAATGGCTGCACAAGTTGCTGAATTTGCTGATGGGGTCATTGTTGGGGCGGCACTGATAAATGAAATCATTGAAGCCTATGAGGCCAAGAAAGATCCGCTGCAAGCAAGCGGGGCTCTATTGAGTTCCATG
>N152
GATAAGACTCTGGAAAAATTAAAAGCCAATAGAAAAAAAATGTTAAGTCCTTATATTACTGCAGGCGATCCATATCCTGAGTTAACAGTAAGTTTAATGCATCAATTGGTTAAATCAGGGGCAGATGTATTGGAGCTGGGAATACCTTTTTCAGACCCTATGGCAGAAGGTCCTGTTATCCAAAGAGCAATGGAACGAGCTTTGGCGCATTCAATTCATTGCGATGACGTATTGAATATGGTTAGGCAATTTCGCAAAACGGATAACGAAACGCCTGTGATTCTTATGGGATATTTAAATCCTATAGAACAATATGGCTATGATCTTTTTGCTCAACAGGCAGTGGAGGCTGGGGTTGATGGGACAATATTAGTTGATTTGCCTCCTGAGGAAGCTGATGGAGTATCGCGAGTTTGGCAAAAACATGGTTTGTACAGTATTTATTTATGTTCGCCAACCACCTCAGCTGAAAGAATGAACTTTATAAATCAGCATGCCAATGGTTATCTGTATTATGTTTCATTGAAGGGAGTGACTGGTTCTGACGCGCTTAAGTTGCCAGAATTAAAAGCTCAATATCTACAACGAAAGGCACAATCAAAATTACCGCTTATGGTTGGGTTTGGAATAAAAACTCCGGAAATGGCTGCACAAGTTGCTGAATTTGCTGATGGGGTCATTGTTGGGGCGGCACTGATAAATGAAATCATTGAAGCCTATGAGGCCAAGAAAGATCCGCTGCAAGCAAGCGGGGCTCTATTGAGTTCCATG
>N153
GATAAGACTCTGGAAAAATTAAAAGCCAATAGAAAAAAAATGTTAAGTCCTTATATTACTGCAGGCGATCCATATCCTGAGTTAACAGTAAGTTTAATGCATCAATTGGTTAAATCAGGGGCAGATGTATTGGAGCTGGGAATACCTTTTTCAGACCCTATGGCAGAAGGTCCTGTTATCCAAAGAGCAATGGAACGAGCTTTGGCGCATTCAATTCATTGCGATGACGTATTGAATATGGTTAGGCAATTTCGCAAAACGGATAACGAAACGCCTGTGATTCTTATGGGATATTTAAATCCTATAGAACAATATGGCTATGATCTTTTTGCTCAACAGGCAGTGGAGGCTGGGGTTGATGGGACAATATTAGTTGATTTGCCTCCTGAGGAAGCTGATGGAGTATCGCGAGTTTGGCAAAAACATGGTTTGTACAGTATTTATTTATGTTCGCCAACCACCTCAGCTGAAAGAATGAACTTTATAAATCAGCATGCCAATGGTTATCTGTATTATGTTTCATTGAAGGGAGTGACTGGTTCTGACGCGCTTAAGTTGCCAGAATTAAAAGCTCAATATCTACAACGAAAGGCACAATCAAAATTACCGCTTATGGTTGGGTTTGGAATAAAAACTCCGGAAATGGCTGCACAAGTTGCTGAATTTGCTGATGGGGTCATTGTTGGGGCGGCACTGATAAATGAAATCATTGAAGCCTATGAGGCCAAGAAAGATCCGCTGCAAGCAAGCGGGGCTCTATTGAGTTCCATG
>N166
GATAAGACTCTGGAAAAATTAAAAGCCAATAGAAAAAAAATGTTAAGTCCTTATATTACTGCAGGCGATCCATATCCTGAGTTAACAGTAAGTTTAATGCATCAATTGGTTAAATCAGGGGCAGATGTATTGGAACTGGGAATACCTTTTTCAGACCCTATGGCAGAAGGTCCTGTTATCCAAAGAGCAATGGAACGAGCTTTGGCGCATTCAATTCATTGCGATGACGTATTGAATATGGTTAGGCAATTTCGCAAAACGGATAACGAAACGCCTGTGATTCTTATGGGATATTTAAATCCTATAGAACAATATGGCTATGATCTTTTTGCTCAACAGGCAGTGGAGGCTGGGGTTGATGGGACAATATTAGTTGATTTGCCTCCTGAGGAAGCTGATGGAGTATCGCGAGTTTGGCAAAAACATGGTTTGTACAGTATTTATTTATGTTCGCCAACCACCTCAGCTGAAAGAATGAACTTTATAAATCAGCATGCCAATGGTTATCTGTATTATGTTTCATTGAAGGGAGTGACTGGTTCTGACGCGCTTAAGTTGCCAGAATTAAAAGCTCAATATCTACAACGAAAGGCACAATCAAAATTACCGCTTATGGTTGGGTTTGGAATAAAAACTCCGGAAATGGCTGCACAAGTTGCTGAATTTGCTGATGGGGTCATTGTTGGGGCGGCACTGATAAATGAAATCATTGAAGCCTATGAGGCCAAGAAAGATCCGCTGCAAGCAAGCGGGGCTCTATTGAGTTCCATG
>N207
GATAAGACTCTGGAAAAATTAAAAGCCAATAGAAAAAAAATGTTAAGTCCTTATATTACTGCAGGCGATCCATATCCTGAGTTAACAGTAAGTTTAATGCATCAATTGGTTAAATCAGGGGCAGATGTATTGGAGCTGGGAATACCCTTTTCTGACCCTATGGCAGAAGGTCCTGTTATCCAAAGAGCAATGGAACGAGCTTTGGCCCATTCAATTCATTGTGATGACATATTGAATATGGTTAGGCAATTTCGCAAAACGGATACCGAAACGCCTGTCATTCTTATGGGATATTTAAATCCTATAGAACAATATGGCTATGATCTTTTTGCCCAACAGGCAGTGGAGGCTGGGGTTGATGGAACAATATTAGTTGATTTGCCTCCTGAGGAAGCTGATGGAGTATCGCGAGTTTGGCAAAAACATGGTTTGTACAGTATTTATTTATGTTCGCCAACAACCTCAGCTGAAAGAATGAACTTTATAAATCAGCATGCCAATGGTTATCTGTATTATGTTTCATTGAAGGGAGTGACTGGTTCTGATGCGCTTAAGTTGCCAGAATTAAAAGCTCAATATCTACAACGAAAGGCACAATCAAAATTACCGCTTATGGTTGGGTTTGGAATAAAAACTCCGGAAATGGCTGCACAAGTTGCTGAATTTGCTGATGGGGTCATTGTTGGGGCGGCACTGATAAATGAAATCATTGAAGCCTATGAGGCCAAGAAAGATCCGCTGCAAGCAAGCGGGGCTCTATTGAGTTCCATG
>N208
GATAAGACTCTGGAAAAATTAAAAGCCAATAGAAAAAAAATGTTAAGTCCTTATATTACTGCAGGCGATCCATATCCTGAGTTAACAGTAAGTTTAATGCATCAATTGGTTAAATCAGGGGCAGATGTATTGGAGCTGGGAATACCTTTTTCAGACCCTATGGCAGAAGGTCCTGTTATCCAAAGAGCAATGGAACGAGCTTTGGCGCATTCAATTCATTGTGATGACGTATTGAATATGGTTAGGCAATTTCGCAAAACGGATACCGAAACGCCTGTGATTCTTATGGGATATTTAAATCCTATAGAACAATATGGCTATGATCTTTTTGCTCAACAGGCAGTGGAGGCTGGGGCTGATGGAACAATATTAGTTGATTTGCCTCCTGAGGAAGCTGATGGAGTATCGCGAGTTTGGCAAAAACATGGTTTGTACAGTATTTATTTATGTTCGCCAACCACCTCAGCTGAAAGAATGAACTTTATAAATCAGCATGCCAATGGTTATCTGTATTATGTTTCATTGAAGGGAGTGACTGGTTCTGACGCGCTTAAGTTGCCAGAATTAAAAGCTCAATATCTACAACGAAAGGCACAATCAAAATTACCGCTTATGGTTGGGTTTGGAATAAAAACTCCGGAAATGGCTGCACAAGTTGCTGAATTTGCTGATGGGGTCATTGTTGGGGCGGCACTGATAAATGAAATCATTGAAGCCTATGAGGCCAAGAAAGATCCGCTACAAGCAAGCGGGGCTCTATTGAGTTCCATG
>N209
GATAAGACTCTGGAAAAATTAAAAGCCAATAGAAAAAAAATGTTAAGTCCTTATATTACTGCAGGCGATCCATATCCTGAGTTAACAGTAAGTTTAATGCATCAATTGGTTAAATCAGGGGCAGATGTATTGGAGCTGGGAATACCTTTTTCAGACCCTATGGCAGAAGGTCCTGTTATCCAAAGAGCAATGGAACGAGCTTTGGCGCATTCAATTCATTGTGATGACGTATTGAATATGGTTAGGCAATTTCGCAAAACGGATACCGAAACGCCTGTGATTCTTATGGGATATTTAAATCCTATAGAACAATATGGCTATGATCTTTTTGCTCAACAGGCAGTGGAGGCTGGGGCTGATGGAACAATATTAGTTGATTTGCCTCCTGAGGAAGCTGATGGAGTATCGCGAGTTTGGCAAAAACATGGTTTGTACAGTATTTATTTATGTTCGCCAACCACCTCAGCTGAAAGAATGAACTTTATAAATCAGCATGCCAATGGTTATCTGTATTATGTTTCATTGAAGGGAGTGACTGGTTCTGACGCGCTTAAGTTGCCAGAATTAAAAGCTCAATATCTACAACGAAAGGCACAATCAAAATTACCGCTTATGGTTGGGTTTGGAATAAAAACTCCGGAAATGGCTGCACAAGTTGCTGAATTTGCTGATGGGGTCATTGTTGGGGCGGCACTGATAAATGAAATCATTGAAGCCTATGAGGCCAAGAAAGATCCGCTACAAGCAAGCGGGGCTCTATTGAGTTCCATG
>N211
GATAAGACTCTGGAAAAATTAAAAGCCAATAGAAAAAAAATGTTAAGTCCTTATATTACTGCAGGCGATCCATATCCTGAGTTAACAGTAAGTTTAATGCATCAATTGGTTAAATCAGGGGCAGATGTATTGGAGCTGGGAATACCCTTTTCAGACCCGATGGCAGAAGGTCCTGTTATCCAAAGAGCAATGGAACGAGCTTTGGCGCATTCAATTCATTGTGATGACGTATTGAATATGGTTAGGCAATTTCGCAAAACGGATACCGAAACGCCTGTGATTCTTATGGGATATTTAAATCCTATAGAACAATATGGCTATGATCTTTTTGCTCAACAGGCAGTGGAGGCTGGGGTTGATGGAACAATATTAGTTGATTTGCCTCCTGAGGAAGCTGATGGAGTATCGCGAGTTTGGCAAAAACATGGTTTGTACAGTATTTATTTATGTTCGCCAACCACCTCAGCTGAAAGAATGAACTTTATAAATCAGCATGCCAATGGTTATCTGTATTATGTTTCATTGAAGGGAGTGACTGGTTCTGACGCGCTTAAGTTGCCAGAATTAAAAGCTCAATATCTACAACGAAAGGCACAATCAAAATTACCGCTTATGGTTGGGTTTGGAATAAAAACTCCGGAAATGGCTGCACAAGTTGCTGAATTTGCTGATGGGGTCATTGTTGGGGCGGCACTGATAAATGAAATCATTGAAGCCTATGAGGCCAAGAAAGATCCGCTACAAGCAAGCGAGGATCTATTGAGTTCCATG
>N212
GATAAGACTCTGGAAAAATTAAAAGCCAATAGAAAAAAAATGTTAAGTCCTTATATTACTGCAGGCGATCCATATCCTGAGTTAACAGTAAGTTTAATGCATCAATTGGTTAAATCAGGGGCAGATGTATTGGAGCTGGGAATACCCTTTTCAGACCCGATGGCAGAAGGTCCTGTTATCCAAAGAGCAATGGAACGAGCTTTGGCGCATTCAATTCATTGTGATGACGTATTGAATATGGTTAGGCAATTTCGCAAAACGGATACCGAAACGCCTGTGATTCTTATGGGATATTTAAATCCTATAGAACAATATGGCTATGATCTTTTTGCTCAACAGGCAGTGGAGGCTGGGGTTGATGGAACAATATTAGTTGATTTGCCTCCTGAGGAAGCTGATGGAGTATCGCGAGTTTGGCAAAAACATGGTTTGTACAGTATTTATTTATGTTCGCCAACCACCTCAGCTGAAAGAATGAACTTTATAAATCAGCATGCCAATGGTTATCTGTATTATGTTTCATTGAAGGGAGTGACTGGTTCTGACGCGCTTAAGTTGCCAGAATTAAAAGCTCAATATCTACAACGAAAGGCACAATCAAAATTACCGCTTATGGTTGGGTTTGGAATAAAAACTCCGGAAATGGCTGCACAAGTTGCTGAATTTGCTGATGGGGTCATTGTTGGGGCGGCACTGATAAATGAAATCATTGAAGCCTATGAGGCCAAGAAAGATCCGCTACAAGCAAGCGAGGATCTATTGAGTTCCATG
>N220
GATAAGACTCTGGAAAAATTAAAAGCCAATAGAAAAAAAATGTTAAGTCCTTATATTACCGCAGGCGATCCATATCCTGAGTTAACAGTAAGTTTAATGCATCAATTGGTTAAATCAGGAGCAGATGTATTGGAGCTGGGAATACCCTTTTCTGACCCTATGGCAGAAGGTCCTGTTATCCAAAGAGCAATGGAACGAGCTTTGGCACATTCAATTCATTGTGATGACGTATTGAATATGGTTAGGCAATTTCGCAAAACGGATACCGAAACGCCTGTAATTCTTATGGGATATTTAAATCCTATAGAACAATATGGCTATGATCTTTTTGCCCAACAGGCAGTGGAGGCTGGGGTTGATGGAACAATATTGGTTGATTTGCCTCCTGAGGAAGCTGATGGAGTATCGCGAGTTTGGCAAAAACATGGTTTGTACAGTATTTATTTATGTTCGCCAACCACCTCAGCTGAAAGAATGAACTTTATAAATCAGCATGCCAATGGTTATCTGTATTATGTTTCATTGAAGGGGGTGACTGGTTCTGACGCGCTTAAGTTGCCAGAATTAAAAGCTCAATATCTACAACGAAAGGCACAATCAAAATTACCGCTTATGGTTGGGTTTGGAATAAAAACTTCGGAAATGGCTGCACAAGTTGCTGAATTTGCTGATGGGGTCATTGTTGGGGCGGCACTGATAAATGAAATCATTGAAGCCTATGAGGCCAAGAAAGATCCGCTCCAAGCAAGCGGGGCTCTATTGAGTTCCATG
